# Supplementary material for: Coordinated neuron-glia regeneration through Notch signaling in planarians
Source: PLoS Genet. 2025 Jan 27;21(1):e1011577. doi: 10.1371/journal.pgen.1011577 (PMC11801701; doi:10.1371/journal.pgen.1011577)
Supplement: S1 Table — (XLS) [file pgen.1011577.s005.xls]

## Sheet: markersControlPhagocyticAnnotat
p_val	avg_log2FC	pct.1	pct.2	p_val_adj	cluster	full_contig	GO.names	GO.descriptions	annotation	pfam_features	pfam_descriptions	human_description	human_eval	human_accession	human_gene	fly_description	fly_eval	mouse_description	mouse_eval
1.03369e-82	1.84331	1	0.787	2.89878e-78	1	dd-Smed-v6-20-0-1	protein binding	Interacting selectively and non-covalently with any protein or protein complex (a complex of two or more proteins that may include other nonprotein molecules).	Smed: Smed00025_V2 glutathione S transferase-1	GST_N (1) / GST_C_3 (1) / GST_C (1) / GST_N_3 (1) / GST_N_4 (1)	Glutathione S-transferase (4) / Glutathione S-transferase N-terminal domain (1)	hematopoietic prostaglandin D synthase [Homo sapiens]	4.1e-30	NP_055300.1	HPGDS	glutathione S transferase S1, isoform C [Drosophila melanogaster]	1.09e-24	hematopoietic prostaglandin D synthase [Mus musculus]	1.61e-29
1.11976e-62	1.54118	1	0.97	3.14014e-58	1	dd-Smed-v6-3-0-1			Human: actin, beta (ACTB)	Actin (1)	Actin (1)	actin, cytoplasmic 1 [Homo sapiens]	0	NP_001092.1	ACTB	actin 5C, isoform A [Drosophila melanogaster]	0	actin, cytoplasmic 1 [Mus musculus]	0
2.10878e-59	1.46912	1	0.869	5.91364e-55	1	dd-Smed-v6-74-0-1						interleukin-9 precursor [Homo sapiens]	2.2	NP_000581.1	IL9		NA		NA
1.59976e-52	1.1613	0.996	0.719	4.48621e-48	1	dd-Smed-v6-67-0-1			Human: granulin (GRN)	Granulin (1)	Granulin (1)	progranulin isoform X1 [Homo sapiens]	3.03e-16	XP_024306498.1	GRN		NA	progranulin precursor [Mus musculus]	2.8e-14
3.18675e-45	1.5497	0.779	0.327	8.93661e-41	1	dd-Smed-v6-814-0-1							NA			Dicer-2, isoform B [Drosophila melanogaster]	7.1		NA
4.48278e-45	1.0827	0.989	0.768	1.25711e-40	1	dd-Smed-v6-63-0-1	actin binding | intracellular	Interacting selectively and non-covalently with monomeric or multimeric forms of actin, including actin filaments. | The living contents of a cell; the matter contained within (but not including) the plasma membrane, usually taken to exclude large vacuoles and masses of secretory or ingested material. In eukaryotes it includes the nucleus and cytoplasm.	Human: coactosin-like 1 (Dictyostelium) (COTL1)	Cofilin_ADF (1)	Cofilin (1)	coactosin-like protein [Homo sapiens]	8.22e-38	NP_066972.1	COTL1	uncharacterized protein Dmel_CG6891, isoform B [Drosophila melanogaster]	1.73e-38	coactosin-like protein [Mus musculus]	2.47e-37
5.93431e-44	1.34281	0.91	0.521	1.66416e-39	1	dd-Smed-v6-1114-0-1	4-hydroxyphenylpyruvate dioxygenase activity | aromatic amino acid family metabolic process | oxidoreductase activity, acting on single donors with incorporation of molecular oxygen | oxidation-reduction process	Catalysis of the reaction: 4-hydroxyphenylpyruvate + O2 = homogentisate + CO2. | The chemical reactions and pathways involving aromatic amino acid family, amino acids with aromatic ring (phenylalanine, tyrosine, tryptophan). | Catalysis of an oxidation-reduction (redox) reaction in which hydrogen or electrons are transferred from one donor, and molecular oxygen is incorporated into a donor. | A m…	Human: 4-hydroxyphenylpyruvate dioxygenase (HPD)	Glyoxalase (1) / Glyoxalase_4 (1) / Glyoxalase_5 (1) / Glyoxalase_3 (1)	Glyoxalase (2) / Hydroxyphenylpyruvate dioxygenase (1) / Glyoxalase-like domain (1)	4-hydroxyphenylpyruvate dioxygenase isoform 1 [Homo sapiens]	2.02e-173	NP_002141.2	HPD	4-hydroxyphenylpyruvate dioxygenase, isoform A [Drosophila melanogaster]	0	4-hydroxyphenylpyruvate dioxygenase [Mus musculus]	4.1e-172
8.89477e-44	1.59663	0.659	0.218	2.49436e-39	1	dd-Smed-v6-4629-0-1			PFAM: Y_phosphatase3, Y_phosphatase2, Y_phosphatase3C,	Y_phosphatase3 (1) / Y_phosphatase2 (1)	Tyrosine phosphatase family (2)		NA			noisette [Drosophila melanogaster]	1.3		NA
3.102e-43	1.32733	0.974	0.704	8.69893e-39	1	dd-Smed-v6-11-0-1			PFAM: DUF3421,	DUF3421 (1)	Protein of unknown function (DUF3421) (1)	E3 ubiquitin-protein ligase HECTD1 isoform X7 [Homo sapiens]	1.9	XP_016876642.1	HECTD1	uncharacterized protein Dmel_CG13321, isoform A [Drosophila melanogaster]	2.33e-25		NA
3.32669e-43	1.05256	0.996	0.685	9.32902e-39	1	dd-Smed-v6-198-0-1	catalytic activity | serine-type endopeptidase activity | proteolysis	Catalysis of a biochemical reaction at physiological temperatures. In biologically catalyzed reactions, the reactants are known as substrates, and the catalysts are naturally occurring macromolecular substances known as enzymes. Enzymes possess specific binding sites for substrates, and are usually composed wholly or largely of protein, but RNA that has catalytic activity (ribozyme) is often also…	Human: chymotrypsin-like elastase family, member 1 (CELA1)	Trypsin (1) / Trypsin_2 (1) / DUF316 (1) / DUF1986 (1)	Trypsin (1) / Trypsin-like peptidase domain (1) / Nematode trypsin-6-like family (1) / Domain of unknown function (DUF1986) (1)	chymotrypsin-like elastase family member 1 [Homo sapiens]	1.05e-32	NP_001962.3	CELA1	uncharacterized protein Dmel_CG10663, isoform D [Drosophila melanogaster]	1.51e-31	chymotrypsin-like protease CTRL-1 precursor [Mus musculus]	2.17e-33
7.84271e-43	1.48646	0.906	0.581	2.19933e-38	1	dd-Smed-v6-400-0-1	metabolic process | oxidoreductase activity | oxidoreductase activity, acting on the aldehyde or oxo group of donors, NAD or NADP as acceptor | oxidation-reduction process	The chemical reactions and pathways, including anabolism and catabolism, by which living organisms transform chemical substances. Metabolic processes typically transform small molecules, but also include macromolecular processes such as DNA repair and replication, and protein synthesis and degradation. | Catalysis of an oxidation-reduction (redox) reaction, a reversible chemical reaction in which…	Smed: unknown	Aldedh (1)	Aldehyde dehydrogenase family (1)	aldehyde dehydrogenase, mitochondrial isoform 1 precursor [Homo sapiens]	0	NP_000681.2	ALDH2	uncharacterized protein Dmel_CG31075, isoform A [Drosophila melanogaster]	0	aldehyde dehydrogenase, mitochondrial isoform 1 precursor [Mus musculus]	0
4.75031e-42	1.09242	0.993	0.741	1.33213e-37	1	dd-Smed-v6-124-0-1	GTPase activity | structural constituent of cytoskeleton | GTP binding | microtubule | microtubule-based process | protein complex | protein polymerization	Catalysis of the reaction: GTP + H2O = GDP + phosphate. | The action of a molecule that contributes to the structural integrity of a cytoskeletal structure. | Interacting selectively and non-covalently with GTP, guanosine triphosphate. | Any of the long, generally straight, hollow tubes of internal diameter 12-15 nm and external diameter 24 nm found in a wide variety of eukaryotic cells; each con…	PFAM: Tubulin, Tubulin_C,	Tubulin (1) / Tubulin_C (1) / Tubulin_3 (1)	Tubulin (1) / Tubulin C-terminal domain (1) / Tubulin domain (1)	tubulin alpha-1A chain isoform 1 [Homo sapiens]	0	NP_006000.2	TUBA1A	alpha-Tubulin at 84B [Drosophila melanogaster]	0	tubulin alpha-1A chain [Mus musculus]	0
5.97109e-38	1.12142	0.963	0.604	1.67447e-33	1	dd-Smed-v6-1875-0-1							NA				NA		NA
9.05591e-38	1.63231	0.697	0.293	2.53955e-33	1	dd-Smed-v6-271-0-1	transporter activity | transport | lipid binding	Enables the directed movement of substances (such as macromolecules, small molecules, ions) into, out of or within a cell, or between cells. | The directed movement of substances (such as macromolecules, small molecules, ions) into, out of or within a cell, or between cells, or within a multicellular organism by means of some agent such as a transporter or pore. | Interacting selectively and non-…	Human: fatty acid binding protein 7, brain (FABP7)	Lipocalin (1) / Lipocalin_7 (1)	Lipocalin (2)	fatty acid-binding protein, brain isoform 1 [Homo sapiens]	5.18e-29	NP_001437.1	FABP7	fatty acid binding protein, isoform B [Drosophila melanogaster]	1.01e-19	fatty acid-binding protein, brain [Mus musculus]	5.67e-29
1.45176e-36	1.41308	0.73	0.312	4.07117e-32	1	dd-Smed-v6-1774-0-1						neuron navigator 3 isoform X16 [Homo sapiens]	0.7	XP_016875664.1	NAV3	merlin, isoform A [Drosophila melanogaster]	4.9	neuron navigator 3 isoform X10 [Mus musculus]	0.59
1.12934e-35	2.04379	0.532	0.181	3.167e-31	1	dd-Smed-v6-954-0-1							NA				NA		NA
7.8846e-34	1.8028	0.476	0.144	2.21108e-29	1	dd-Smed-v6-1753-0-1				RSN1_TM (1)	Late exocytosis (1)		NA				NA		NA
8.80693e-32	1.37899	0.655	0.297	2.46973e-27	1	dd-Smed-v6-2439-0-1			Human: ChaC, cation transport regulator homolog 1 (E. coli) (CHAC1)	ChaC (1) / GGACT (1)	ChaC-like protein (1) / Gamma-glutamyl cyclotransferase (1)	glutathione-specific gamma-glutamylcyclotransferase 1 isoform a [Homo sapiens]	1.1e-43	NP_077016.3	CHAC1	uncharacterized protein Dmel_CG10365, isoform D [Drosophila melanogaster]	2.63e-40	glutathione-specific gamma-glutamylcyclotransferase 1 [Mus musculus]	8.46e-42
2.56232e-31	1.12164	0.79	0.404	7.18551e-27	1	dd-Smed-v6-337-0-1						sperm-tail PG-rich repeat-containing protein 2 [Homo sapiens]	0.91	NP_777612.1	STPG2	ionotropic receptor 20a [Drosophila melanogaster]	9.2		NA
4.80823e-31	1.82165	0.569	0.224	1.34837e-26	1	dd-Smed-v6-4299-0-1	catalytic activity | cytoplasm | tryptophan catabolic process | metabolic process | NAD biosynthetic process | pyridoxal phosphate binding | kynureninase activity	Catalysis of a biochemical reaction at physiological temperatures. In biologically catalyzed reactions, the reactants are known as substrates, and the catalysts are naturally occurring macromolecular substances known as enzymes. Enzymes possess specific binding sites for substrates, and are usually composed wholly or largely of protein, but RNA that has catalytic activity (ribozyme) is often also…	Human: kynureninase (KYNU)	Aminotran_5 (1)	Aminotransferase class-V (1)	kynureninase isoform X1 [Homo sapiens]	1.9e-137	XP_024308976.1	KYNU	uncharacterized protein Dmel_CG6933, isoform C [Drosophila melanogaster]	8.9	kynureninase isoform X1 [Mus musculus]	9.2e-139
7.3517e-30	0.667166	1	0.99	2.06164e-25	1	dd-Smed-v6-15-0-1			Smed: clone hsp70 unknown	HSP70 (1) / MreB_Mbl (1) / FtsA (1) / FGGY_C (1) / DUF1464 (1)	Hsp70 protein (1) / MreB (1) / Cell division protein FtsA (1) / FGGY family of carbohydrate kinases (1) / Protein of unknown function (DUF1464) (1)	heat shock cognate 71 kDa protein isoform X1 [Homo sapiens]	0	XP_011541100.1	HSPA8	heat shock protein cognate 4, isoform F [Drosophila melanogaster]	0	heat shock cognate 71 kDa protein isoform 1 [Mus musculus]	0
1.69276e-29	0.974532	0.787	0.397	4.74701e-25	1	dd-Smed-v6-3603-0-1	peroxidase activity | protein binding | response to oxidative stress | heme binding | oxidation-reduction process	Catalysis of the reaction: donor + hydrogen peroxide = oxidized donor + 2 H2O. | Interacting selectively and non-covalently with any protein or protein complex (a complex of two or more proteins that may include other nonprotein molecules). | Any process that results in a change in state or activity of a cell or an organism (in terms of movement, secretion, enzyme production, gene expression, etc…	Human: peroxidasin homolog (Drosophila) (PXDN)	An_peroxidase (1) / I-set (1) / Ig_3 (1) / LRR_8 (1) / ig (1) / Ig_2 (1) / LRR_4 (1) / V-set (1) / Ig_5 (1)	Animal haem peroxidase (1) / Immunoglobulin I-set domain (1) / Immunoglobulin domain (3) / Leucine rich repeat (1) / Leucine Rich repeats (2 copies) (1) / Immunoglobulin V-set domain (1) / Ig-like domain on T-cell surface glycoprotein CD3 epsilon chain (1)	peroxidasin homolog isoform X2 [Homo sapiens]	0	XP_011508698.1	PXDN	peroxidasin, isoform C [Drosophila melanogaster]	0	peroxidasin homolog precursor [Mus musculus]	0
2.15174e-29	1.44063	0.509	0.177	6.03413e-25	1	dd-Smed-v6-7200-0-1	N-acetyltransferase activity	Catalysis of the transfer of an acetyl group to a nitrogen atom on the acceptor molecule.	Human: spermidine/spermine N1-acetyltransferase family member 2 (SAT2)	Acetyltransf_1 (1) / Acetyltransf_10 (1) / Acetyltransf_4 (1) / Acetyltransf_7 (1) / Acetyltransf_3 (1) / Acetyltransf_CG (1) / FR47 (1) / Acetyltransf_15 (1)	Acetyltransferase (GNAT) family (1) / Acetyltransferase (GNAT) domain (4) / GCN5-related N-acetyl-transferase (1) / FR47-like protein (1) / Putative acetyl-transferase (1)	thialysine N-epsilon-acetyltransferase isoform 3 [Homo sapiens]	8.06e-27	NP_597998.1	SAT2	uncharacterized protein Dmel_CG4210 [Drosophila melanogaster]	1.63e-20	diamine acetyltransferase 1 isoform 1 [Mus musculus]	4.1e-27
6.07402e-29	1.34644	0.727	0.398	1.70334e-24	1	dd-Smed-v6-1696-0-1	3-hydroxyacyl-CoA dehydrogenase activity | fatty acid metabolic process | oxidoreductase activity | oxidoreductase activity, acting on the CH-OH group of donors, NAD or NADP as acceptor | coenzyme binding | oxidation-reduction process	Catalysis of the reaction: (S)-3-hydroxyacyl-CoA + NAD+ = 3-oxoacyl-CoA + NADH + H(+). | The chemical reactions and pathways involving fatty acids, aliphatic monocarboxylic acids liberated from naturally occurring fats and oils by hydrolysis. | Catalysis of an oxidation-reduction (redox) reaction, a reversible chemical reaction in which the oxidation state of an atom or atoms within a molecule is…	Human: crystallin, lambda 1 (CRYL1)	3HCDH_N (1) / 3HCDH (1) / NAD_binding_2 (1) / 2-Hacid_dh_C (1)	3-hydroxyacyl-CoA dehydrogenase (2) / NAD binding domain of 6-phosphogluconate dehydrogenase (1) / D-isomer specific 2-hydroxyacid dehydrogenase (1)	lambda-crystallin homolog isoform 1 [Homo sapiens]	1.62e-48	NP_057058.2	CRYL1	beta hydroxy acid dehydrogenase 1, isoform A [Drosophila melanogaster]	4.34e-59	lambda-crystallin homolog [Mus musculus]	4.71e-44
6.96664e-29	0.899791	0.899	0.576	1.95365e-24	1	dd-Smed-v6-398-0-1	catalytic activity | fructose-bisphosphate aldolase activity | glycolytic process	Catalysis of a biochemical reaction at physiological temperatures. In biologically catalyzed reactions, the reactants are known as substrates, and the catalysts are naturally occurring macromolecular substances known as enzymes. Enzymes possess specific binding sites for substrates, and are usually composed wholly or largely of protein, but RNA that has catalytic activity (ribozyme) is often also…	Human: aldolase C, fructose-bisphosphate (ALDOC)	Glycolytic (1)	Fructose-bisphosphate aldolase class-I (1)	fructose-bisphosphate aldolase C isoform X1 [Homo sapiens]	2.13e-157	XP_011522858.1	ALDOC	aldolase 1, isoform K [Drosophila melanogaster]	5.54e-163	fructose-bisphosphate aldolase C [Mus musculus]	1.08e-157
2.17772e-28	0.872009	0.955	0.685	6.10698e-24	1	dd-Smed-v6-17-0-1	actin binding | actin monomer binding | actin filament organization	Interacting selectively and non-covalently with monomeric or multimeric forms of actin, including actin filaments. | Interacting selectively and non-covalently with monomeric actin, also known as G-actin. | A process that is carried out at the cellular level which results in the assembly, arrangement of constituent parts, or disassembly of cytoskeletal structures comprising actin filaments. Inclu…	PFAM: Thymosin, WH2,	Thymosin (1) / WH2 (1)	Thymosin beta-4 family (1) / WH2 motif (1)	thymosin beta-10 [Homo sapiens]	0.14	NP_066926.1	TMSB10	ciboulot, isoform A [Drosophila melanogaster]	3.9e-08	thymosin beta-10 [Mus musculus]	0.12
4.10568e-28	1.44911	0.599	0.261	1.15135e-23	1	dd-Smed-v6-6337-0-1	monooxygenase activity | phenylalanine 4-monooxygenase activity | iron ion binding | L-phenylalanine catabolic process | metabolic process | aromatic amino acid family metabolic process | amino acid binding | oxidoreductase activity, acting on paired donors, with incorporation or reduction of molecular oxygen, reduced pteridine as one donor, and incorporation of one atom of oxygen | oxidation-red…	Catalysis of the incorporation of one atom from molecular oxygen into a compound and the reduction of the other atom of oxygen to water. | Catalysis of the reaction: L-phenylalanine + tetrahydrobiopterin + O2 = L-tyrosine + 4-alpha-hydroxytetrahydrobiopterin. | Interacting selectively and non-covalently with iron (Fe) ions. | The chemical reactions and pathways resulting in the breakdown of pheny…	Human: phenylalanine hydroxylase (PAH)	Biopterin_H (1) / ACT (1)	Biopterin-dependent aromatic amino acid hydroxylase (1) / ACT domain (1)	phenylalanine-4-hydroxylase [Homo sapiens]	0	NP_001341233.1	PAH	henna, isoform A [Drosophila melanogaster]	0	phenylalanine-4-hydroxylase [Mus musculus]	0
5.95761e-28	1.98431	0.401	0.125	1.67069e-23	1	dd-Smed-v6-3308-0-1	catalytic activity | cytidine deaminase activity | zinc ion binding | cytidine deamination | hydrolase activity	Catalysis of a biochemical reaction at physiological temperatures. In biologically catalyzed reactions, the reactants are known as substrates, and the catalysts are naturally occurring macromolecular substances known as enzymes. Enzymes possess specific binding sites for substrates, and are usually composed wholly or largely of protein, but RNA that has catalytic activity (ribozyme) is often also…	Human: cytidine deaminase (CDA)	dCMP_cyt_deam_1 (1) / dCMP_cyt_deam_2 (1)	Cytidine and deoxycytidylate deaminase zinc-binding region (2)	cytidine deaminase [Homo sapiens]	7.51e-32	NP_001776.1	CDA	uncharacterized protein Dmel_CG8360, isoform A [Drosophila melanogaster]	4.61e-28	cytidine deaminase [Mus musculus]	3.51e-33
1.71337e-27	0.721445	0.884	0.513	4.8048e-23	1	dd-Smed-v6-87-0-1			PFAM: DUF3421,	DUF3421 (1)	Protein of unknown function (DUF3421) (1)		NA			uncharacterized protein Dmel_CG10527 [Drosophila melanogaster]	5.81e-22	spectrin beta chain, non-erythrocytic 5 isoform X1 [Mus musculus]	7.3
3.60534e-27	0.98188	0.966	0.842	1.01105e-22	1	dd-Smed-v6-78-0-1	glucose metabolic process | oxidoreductase activity, acting on the aldehyde or oxo group of donors, NAD or NADP as acceptor | NADP binding | NAD binding | oxidation-reduction process	The chemical reactions and pathways involving glucose, the aldohexose gluco-hexose. D-glucose is dextrorotatory and is sometimes known as dextrose; it is an important source of energy for living organisms and is found free as well as combined in homo- and hetero-oligosaccharides and polysaccharides. | Catalysis of an oxidation-reduction (redox) reaction in which an aldehyde or ketone (oxo) group …	PFAM: Gp_dh_C, Gp_dh_N,	Gp_dh_C (1) / Gp_dh_N (1)	Glyceraldehyde 3-phosphate dehydrogenase (2)	glyceraldehyde-3-phosphate dehydrogenase isoform 1 [Homo sapiens]	0	NP_002037.2	GAPDH	glyceraldehyde 3 phosphate dehydrogenase 1, isoform A [Drosophila melanogaster]	2.04e-173	glyceraldehyde-3-phosphate dehydrogenase isoform X1 [Mus musculus]	0
1.58118e-26	1.14729	0.831	0.523	4.4341e-22	1	dd-Smed-v6-885-0-1	transferase activity, transferring glycosyl groups	Catalysis of the transfer of a glycosyl group from one compound (donor) to another (acceptor).	Human: glycogenin 2 (GYG2)	Glyco_transf_8 (1) / Mannosyl_trans3 (1)	Glycosyl transferase family 8 (1) / Mannosyltransferase putative (1)	glycogenin-2 isoform X4 [Homo sapiens]	1.97e-53	XP_016885420.1	GYG2	glycogenin, isoform G [Drosophila melanogaster]	8.4e-49	glycogenin-1 isoform 2 [Mus musculus]	3.41e-43
3.12351e-25	1.31264	0.618	0.281	8.75926e-21	1	dd-Smed-v6-2908-0-1	homogentisate 1,2-dioxygenase activity | L-phenylalanine catabolic process | tyrosine metabolic process | oxidation-reduction process	Catalysis of the reaction: homogentisate + O(2) = 4-maleylacetoacetate + H(+). | The chemical reactions and pathways resulting in the breakdown of phenylalanine, 2-amino-3-phenylpropanoic acid. | The chemical reactions and pathways involving tyrosine, an aromatic amino acid, 2-amino-3-(4-hydroxyphenyl)propanoic acid. | A metabolic process that results in the removal or addition of one or more ele…	Human: homogentisate 1,2-dioxygenase (HGD)	HgmA_N (1) / HgmA_C (1)	Homogentisate 1 (2)	homogentisate 1,2-dioxygenase [Homo sapiens]	0	NP_000178.2	HGD	homogentisate 1,2-dioxygenase [Drosophila melanogaster]	0	homogentisate 1,2-dioxygenase isoform X1 [Mus musculus]	0
3.31424e-25	0.922209	0.839	0.53	9.29412e-21	1	dd-Smed-v6-309-0-1						leucine-rich repeat-containing G-protein coupled receptor 5 isoform 3 precursor [Homo sapiens]	7.1	NP_001264156.1	LGR5	EF-hand domain containing 1.1 [Drosophila melanogaster]	3.5		NA
5.00724e-25	0.650253	1	0.854	1.40418e-20	1	dd-Smed-v6-234-0-1			Smed: X1.A.H5.2	DUF6548 (1) / EOS1 (1) / Coilin_N (1)	Family of unknown function (DUF6548) (1) / N-glycosylation protein (1) / Coilin N-terminus (1)		NA				NA		NA
6.53887e-25	0.863229	0.914	0.686	1.8337e-20	1	dd-Smed-v6-616-0-1	selenium binding | cell redox homeostasis	Interacting selectively and non-covalently with selenium (Se). | Any process that maintains the redox environment of a cell or compartment within a cell.	Human: selenoprotein W, 1 (SEPW1)			selenoprotein W [Homo sapiens]	2.96e-25	NP_003000.1	SELENOW	uncharacterized protein Dmel_CG15456, isoform A [Drosophila melanogaster]	0.01	selenoprotein W [Mus musculus]	9.5e-24
6.6248e-25	1.3412	0.491	0.186	1.85779e-20	1	dd-Smed-v6-7766-0-1	sulfotransferase activity	Catalysis of the transfer of a sulfate group from 3'-phosphoadenosine 5'-phosphosulfate to the hydroxyl group of an acceptor, producing the sulfated derivative and 3'-phosphoadenosine 5'-phosphate.	Human: sulfotransferase family, cytosolic, 1C, member 4 (SULT1C4)	Sulfotransfer_1 (1) / Sulfotransfer_3 (1)	Sulfotransferase domain (1) / Sulfotransferase family (1)	sulfotransferase 1C4 isoform 1 [Homo sapiens]	7.62e-52	NP_006579.2	SULT1C4	sulfotransferase 1 [Drosophila melanogaster]	8.45e-36	sulfotransferase family cytosolic 1B member 1 isoform X1 [Mus musculus]	8.61e-49
7.16267e-25	0.930859	0.903	0.616	2.00863e-20	1	dd-Smed-v6-196-0-1	phosphoenolpyruvate carboxykinase activity | phosphoenolpyruvate carboxykinase (GTP) activity | GTP binding | gluconeogenesis | purine nucleotide binding	Catalysis of the reaction: source of phosphate + oxaloacetate = phosphoenolpyruvate + CO2 + other reaction products. | Catalysis of the reaction: GTP + oxaloacetate = GDP + phosphoenolpyruvate + CO2. | Interacting selectively and non-covalently with GTP, guanosine triphosphate. | The formation of glucose from noncarbohydrate precursors, such as pyruvate, amino acids and glycerol. | Interacting se…	Human: phosphoenolpyruvate carboxykinase 2 (mitochondrial) (PCK2)	PEPCK_GTP (1) / PEPCK_N (1)	Phosphoenolpyruvate carboxykinase C-terminal P-loop domain (1) / Phosphoenolpyruvate carboxykinase N-terminal domain (1)	phosphoenolpyruvate carboxykinase [GTP], mitochondrial isoform 1 precursor [Homo sapiens]	0	NP_004554.3	PCK2	phosphoenolpyruvate carboxykinase 1 [Drosophila melanogaster]	0	phosphoenolpyruvate carboxykinase [GTP], mitochondrial [Mus musculus]	0
7.40265e-24	1.6388	0.39	0.13	2.07592e-19	1	dd-Smed-v6-2290-0-1	metabolic process | oxidoreductase activity	The chemical reactions and pathways, including anabolism and catabolism, by which living organisms transform chemical substances. Metabolic processes typically transform small molecules, but also include macromolecular processes such as DNA repair and replication, and protein synthesis and degradation. | Catalysis of an oxidation-reduction (redox) reaction, a reversible chemical reaction in which…	Human: hydroxysteroid (17-beta) dehydrogenase 14 (HSD17B14)	adh_short_C2 (1) / adh_short (1) / KR (1) / Epimerase (1)	Enoyl-(Acyl carrier protein) reductase (1) / short chain dehydrogenase (1) / KR domain (1) / NAD dependent epimerase (1)	17-beta-hydroxysteroid dehydrogenase 14 [Homo sapiens]	1.2e-55	NP_057330.2	HSD17B14	uncharacterized protein Dmel_CG10672 [Drosophila melanogaster]	5.4e-25	17-beta-hydroxysteroid dehydrogenase 14 [Mus musculus]	3.33e-55
1.14253e-23	1.50211	0.457	0.174	3.20401e-19	1	dd-Smed-v6-14-0-1			Smed: X1.D.A5.1				NA				NA	interleukin-1 receptor-associated kinase-like 2 isoform a [Mus musculus]	5.3
2.15346e-23	0.69059	0.978	0.835	6.03894e-19	1	dd-Smed-v6-138-0-1	protein domain specific binding	Interacting selectively and non-covalently with a specific domain of a protein.	Smed: clone 14-3-3 unknown	14-3-3 (1)	14-3-3 protein (1)	14-3-3 protein zeta/delta isoform X1 [Homo sapiens]	5.77e-105	XP_024303034.1	YWHAZ	14-3-3zeta, isoform H [Drosophila melanogaster]	2.52e-102	14-3-3 protein zeta/delta isoform X1 [Mus musculus]	3.08e-104
3.72145e-23	0.740866	0.921	0.648	1.04361e-18	1	dd-Smed-v6-260-0-1	actin binding | intracellular | actin cytoskeleton | actin filament depolymerization	Interacting selectively and non-covalently with monomeric or multimeric forms of actin, including actin filaments. | The living contents of a cell; the matter contained within (but not including) the plasma membrane, usually taken to exclude large vacuoles and masses of secretory or ingested material. In eukaryotes it includes the nucleus and cytoplasm. | The part of the cytoskeleton (the interna…	Human: cofilin 1 (non-muscle) (CFL1)	Cofilin_ADF (1)	Cofilin (1)	cofilin-1 [Homo sapiens]	3.83e-09	NP_005498.1	CFL1	twinstar [Drosophila melanogaster]	3e-22	cofilin-1 [Mus musculus]	7.16e-09
3.97316e-23	1.23827	0.476	0.18	1.11419e-18	1	dd-Smed-v6-1659-0-1							NA			uncharacterized protein Dmel_CG8834 [Drosophila melanogaster]	5.9	B cell translocation gene 1, anti-proliferative-like [Mus musculus]	8
6.46926e-23	1.33725	0.472	0.185	1.81417e-18	1	dd-Smed-v6-733-0-1	binding | proteolysis | metallopeptidase activity | zinc ion binding | leukotriene biosynthetic process	The selective, non-covalent, often stoichiometric, interaction of a molecule with one or more specific sites on another molecule. | The hydrolysis of proteins into smaller polypeptides and/or amino acids by cleavage of their peptide bonds. | Catalysis of the hydrolysis of peptide bonds by a mechanism in which water acts as a nucleophile, one or two metal ions hold the water molecule in place, and…	PFAM: Peptidase_M1, Leuk-A4-hydro_C, Peptidase_MA_2,	Peptidase_M1 (1) / Peptidase_M1_N (1) / Leuk-A4-hydro_C (1)	Peptidase family M1 domain (1) / Peptidase M1 N-terminal domain (1) / Leukotriene A4 hydrolase (1)	leukotriene A-4 hydrolase isoform 1 [Homo sapiens]	4.52e-166	NP_000886.1	LTA4H	uncharacterized protein Dmel_CG10602, isoform D [Drosophila melanogaster]	6.86e-141	leukotriene A-4 hydrolase isoform 1 [Mus musculus]	3.42e-165
1.12777e-22	0.961532	0.79	0.46	3.1626e-18	1	dd-Smed-v6-2408-0-1	metabolic process | oxidoreductase activity	The chemical reactions and pathways, including anabolism and catabolism, by which living organisms transform chemical substances. Metabolic processes typically transform small molecules, but also include macromolecular processes such as DNA repair and replication, and protein synthesis and degradation. | Catalysis of an oxidation-reduction (redox) reaction, a reversible chemical reaction in which…	Human: quinoid dihydropteridine reductase (QDPR)	adh_short (1) / adh_short_C2 (1)	short chain dehydrogenase (1) / Enoyl-(Acyl carrier protein) reductase (1)	dihydropteridine reductase isoform 1 [Homo sapiens]	1.76e-66	NP_000311.2	QDPR	dihydropteridine reductase, isoform A [Drosophila melanogaster]	3.16e-68	dihydropteridine reductase [Mus musculus]	3.2e-65
1.27034e-22	0.730282	0.985	0.748	3.56242e-18	1	dd-Smed-v6-696-0-1			Human: chloride channel accessory 4 (CLCA4)	CLCA (1) / VWA (1) / VWA_2 (1) / VWA_3 (1) / VWA_CoxE (1)	Calcium-activated chloride channel N terminal (1) / von Willebrand factor type A domain (3) / VWA domain containing CoxE-like protein (1)	calcium-activated chloride channel regulator 4 precursor [Homo sapiens]	7.07e-27	NP_036260.2	CLCA4		NA	calcium-activated chloride channel regulator 3A-1 isoform X1 [Mus musculus]	3.01e-27
1.48097e-22	0.502092	0.981	0.771	4.15308e-18	1	dd-Smed-v6-1170-0-1			Human: cat eye syndrome chromosome region, candidate 5 (CECR5)	Hydrolase_6 (1) / Hydrolase_like (1)	Haloacid dehalogenase-like hydrolase (1) / HAD-hyrolase-like (1)	haloacid dehalogenase-like hydrolase domain-containing 5 isoform 1 [Homo sapiens]	2.46e-89	NP_060299.4	HDHD5	uncharacterized protein Dmel_CG11291 [Drosophila melanogaster]	0.044	haloacid dehalogenase-like hydrolase domain-containing 5 precursor [Mus musculus]	2.2e-92
4.73753e-22	1.16152	0.61	0.302	1.32854e-17	1	dd-Smed-v6-8063-0-1			Smed: X1.A.G7.1			stromal cell-derived factor 1 isoform alpha precursor [Homo sapiens]	0.96	NP_954637.1	CXCL12	uncharacterized protein Dmel_CG9876 [Drosophila melanogaster]	1.6	stromal cell-derived factor 1 isoform alpha precursor [Mus musculus]	0.93
1.32279e-21	1.31711	0.648	0.356	3.70951e-17	1	dd-Smed-v6-457-0-1	protein peptidyl-prolyl isomerization | peptidyl-prolyl cis-trans isomerase activity | protein folding	The modification of a protein by cis-trans isomerization of a proline residue. | Catalysis of the reaction: peptidyl-proline (omega=180) = peptidyl-proline (omega=0). | The process of assisting in the covalent and noncovalent assembly of single chain polypeptides or multisubunit complexes into the correct tertiary structure.	Human: peptidylprolyl isomerase A (cyclophilin A) (PPIA)	Pro_isomerase (1)	Cyclophilin type peptidyl-prolyl cis-trans isomerase (1)	peptidyl-prolyl cis-trans isomerase A isoform 1 [Homo sapiens]	1.03e-66	NP_066953.1	PPIA	uncharacterized protein Dmel_CG7768, isoform A [Drosophila melanogaster]	5.85e-64	peptidyl-prolyl cis-trans isomerase F, mitochondrial isoform X1 [Mus musculus]	1.77e-65
2.59661e-21	0.964749	0.667	0.325	7.28167e-17	1	dd-Smed-v6-1653-0-1	catalytic activity | L-serine biosynthetic process | metabolic process | pyridoxal phosphate binding	Catalysis of a biochemical reaction at physiological temperatures. In biologically catalyzed reactions, the reactants are known as substrates, and the catalysts are naturally occurring macromolecular substances known as enzymes. Enzymes possess specific binding sites for substrates, and are usually composed wholly or largely of protein, but RNA that has catalytic activity (ribozyme) is often also…	Human: phosphoserine aminotransferase 1 (PSAT1)	Aminotran_5 (1)	Aminotransferase class-V (1)	phosphoserine aminotransferase isoform 1 [Homo sapiens]	1.1e-138	NP_478059.1	PSAT1	uncharacterized protein Dmel_CG11899 [Drosophila melanogaster]	4.82e-131	phosphoserine aminotransferase isoform 1 [Mus musculus]	1.42e-137
3.60198e-21	1.2316	0.431	0.164	1.0101e-16	1	dd-Smed-v6-3640-0-1	iron ion binding | cysteine dioxygenase activity | L-cysteine metabolic process | oxidation-reduction process	Interacting selectively and non-covalently with iron (Fe) ions. | Catalysis of the reaction: L-cysteine + O(2) = 3-sulfino-L-alanine + H(+). | The chemical reactions and pathways involving L-cysteine, the L-enantiomer of 2-amino-3-mercaptopropanoic acid, i.e. (2R)-2-amino-3-mercaptopropanoic acid. | A metabolic process that results in the removal or addition of one or more electrons to or from a …	Human: cysteine dioxygenase, type I (CDO1)	CDO_I (1)	Cysteine dioxygenase type I (1)	cysteine dioxygenase type 1 isoform 2 [Homo sapiens]	6.42e-56	NP_001792.2	CDO1	uncharacterized protein Dmel_CG5493, isoform A [Drosophila melanogaster]	1.18e-45	cysteine dioxygenase type 1 [Mus musculus]	3.48e-54
4.99785e-21	1.29442	0.506	0.219	1.40155e-16	1	dd-Smed-v6-4632-0-1			Human: SAM domain and HD domain 1 (SAMHD1)	HD (1) / HD_assoc_2 (1)	HD domain (1) / HD associated region (1)	deoxynucleoside triphosphate triphosphohydrolase SAMHD1 isoform 3 [Homo sapiens]	1.69e-57	NP_001350662.1	SAMHD1	falten, isoform C [Drosophila melanogaster]	5.67e-29	deoxynucleoside triphosphate triphosphohydrolase SAMHD1 isoform 2 [Mus musculus]	1.44e-56
8.02649e-21	0.395903	0.891	0.532	2.25087e-16	1	dd-Smed-v6-410-0-1			Smed: slit1	LRR_8 (1) / Psg1 (1) / TMEM_230_134 (1)	Leucine rich repeat (1) / Ykl077w (1) / Transmembrane proteins 230 (1)	leucine-rich repeat transmembrane protein FLRT1 isoform X1 [Homo sapiens]	1.66e-05	XP_011543185.1	FLRT1	Toll-6, isoform A [Drosophila melanogaster]	2.88e-06	leucine-rich repeat and calponin homology domain-containing protein 4 isoform 2 [Mus musculus]	1.74e-05
8.39584e-21	1.00135	0.599	0.275	2.35445e-16	1	dd-Smed-v6-2083-0-1	iron ion binding | oxidoreductase activity, acting on paired donors, with incorporation or reduction of molecular oxygen | heme binding | oxidation-reduction process	Interacting selectively and non-covalently with iron (Fe) ions. | Catalysis of an oxidation-reduction (redox) reaction in which hydrogen or electrons are transferred from each of two donors, and molecular oxygen is reduced or incorporated into a donor. | Interacting selectively and non-covalently with heme, any compound of iron complexed in a porphyrin (tetrapyrrole) ring. | A metabolic process t…	PFAM: p450,	p450 (1)	Cytochrome P450 (1)	cytochrome P450 2A13 [Homo sapiens]	2.68e-72	NP_000757.2	CYP2A13	cytochrome P450-18a1, isoform A [Drosophila melanogaster]	1.02e-60	cytochrome P450 2J6 [Mus musculus]	4.23e-74
1.06223e-20	1.14758	0.599	0.293	2.97882e-16	1	dd-Smed-v6-1207-0-1			PFAM: PhyH,	PhyH (1)	Phytanoyl-CoA dioxygenase (PhyH) (1)	phytanoyl-CoA dioxygenase, peroxisomal isoform a precursor [Homo sapiens]	3.1e-06	NP_006205.1	PHYH	uncharacterized protein Dmel_CG14688 [Drosophila melanogaster]	2.18e-05	phytanoyl-CoA dioxygenase, peroxisomal precursor [Mus musculus]	3.14e-05
1.88544e-20	1.31387	0.427	0.166	5.28734e-16	1	dd-Smed-v6-5415-0-1			PFAM: SEA,			cadherin-18 isoform X2 [Homo sapiens]	2.4	XP_011512230.1	CDH18	nahoda, isoform C [Drosophila melanogaster]	6	cadherin-18 isoform X1 [Mus musculus]	2.9
2.70666e-20	1.39079	0.397	0.147	7.59029e-16	1	dd-Smed-v6-1895-0-1	deaminase activity	Catalysis of the removal of an amino group from a substrate, producing ammonia (NH3).	Human: heat-responsive protein 12 (HRSP12)	Ribonuc_L-PSP (1)	Endoribonuclease L-PSP (1)	2-iminobutanoate/2-iminopropanoate deaminase [Homo sapiens]	1.05e-56	NP_005827.1	RIDA	UK114, isoform A [Drosophila melanogaster]	3.83e-41	2-iminobutanoate/2-iminopropanoate deaminase [Mus musculus]	7.85e-54
6.04834e-20	0.841464	0.854	0.535	1.69613e-15	1	dd-Smed-v6-2328-0-1	catalytic activity | phosphorylase activity | nucleoside metabolic process | S-methyl-5-thioadenosine phosphorylase activity	Catalysis of a biochemical reaction at physiological temperatures. In biologically catalyzed reactions, the reactants are known as substrates, and the catalysts are naturally occurring macromolecular substances known as enzymes. Enzymes possess specific binding sites for substrates, and are usually composed wholly or largely of protein, but RNA that has catalytic activity (ribozyme) is often also…	Human: methylthioadenosine phosphorylase (MTAP)	PNP_UDP_1 (1)	Phosphorylase superfamily (1)	S-methyl-5'-thioadenosine phosphorylase isoform 1 [Homo sapiens]	7.57e-95	NP_002442.2	MTAP	methylthioadenosine phosphorylase, isoform A [Drosophila melanogaster]	4.73e-85	S-methyl-5'-thioadenosine phosphorylase [Mus musculus]	1.74e-96
2.26054e-19	0.322613	0.719	0.364	6.33923e-15	1	dd-Smed-v6-2088-0-1						semaphorin-4B isoform 3 [Homo sapiens]	8.6	NP_001310959.1	SEMA4B	uncharacterized protein Dmel_CG13907, isoform A [Drosophila melanogaster]	2.1	ly6/PLAUR domain-containing protein 1 isoform b [Mus musculus]	5.6
2.7636e-19	0.540986	0.88	0.605	7.74996e-15	1	dd-Smed-v6-54-0-1			PFAM: DUF3421,	DUF3421 (1)	Protein of unknown function (DUF3421) (1)		NA			uncharacterized protein Dmel_CG10527 [Drosophila melanogaster]	5.98e-23		NA
8.58014e-19	1.29805	0.382	0.141	2.40613e-14	1	dd-Smed-v6-1251-0-1	zinc ion binding	Interacting selectively and non-covalently with zinc (Zn) ions.	Human: four and a half LIM domains 3 (FHL3)	LIM (1)	LIM domain (1)	four and a half LIM domains protein 3 isoform 2 [Homo sapiens]	1.12e-17	NP_001230807.1	FHL3	Z band alternatively spliced PDZ-motif protein 52, isoform F [Drosophila melanogaster]	2.05e-14	four and a half LIM domains protein 3 isoform X2 [Mus musculus]	2.01e-15
8.78893e-19	0.768519	0.764	0.434	2.46468e-14	1	dd-Smed-v6-831-0-1			Smed: NK_homeobox_4			DNA-directed RNA polymerase I subunit RPA1 [Homo sapiens]	3.3	NP_056240.2	POLR1A	tyramine beta hydroxylase, isoform B [Drosophila melanogaster]	3.3	patched domain-containing protein 4 isoform X2 [Mus musculus]	6.5
1.35976e-18	0.597731	0.993	0.93	3.81319e-14	1	dd-Smed-v6-56-0-1	ATP binding | protein folding | response to stress | unfolded protein binding	Interacting selectively and non-covalently with ATP, adenosine 5'-triphosphate, a universally important coenzyme and enzyme regulator. | The process of assisting in the covalent and noncovalent assembly of single chain polypeptides or multisubunit complexes into the correct tertiary structure. | Any process that results in a change in state or activity of a cell or an organism (in terms of moveme…	Human: heat shock protein 90kDa alpha (cytosolic), class A member 1 (HSP90AA1)	HSP90 (1) / HATPase_c (1) / HATPase_c_3 (1) / IMP2_N (1)	Hsp90 protein (1) / Histidine kinase- (2) / Immune Mapped Protein 2 (IMP2) N-terminal domain (1)	heat shock protein HSP 90-alpha isoform 2 [Homo sapiens]	0	NP_005339.3	HSP90AA1	heat shock protein 83, isoform A [Drosophila melanogaster]	0	heat shock protein HSP 90-alpha [Mus musculus]	0
1.5731e-18	0.662577	0.828	0.517	4.41144e-14	1	dd-Smed-v6-1866-0-1			Smed: estrella			serine/threonine-protein kinase VRK1 isoform X1 [Homo sapiens]	6.6	XP_011535434.1	VRK1		NA		NA
1.90944e-18	0.824317	0.659	0.353	5.35465e-14	1	dd-Smed-v6-8821-0-1						serine/threonine-protein kinase 36 isoform X2 [Homo sapiens]	6.5	XP_011509261.1	STK36	uncharacterized protein Dmel_CG3706 [Drosophila melanogaster]	2.58e-17		NA
1.999e-18	1.62879	0.303	0.102	5.60579e-14	1	dd-Smed-v6-4947-0-1	transferase activity, transferring acyl groups other than amino-acyl groups	Catalysis of the transfer of an acyl group, other than amino-acyl, from one compound (donor) to another (acceptor).	Human: monoacylglycerol O-acyltransferase 2 (MOGAT2)	DAGAT (1)	Diacylglycerol acyltransferase (1)	2-acylglycerol O-acyltransferase 2 [Homo sapiens]	4.69e-119	NP_079374.2	MOGAT2	uncharacterized protein Dmel_CG1941, isoform A [Drosophila melanogaster]	1.31e-82	2-acylglycerol O-acyltransferase 2 [Mus musculus]	1.33e-118
2.17713e-18	0.458573	0.996	0.995	6.10534e-14	1	dd-Smed-v6-258-0-1	cytochrome-c oxidase activity | heme-copper terminal oxidase activity | hydrogen ion transmembrane transporter activity | ATP synthesis coupled proton transport | membrane | aerobic electron transport chain | respiratory electron transport chain | proton-transporting ATP synthase complex, coupling factor F(o) | oxidation-reduction process	Catalysis of the reaction: 4 ferrocytochrome c + O2 + 4 H+ = 4 ferricytochrome c + 2 H2O. | Catalysis of the four-electron reduction of dioxygen (O2) to water, coupled to generation of a proton electrochemical gradient across a membrane. | Enables the transfer of hydrogen ions from one side of a membrane to the other. | The transport of protons across a membrane to generate an electrochemical gra…	Smed: Smed01154_V2 cytochrome c oxidase subunit III ; mitochondrial	ATP-synt_A (1)	ATP synthase A chain (1)	NADH dehydrogenase subunit 1 (mitochondrion) [Homo sapiens]	2.33e-41	YP_003024026.1	ND1	NADH dehydrogenase subunit 1 (mitochondrion) [Drosophila melanogaster]	9.47e-51	NADH dehydrogenase subunit 1 (mitochondrion) [Mus musculus]	8.12e-48
3.25188e-18	1.39433	0.337	0.119	9.11925e-14	1	dd-Smed-v6-8949-0-1	sodium channel activity | sodium ion transport | membrane	Enables selective, facilitated diffusion of a sodium ion (by an energy-independent process) involving passage through a transmembrane aqueous pore or channel without evidence for a carrier-mediated mechanism. | The directed movement of sodium ions (Na+) into, out of or within a cell, or between cells, by means of some agent such as a transporter or pore. | A lipid bilayer along with all the prote…	PFAM: ASC,	ASC (1)	Amiloride-sensitive sodium channel (1)	acid-sensing ion channel 2 isoform MDEG2 [Homo sapiens]	2.42e-11	NP_899233.1	ASIC2	pickpocket 21, isoform B [Drosophila melanogaster]	0.002	acid-sensing ion channel 1 isoform 2 [Mus musculus]	3.52e-10
3.45839e-18	0.571485	0.993	0.81	9.69835e-14	1	dd-Smed-v6-142-0-1				GRP (1)	Glycine rich protein family (1)		NA			virilizer [Drosophila melanogaster]	2.4		NA
1.76631e-17	0.594246	0.854	0.58	4.95328e-13	1	dd-Smed-v6-32-0-1			PFAM: PLAC8,				NA			uncharacterized protein Dmel_CG14535, isoform A [Drosophila melanogaster]	8.2		NA
1.86706e-17	0.934749	0.659	0.38	5.23579e-13	1	dd-Smed-v6-1090-0-1	signal transducer activity | heterotrimeric G-protein complex | G-protein coupled receptor signaling pathway	Conveys a signal across a cell to trigger a change in cell function or state. A signal is a physical entity or change in state that is used to transfer information in order to trigger a response. | Any of a family of heterotrimeric GTP-binding and hydrolyzing proteins; they belong to a superfamily of GTPases that includes monomeric proteins such as EF-Tu and RAS. Heterotrimeric G-proteins consist…	PFAM: G-gamma,	G-gamma (1)	GGL domain (1)	guanine nucleotide-binding protein G(I)/G(S)/G(O) subunit gamma-8 isoform X2 [Homo sapiens]	0.007	XP_016882994.1	GNG8	uncharacterized protein Dmel_CG4452, isoform A [Drosophila melanogaster]	9.5	guanine nucleotide-binding protein G(I)/G(S)/G(O) subunit gamma-8 isoform X1 [Mus musculus]	0.003
2.68004e-17	0.236252	0.978	0.706	7.51565e-13	1	dd-Smed-v6-9-0-1			Smed: hypothetical_protein			progranulin isoform X1 [Homo sapiens]	2.3	XP_024306498.1	GRN	Leucine-rich repeat-containing G protein-coupled receptor 4, isoform C [Drosophila melanogaster]	2.2	progranulin precursor [Mus musculus]	3.9
3.14576e-17	1.38352	0.367	0.145	8.82166e-13	1	dd-Smed-v6-4287-0-1						magnesium transporter MRS2 homolog, mitochondrial isoform a [Homo sapiens]	1.2	NP_001273193.1	MRS2	Sur-8, isoform A [Drosophila melanogaster]	5.9		NA
3.72188e-17	0.548041	1	0.918	1.04373e-12	1	dd-Smed-v6-70-0-1			PFAM: Profilin,	Profilin (1)	Profilin (1)		NA				NA		NA
6.02041e-17	0.933012	0.655	0.384	1.6883e-12	1	dd-Smed-v6-1044-0-1	oxidoreductase activity | oxidation-reduction process	Catalysis of an oxidation-reduction (redox) reaction, a reversible chemical reaction in which the oxidation state of an atom or atoms within a molecule is altered. One substrate acts as a hydrogen or electron donor and becomes oxidized, while the other acts as hydrogen or electron acceptor and becomes reduced. | A metabolic process that results in the removal or addition of one or more electrons …	Human: aldo-keto reductase family 1, member A1 (aldehyde reductase) (AKR1A1)	Aldo_ket_red (1)	Aldo (1)	aldo-keto reductase family 1 member A1 [Homo sapiens]	1.23e-83	NP_697021.1	AKR1A1	Aldo-keto reductase 1B, isoform D [Drosophila melanogaster]	1.23e-80	aldo-keto reductase family 1 member A1 [Mus musculus]	5.1e-85
6.34045e-17	0.613306	0.929	0.596	1.77805e-12	1	dd-Smed-v6-1073-0-1	catalytic activity | L-tyrosine:2-oxoglutarate aminotransferase activity | cellular amino acid metabolic process | transaminase activity | biosynthetic process | aromatic amino acid family metabolic process | pyridoxal phosphate binding	Catalysis of a biochemical reaction at physiological temperatures. In biologically catalyzed reactions, the reactants are known as substrates, and the catalysts are naturally occurring macromolecular substances known as enzymes. Enzymes possess specific binding sites for substrates, and are usually composed wholly or largely of protein, but RNA that has catalytic activity (ribozyme) is often also…	Human: tyrosine aminotransferase (TAT)	Aminotran_1_2 (1) / Aminotran_5 (1) / Cys_Met_Meta_PP (1) / Beta_elim_lyase (1)	Aminotransferase class I and II (1) / Aminotransferase class-V (1) / Cys (1) / Beta-eliminating lyase (1)	tyrosine aminotransferase [Homo sapiens]	1.81e-144	NP_000344.1	TAT	uncharacterized protein Dmel_CG1461, isoform A [Drosophila melanogaster]	2.67e-140	tyrosine aminotransferase isoform X1 [Mus musculus]	8.06e-148
1.03585e-16	0.715156	0.906	0.763	2.90485e-12	1	dd-Smed-v6-136-0-1			Smed: clone TCTP unknown	TCTP (1)	Translationally controlled tumour protein (1)	translationally-controlled tumor protein isoform 1 [Homo sapiens]	3.96e-40	NP_001273201.1	TPT1	translationally controlled tumor protein, isoform A [Drosophila melanogaster]	2.6e-37	translationally-controlled tumor protein [Mus musculus]	2.66e-38
1.09154e-16	1.0587	0.566	0.306	3.06101e-12	1	dd-Smed-v6-944-0-1			Human: ethylmalonic encephalopathy 1 (ETHE1)	Lactamase_B (1) / Lactamase_B_2 (1)	Metallo-beta-lactamase superfamily (1) / Beta-lactamase superfamily domain (1)	persulfide dioxygenase ETHE1, mitochondrial isoform 1 [Homo sapiens]	1.95e-94	NP_055112.2	ETHE1	uncharacterized protein Dmel_CG30022 [Drosophila melanogaster]	3.08e-84	persulfide dioxygenase ETHE1, mitochondrial isoform X1 [Mus musculus]	6.02e-96
3.84748e-16	0.42759	0.993	0.98	1.07895e-11	1	dd-Smed-v6-753-0-1	cytochrome-c oxidase activity | iron ion binding | electron carrier activity | aerobic respiration | integral component of membrane | heme binding | oxidation-reduction process	Catalysis of the reaction: 4 ferrocytochrome c + O2 + 4 H+ = 4 ferricytochrome c + 2 H2O. | Interacting selectively and non-covalently with iron (Fe) ions. | Any molecular entity that serves as an electron acceptor and electron donor in an electron transport chain. An electron transport chain is a process in which a series of electron carriers operate together to transfer electrons from donors to…	Smed: isolate Sme12.15 cytochrome c oxidase subunit I (COI)	COX1 (1)	Cytochrome C and Quinol oxidase polypeptide I (1)	cytochrome c oxidase subunit I (mitochondrion) [Homo sapiens]	0	YP_003024028.1	COX1	cytochrome c oxidase subunit I, partial (mitochondrion) [Drosophila melanogaster]	0	cytochrome c oxidase subunit I (mitochondrion) [Mus musculus]	0
4.24179e-16	0.680602	0.637	0.341	1.18952e-11	1	dd-Smed-v6-994-0-1	pantothenate kinase activity | ATP binding | coenzyme A biosynthetic process	Catalysis of the reaction: ATP + pantothenate = ADP + D-4'-phosphopantothenate. | Interacting selectively and non-covalently with ATP, adenosine 5'-triphosphate, a universally important coenzyme and enzyme regulator. | The chemical reactions and pathways resulting in the formation of coenzyme A, 3'-phosphoadenosine-(5')diphospho(4')pantatheine, an acyl carrier in many acylation and acyl-transfer …	Human: pantothenate kinase 4 (PANK4)	Fumble (1)	Fumble (1)	4'-phosphopantetheine phosphatase isoform X1 [Homo sapiens]	1.97e-12	XP_011540010.2	PANK4	fumble, isoform F [Drosophila melanogaster]	9.6e-10	4'-phosphopantetheine phosphatase isoform 1 [Mus musculus]	5.97e-10
6.6111e-16	0.822772	0.779	0.52	1.85395e-11	1	dd-Smed-v6-206-0-1	translation elongation factor activity | eukaryotic translation elongation factor 1 complex | translational elongation	Functions in chain elongation during polypeptide synthesis at the ribosome. | A multisubunit nucleotide exchange complex that binds GTP and aminoacyl-tRNAs, and catalyzes their codon-dependent placement at the A-site of the ribosome. In humans, the complex is composed of four subunits, alpha, beta, delta and gamma. | The successive addition of amino acid residues to a nascent polypeptide chain du…	Human: eukaryotic translation elongation factor 1 beta 2 (EEF1B2)	EF1_GNE (1) / EF-1_beta_acid (1)	EF-1 guanine nucleotide exchange domain (1) / Eukaryotic elongation factor 1 beta central acidic region (1)	elongation factor 1-beta [Homo sapiens]	3.36e-72	NP_066944.1	EEF1B2	eukaryotic translation elongation factor 1 beta, isoform B [Drosophila melanogaster]	1.4e-60	elongation factor 1-beta [Mus musculus]	1.64e-70
8.82042e-16	0.728482	0.757	0.46	2.47351e-11	1	dd-Smed-v6-1224-0-1	transporter activity | transport | membrane	Enables the directed movement of substances (such as macromolecules, small molecules, ions) into, out of or within a cell, or between cells. | The directed movement of substances (such as macromolecules, small molecules, ions) into, out of or within a cell, or between cells, or within a multicellular organism by means of some agent such as a transporter or pore. | A lipid bilayer along with all t…	Human: aquaporin 4 (AQP4)b	MIP (1)	Major intrinsic protein (1)	aquaporin-4 isoform M23 [Homo sapiens]	1.04e-27	NP_004019.1	AQP4	drip, isoform A [Drosophila melanogaster]	4.77e-34	aquaporin-4 isoform M23 [Mus musculus]	6.53e-31
9.92193e-16	1.02258	0.64	0.387	2.78241e-11	1	dd-Smed-v6-1247-0-1	catalytic activity | biotin carboxylase activity | ATP binding | metabolic process | ligase activity | metal ion binding	Catalysis of a biochemical reaction at physiological temperatures. In biologically catalyzed reactions, the reactants are known as substrates, and the catalysts are naturally occurring macromolecular substances known as enzymes. Enzymes possess specific binding sites for substrates, and are usually composed wholly or largely of protein, but RNA that has catalytic activity (ribozyme) is often also…	Human: propionyl CoA carboxylase, alpha polypeptide (PCCA)	CPSase_L_D2 (1) / Biotin_carb_N (1) / Biotin_carb_C (1) / Biotin_lipoyl (1) / PCC_BT (1) / Biotin_lipoyl_2 (1) / Dala_Dala_lig_C (1) / ATP-grasp (1) / RimK (1) / ATP-grasp_3 (1) / HlyD_3 (1) / ATPgrasp_ST (1) / HlyD_D23 (1)	Carbamoyl-phosphate synthase L chain (1) / Biotin carboxylase (1) / Biotin carboxylase C-terminal domain (1) / Biotin-requiring enzyme (1) / Propionyl-coenzyme A carboxylase BT domain (1) / Biotin-lipoyl like (1) / D-ala D-ala ligase C-terminus (1) / ATP-grasp domain (2) / RimK-like ATP-grasp domain (1) / HlyD family secretion protein (1) / Sugar-transfer associated ATP-grasp (1) / Barrel-sandwic…	propionyl-CoA carboxylase alpha chain, mitochondrial isoform X5 [Homo sapiens]	0	XP_016876098.1	PCCA	Methylcrotonoyl-CoA carboxylase 1, isoform A [Drosophila melanogaster]	7.89e-163	propionyl-CoA carboxylase alpha chain, mitochondrial precursor [Mus musculus]	0
1.08583e-15	1.24501	0.348	0.139	3.04498e-11	1	dd-Smed-v6-8885-0-1	G-protein coupled receptor activity | G-protein coupled receptor signaling pathway | integral component of membrane	Combining with an extracellular signal and transmitting the signal across the membrane by activating an associated G-protein; promotes the exchange of GDP for GTP on the alpha subunit of a heterotrimeric G-protein complex. | A series of molecular signals that proceeds with an activated receptor promoting the exchange of GDP for GTP on the alpha-subunit of an associated heterotrimeric G-protein co…	PFAM: 7tm_1,	7tm_1 (1)	7 transmembrane receptor (rhodopsin family) (1)	trace amine-associated receptor 2 isoform 2 [Homo sapiens]	2.96e-05	NP_055441.2	TAAR2	tyramine receptor, isoform A [Drosophila melanogaster]	0.011	trace amine-associated receptor 2 [Mus musculus]	4.65e-05
1.41915e-15	1.22041	0.599	0.341	3.97971e-11	1	dd-Smed-v6-181-0-1	aminopeptidase activity | intracellular | cytoplasm | proteolysis | metalloexopeptidase activity | protein metabolic process | manganese ion binding	Catalysis of the hydrolysis of N-terminal amino acid residues from in a polypeptide chain. | The living contents of a cell; the matter contained within (but not including) the plasma membrane, usually taken to exclude large vacuoles and masses of secretory or ingested material. In eukaryotes it includes the nucleus and cytoplasm. | All of the contents of a cell excluding the plasma membrane and n…	Human: aminopeptidase-like 1 (NPEPL1)	Peptidase_M17 (1)	Cytosol aminopeptidase family (1)	probable aminopeptidase NPEPL1 isoform 3 [Homo sapiens]	1.71e-16	NP_001191802.1	NPEPL1	dipeptidase B, isoform C [Drosophila melanogaster]	1.88e-117	probable aminopeptidase NPEPL1 isoform 1 [Mus musculus]	4.64e-17
1.51592e-15	1.23201	0.491	0.258	4.2511e-11	1	dd-Smed-v6-2734-0-1	catalytic activity | glycine C-acetyltransferase activity | biosynthetic process | pyridoxal phosphate binding	Catalysis of a biochemical reaction at physiological temperatures. In biologically catalyzed reactions, the reactants are known as substrates, and the catalysts are naturally occurring macromolecular substances known as enzymes. Enzymes possess specific binding sites for substrates, and are usually composed wholly or largely of protein, but RNA that has catalytic activity (ribozyme) is often also…	Human: glycine C-acetyltransferase (GCAT)	Aminotran_1_2 (1) / Aminotran_3 (1) / Cys_Met_Meta_PP (1) / HATPase_c_5 (1)	Aminotransferase class I and II (1) / Aminotransferase class-III (1) / Cys (1) / GHKL domain (1)	2-amino-3-ketobutyrate coenzyme A ligase, mitochondrial isoform X7 [Homo sapiens]	8.7e-164	XP_016884166.1	GCAT	uncharacterized protein Dmel_CG10361 [Drosophila melanogaster]	3.88e-174	2-amino-3-ketobutyrate coenzyme A ligase, mitochondrial isoform a [Mus musculus]	4.48e-164
1.71517e-15	0.855383	0.659	0.393	4.80986e-11	1	dd-Smed-v6-1842-0-1			PFAM: PLAC8,	PLAC8 (1)	PLAC8 family (1)	cornifelin [Homo sapiens]	4.77e-05	NP_115877.2	CNFN		NA	cornifelin isoform 2 [Mus musculus]	5.66e-05
3.62661e-15	0.343424	0.869	0.54	1.01701e-10	1	dd-Smed-v6-873-0-1	S-adenosylmethionine-homocysteine S-methyltransferase activity	Catalysis of the reaction: S-adenosyl-L-methionine + L-homocysteine = S-adenosyl-L-homocysteine + L-methionine.	Human: betaine--homocysteine S-methyltransferase (BHMT)	S-methyl_trans (1)	Homocysteine S-methyltransferase (1)	betaine--homocysteine S-methyltransferase 1 [Homo sapiens]	0	NP_001704.2	BHMT	uncharacterized protein Dmel_CG10623, isoform A [Drosophila melanogaster]	0.004	betaine--homocysteine S-methyltransferase 1 [Mus musculus]	0
3.78004e-15	0.961088	0.532	0.28	1.06004e-10	1	dd-Smed-v6-643-0-1			Human: N-acetylglucosamine kinase (NAGK)	BcrAD_BadFG (1)	BadF (1)	N-acetyl-D-glucosamine kinase isoform 1 [Homo sapiens]	6.66e-52	NP_060037.4	NAGK	uncharacterized protein Dmel_CG6218, isoform A [Drosophila melanogaster]	7.34e-60	N-acetyl-D-glucosamine kinase isoform 1 [Mus musculus]	1.16e-54
3.83723e-15	0.691822	0.801	0.54	1.07608e-10	1	dd-Smed-v6-255-0-1	calcium ion binding	Interacting selectively and non-covalently with calcium ions (Ca2+).	Human: calmodulin 2 (phosphorylase kinase, delta) (CALM2)	EF-hand_1 (1) / EF-hand_7 (1) / EF-hand_8 (1) / EF-hand_6 (1) / EF-hand_5 (1) / EF-hand_9 (1) / EF-hand_4 (1) / SPARC_Ca_bdg (1) / EF-hand_11 (1) / UPF0154 (1) / EFhand_Ca_insen (1) / Dockerin_1 (1) / DUF1103 (1) / Caleosin (1) / TerB (1) / RNA_pol_Rpb4 (1)	EF hand (2) / EF-hand domain pair (2) / EF-hand domain (3) / Cytoskeletal-regulatory complex EF hand (1) / Secreted protein acidic and rich in cysteine Ca binding region (1) / Uncharacterised protein family (UPF0154) (1) / Ca2 (1) / Dockerin type I domain (1) / Repeat of unknown function (DUF1103) (1) / Caleosin related protein (1) / Tellurite resistance protein TerB (1) / RNA polymerase Rpb4 (1)	calmodulin-1 isoform 2 [Homo sapiens]	1.89e-101	NP_008819.1	CALM1	calmodulin, isoform B [Drosophila melanogaster]	2.27e-103	calmodulin-1 isoform 2 [Mus musculus]	1.6e-101
6.96707e-15	0.471196	0.989	0.942	1.95378e-10	1	dd-Smed-v6-505-0-1			Smed: NADH_dehydrogenase_subunit_2				NA				NA		NA
9.15081e-15	0.528916	0.813	0.495	2.56616e-10	1	dd-Smed-v6-1960-0-1	integral component of membrane	The component of a membrane consisting of the gene products and protein complexes having at least some part of their peptide sequence embedded in the hydrophobic region of the membrane.	PFAM: CD20,	CD20 (1) / DUF3784 (1)	CD20-like family (1) / Domain of unknown function (DUF3784) (1)		NA				NA		NA
1.01827e-14	0.953671	0.61	0.341	2.85554e-10	1	dd-Smed-v6-6018-0-1	G-protein coupled receptor activity | G-protein coupled receptor signaling pathway | integral component of membrane	Combining with an extracellular signal and transmitting the signal across the membrane by activating an associated G-protein; promotes the exchange of GDP for GTP on the alpha subunit of a heterotrimeric G-protein complex. | A series of molecular signals that proceeds with an activated receptor promoting the exchange of GDP for GTP on the alpha-subunit of an associated heterotrimeric G-protein co…	PFAM: 7tm_1,	7tm_1 (1) / Protocadherin (1)	7 transmembrane receptor (rhodopsin family) (1) / Protocadherin (1)		NA			phosphatidic acid phospholipase A1, isoform E [Drosophila melanogaster]	4.2	gasdermin-E isoform X3 [Mus musculus]	3.6
1.83151e-14	1.18538	0.315	0.124	5.13609e-10	1	dd-Smed-v6-2441-0-1	protein binding	Interacting selectively and non-covalently with any protein or protein complex (a complex of two or more proteins that may include other nonprotein molecules).	Human: leucine rich repeat containing 58 (LRRC58)	LRR_8 (1) / LRR_4 (1) / LRR_1 (1) / LRR_6 (1) / LRR_9 (1)	Leucine rich repeat (1) / Leucine Rich repeats (2 copies) (1) / Leucine Rich Repeat (1) / Leucine Rich repeat (1) / Leucine-rich repeat (1)	leucine-rich repeat-containing protein 58 [Homo sapiens]	1.39e-58	NP_001093148.1	LRRC58	uncharacterized protein Dmel_CG32687, isoform A [Drosophila melanogaster]	7.34e-59	leucine-rich repeat-containing protein 58 [Mus musculus]	2.97e-59
2.68455e-14	0.229058	0.61	0.297	7.52829e-10	1	dd-Smed-v6-4905-0-1	catalytic activity | protein binding | cytoplasm | aromatic amino acid family metabolic process	Catalysis of a biochemical reaction at physiological temperatures. In biologically catalyzed reactions, the reactants are known as substrates, and the catalysts are naturally occurring macromolecular substances known as enzymes. Enzymes possess specific binding sites for substrates, and are usually composed wholly or largely of protein, but RNA that has catalytic activity (ribozyme) is often also…	Human: glutathione S-transferase zeta 1 (GSTZ1)	GST_N_3 (1) / GST_N (1) / GST_N_2 (1) / GST_C_3 (1) / GST_C (1)	Glutathione S-transferase (5)	maleylacetoacetate isomerase isoform 1 [Homo sapiens]	2.61e-56	NP_665877.1	GSTZ1	glutathione S transferase Z2, isoform B [Drosophila melanogaster]	3.21e-52	maleylacetoacetate isomerase isoform 1 [Mus musculus]	9.52e-57
3.92738e-14	0.516216	0.951	0.816	1.10136e-09	1	dd-Smed-v6-62-0-1	nucleic acid binding | zinc ion binding	Interacting selectively and non-covalently with any nucleic acid. | Interacting selectively and non-covalently with zinc (Zn) ions.	Human: CCHC-type zinc finger, nucleic acid binding protein (CNBP)6	zf-CCHC (1) / zf-CCHC_3 (1) / zf-CCHC_4 (1) / zf-CCHC_6 (1) / zf-CCHC_5 (1)	Zinc knuckle (4) / GAG-polyprotein viral zinc-finger (1)	cellular nucleic acid-binding protein isoform 5 [Homo sapiens]	2.21e-18	NP_001120667.1	CNBP	CCHC-type zinc finger nucleic acid binding protein, isoform A [Drosophila melanogaster]	3.69e-17	zinc finger CCHC domain-containing protein 13 [Mus musculus]	7.67e-19
5.61388e-14	0.646789	0.764	0.478	1.5743e-09	1	dd-Smed-v6-1749-0-1			Smed: estrella				NA				NA		NA
7.57204e-14	0.709186	0.745	0.496	2.12343e-09	1	dd-Smed-v6-543-0-1			Human: solute carrier family 25 (mitochondrial carrier; phosphate carrier), member 3 (SLC25A3)	Mito_carr (1)	Mitochondrial carrier protein (1)	phosphate carrier protein, mitochondrial isoform a precursor [Homo sapiens]	2.08e-153	NP_005879.1	SLC25A3	mitochondrial phosphate carrier protein 1, isoform A [Drosophila melanogaster]	3.89e-156	phosphate carrier protein, mitochondrial isoform X1 [Mus musculus]	2.5e-163
8.54334e-14	1.62565	0.243	0.085	2.39581e-09	1	dd-Smed-v6-6738-0-1	catalytic activity | transaminase activity | pyridoxal phosphate binding	Catalysis of a biochemical reaction at physiological temperatures. In biologically catalyzed reactions, the reactants are known as substrates, and the catalysts are naturally occurring macromolecular substances known as enzymes. Enzymes possess specific binding sites for substrates, and are usually composed wholly or largely of protein, but RNA that has catalytic activity (ribozyme) is often also…	Human: alanine-glyoxylate aminotransferase 2-like 1 (AGXT2L1)	Aminotran_3 (1) / Aminotran_1_2 (1)	Aminotransferase class-III (1) / Aminotransferase class I and II (1)	ethanolamine-phosphate phospho-lyase isoform 1 [Homo sapiens]	0	NP_112569.2	ETNPPL	uncharacterized protein Dmel_CG8745 [Drosophila melanogaster]	7.8e-160	ethanolamine-phosphate phospho-lyase [Mus musculus]	3e-179
2.13705e-13	0.381312	1	0.986	5.99292e-09	1	dd-Smed-v6-30-0-1	translation elongation factor activity | GTPase activity | GTP binding | cytoplasm | translational elongation	Functions in chain elongation during polypeptide synthesis at the ribosome. | Catalysis of the reaction: GTP + H2O = GDP + phosphate. | Interacting selectively and non-covalently with GTP, guanosine triphosphate. | All of the contents of a cell excluding the plasma membrane and nucleus, but including other subcellular structures. | The successive addition of amino acid residues to a nascent polyp…	Human: eukaryotic translation elongation factor 1 alpha 1 (EEF1A1)	GTP_EFTU (1) / GTP_EFTU_D3 (1) / GTP_EFTU_D2 (1) / MMR_HSR1 (1) / GTP_EFTU_D4 (1)	Elongation factor Tu GTP binding domain (1) / Elongation factor Tu C-terminal domain (1) / Elongation factor Tu domain 2 (1) / 50S ribosome-binding GTPase (1) / Elongation factor Tu domain 4 (1)	elongation factor 1-alpha 1 [Homo sapiens]	0	NP_001393.1	EEF1A1	eukaryotic translation elongation factor 1 alpha 2, isoform C [Drosophila melanogaster]	0	elongation factor 1-alpha 1 [Mus musculus]	0
2.16419e-13	0.59861	0.704	0.424	6.06903e-09	1	dd-Smed-v6-2084-0-1			Human: bestrophin 3 (BEST3)	Bestrophin (1)	Bestrophin (1)	bestrophin-3 isoform 4 [Homo sapiens]	1.17e-43	NP_001269543.1	BEST3	bestrophin 1, isoform A [Drosophila melanogaster]	2.53e-50	bestrophin-2 isoform X1 [Mus musculus]	6.99e-44
2.82206e-13	0.844868	0.464	0.224	7.91389e-09	1	dd-Smed-v6-3038-0-1	protein binding	Interacting selectively and non-covalently with any protein or protein complex (a complex of two or more proteins that may include other nonprotein molecules).	Human: TNF receptor-associated factor 3 (TRAF3)	zf-TRAF (1) / CASP_C (1)	TRAF-type zinc finger (1) / CASP C terminal (1)	TNF receptor-associated factor 3 isoform X5 [Homo sapiens]	6.58e-15	XP_011535420.1	TRAF3	TNF-receptor-associated factor 6 [Drosophila melanogaster]	1.18e-06	TNF receptor-associated factor 3 isoform X2 [Mus musculus]	5.08e-12
3.21986e-13	0.441741	1	1	9.02946e-09	1	dd-Smed-v6-4-1-1			Smed: 28S ribosomal RNA gene, partial sequence				NA				NA		NA
3.5187e-13	0.380391	0.996	0.979	9.86749e-09	1	dd-Smed-v6-292-0-1			PFAM: Oxidored_q1,			NADH dehydrogenase subunit 4 (mitochondrion) [Homo sapiens]	7.29e-19	YP_003024035.1	ND4	NADH dehydrogenase subunit 4 (mitochondrion) [Drosophila melanogaster]	1.82e-16	NADH dehydrogenase subunit 4 (mitochondrion) [Mus musculus]	6.05e-19
7.83213e-13	1.18004	0.416	0.209	2.19637e-08	1	dd-Smed-v6-1214-0-1	tetrahydrobiopterin biosynthetic process | 4-alpha-hydroxytetrahydrobiopterin dehydratase activity	The chemical reactions and pathways resulting in the formation of tetrahydrobiopterin, the reduced form of biopterin (2-amino-4-hydroxy-6-(1,2-dihydroxypropyl)-pteridine). It functions as a hydroxylation coenzyme, e.g. in the conversion of phenylalanine to tyrosine. | Catalysis of the reaction: (6R)-6-(L-erythro-1,2-dihydroxypropyl)-5,6,7,8-tetrahydro-4a-hydroxypterin = (6R)-6-(L-erythro-1,2-dihy…	Human: pterin-4 alpha-carbinolamine dehydratase/dimerization cofactor of hepatocyte nuclear factor 1 alpha (TCF1) 2 (PCBD2)	Pterin_4a (1)	Pterin 4 alpha carbinolamine dehydratase (1)	pterin-4-alpha-carbinolamine dehydratase 2 [Homo sapiens]	5.38e-33	NP_115527.3	PCBD2	pterin-4a-carbinolamine dehydratase [Drosophila melanogaster]	2.31e-32	pterin-4-alpha-carbinolamine dehydratase 2 [Mus musculus]	4.1e-36
1.10561e-12	0.509963	0.951	0.741	3.10046e-08	1	dd-Smed-v6-568-0-1	endopeptidase inhibitor activity | protein binding | extracellular region | extracellular space	Stops, prevents or reduces the activity of an endopeptidase, any enzyme that hydrolyzes nonterminal peptide bonds in polypeptides. | Interacting selectively and non-covalently with any protein or protein complex (a complex of two or more proteins that may include other nonprotein molecules). | The space external to the outermost structure of a cell. For cells without external protective or extern…	PFAM: A2M_comp, A2M_recep, Thiol-ester_cl, A2M, A2M_N, A2M_N_2, Prenyltrans_2, hEGF,	TED_complement (1) / A2M_recep (1) / A2M (1) / MG3 (1) / MG4 (1) / A2M_BRD (1) / DSL (1) / SVA (1) / MG2 (1)	A-macroglobulin TED domain (1) / A-macroglobulin receptor binding domain (1) / Alpha-2-macroglobulin family (1) / Macroglobulin domain MG3 (1) / Macroglobulin domain MG4 (1) / Alpha-2-macroglobulin bait region domain (1) / Delta serrate ligand (1) / Seminal vesicle autoantigen (SVA) (1) / MG2 domain (1)	alpha-2-macroglobulin-like protein 1 isoform 2 [Homo sapiens]	9.86e-96	NP_001269353.2	A2ML1	Thioester-containing protein 2, isoform B [Drosophila melanogaster]	2.26e-80	murinoglobulin-1 precursor [Mus musculus]	2.98e-82
1.24524e-12	0.646354	0.809	0.587	3.49202e-08	1	dd-Smed-v6-366-0-1	phosphogluconate dehydrogenase (decarboxylating) activity | pentose-phosphate shunt | oxidoreductase activity | oxidoreductase activity, acting on the CH-OH group of donors, NAD or NADP as acceptor | NADP binding | coenzyme binding | oxidation-reduction process	Catalysis of the reaction: 6-phospho-D-gluconate + NADP+ = D-ribulose 5-phosphate + CO2 + NADPH + H+. | The glucose-6-phosphate catabolic process in which, coupled to NADPH synthesis, glucose-6-P is oxidized with the formation of carbon dioxide (CO2) and ribulose 5-phosphate; ribulose 5-P then enters a series of reactions interconverting sugar phosphates. The pentose phosphate pathway is a major …	Human: phosphogluconate dehydrogenase (PGD)	6PGD (1) / NAD_binding_2 (1) / Shikimate_DH (1) / FtsJ (1)	6-phosphogluconate dehydrogenase (1) / NAD binding domain of 6-phosphogluconate dehydrogenase (1) / Shikimate (1) / FtsJ-like methyltransferase (1)	6-phosphogluconate dehydrogenase, decarboxylating isoform 1 [Homo sapiens]	0	NP_002622.2	PGD	phosphogluconate dehydrogenase, isoform A [Drosophila melanogaster]	0	6-phosphogluconate dehydrogenase, decarboxylating isoform 1 [Mus musculus]	0
1.75313e-12	0.765821	0.513	0.26	4.91629e-08	1	dd-Smed-v6-1585-0-1	cystathionine beta-synthase activity | cytoplasm | cysteine biosynthetic process from serine | cysteine biosynthetic process via cystathionine	Catalysis of the reaction: L-serine + L-homocysteine = cystathionine + H2O. | All of the contents of a cell excluding the plasma membrane and nucleus, but including other subcellular structures. | The chemical reactions and pathways resulting in the formation of cysteine from other compounds, including serine. | The chemical reactions and pathways resulting in the formation of cysteine, via the i…	Human: cystathionine-beta-synthase (CBS)	PALP (1) / CBS (1)	Pyridoxal-phosphate dependent enzyme (1) / CBS domain (1)	cystathionine beta-synthase isoform X3 [Homo sapiens]	0	XP_016883980.1	CBS	cystathionine beta-synthase, isoform B [Drosophila melanogaster]	9.3e-160	cystathionine beta-synthase isoform 2 [Mus musculus]	0
2.15871e-12	0.761538	0.603	0.351	6.05366e-08	1	dd-Smed-v6-1416-0-1			Human: MAK16 homolog (S. cerevisiae) (MAK16)	Ribosomal_L28e (1) / Mak16 (1)	Ribosomal L28e protein family (1) / Mak16 protein C-terminal region (1)	protein MAK16 homolog [Homo sapiens]	1.27e-45	NP_115898.2	MAK16	RNA-binding motif protein 13, isoform A [Drosophila melanogaster]	9.27e-49	protein MAK16 homolog [Mus musculus]	2.11e-44
2.33921e-12	0.40427	0.981	0.959	6.55984e-08	1	dd-Smed-v6-297-0-1	cytochrome-c oxidase activity | copper ion binding | membrane	Catalysis of the reaction: 4 ferrocytochrome c + O2 + 4 H+ = 4 ferricytochrome c + 2 H2O. | Interacting selectively and non-covalently with copper (Cu) ions. | A lipid bilayer along with all the proteins and protein complexes embedded in it an attached to it.	Smed: cytochrome_c_oxidase_subunit_II			cytochrome c oxidase subunit II (mitochondrion) [Homo sapiens]	9.63e-30	YP_003024029.1	COX2	cytochrome c oxidase subunit II (mitochondrion) [Drosophila melanogaster]	1.11e-23	cytochrome c oxidase subunit II (mitochondrion) [Mus musculus]	2.05e-30
2.35327e-12	1.12096	0.494	0.277	6.59927e-08	1	dd-Smed-v6-1260-0-1	thymidylate synthase activity | dTMP biosynthetic process	Catalysis of the reaction: 5,10-methylenetetrahydrofolate + dUMP = 7,8-dihydrofolate + thymidylate. | The chemical reactions and pathways resulting in the formation of dTMP, deoxyribosylthymine monophosphate (2'-deoxyribosylthymine 5'-phosphate).	Human: thymidylate synthetase (TYMS)	Thymidylat_synt (1)	Thymidylate synthase (1)	thymidylate synthase isoform 1 [Homo sapiens]	3.6e-127	NP_001062.1	TYMS	thymidylate synthase, isoform A [Drosophila melanogaster]	1.75e-124	thymidylate synthase [Mus musculus]	1.3e-127
2.8003e-12	0.607475	0.82	0.606	7.85289e-08	1	dd-Smed-v6-153-0-1			Human: ubiquitin-conjugating enzyme E2D 2 (UBE2D2)	UQ_con (1) / RWD (1)	Ubiquitin-conjugating enzyme (1) / RWD domain (1)	ubiquitin-conjugating enzyme E2 D2 isoform 1 [Homo sapiens]	7.85e-90	NP_003330.1	UBE2D2	effete, isoform A [Drosophila melanogaster]	9.02e-91	ubiquitin-conjugating enzyme E2 D2 [Mus musculus]	6.64e-90
3.07289e-12	0.313476	0.783	0.473	8.61731e-08	1	dd-Smed-v6-2516-0-1				QVR (1) / DUF5746 (1)	Sleepless protein (1) / Domain of unknown function (DUF5746) (1)	T-cell surface glycoprotein CD5 isoform 1 precursor [Homo sapiens]	1.3	NP_055022.2	CD5	uncharacterized protein Dmel_CG5188 [Drosophila melanogaster]	0.28	UPF0739 protein C1orf74 homolog isoform X1 [Mus musculus]	0.94
3.56269e-12	0.22206	0.727	0.424	9.99084e-08	1	dd-Smed-v6-9118-0-1	asparagine synthase (glutamine-hydrolyzing) activity | asparagine biosynthetic process | metabolic process	Catalysis of the reaction: ATP + L-aspartate + L-glutamine = AMP + diphosphate + L-asparagine + L-glutamate. | The chemical reactions and pathways resulting in the formation of asparagine, 2-amino-3-carbamoylpropanoic acid. | The chemical reactions and pathways, including anabolism and catabolism, by which living organisms transform chemical substances. Metabolic processes typically transform sma…	Human: asparagine synthetase (glutamine-hydrolyzing) (ASNS)	Asn_synthase (1) / GATase_7 (1) / GATase_6 (1)	Asparagine synthase (1) / Glutamine amidotransferase domain (2)	asparagine synthetase [glutamine-hydrolyzing] isoform a [Homo sapiens]	3.14e-176	NP_899199.2	ASNS	asparagine synthetase [Drosophila melanogaster]	1.86e-83	asparagine synthetase [glutamine-hydrolyzing] isoform X1 [Mus musculus]	0
4.40841e-12	1.01519	0.318	0.134	1.23625e-07	1	dd-Smed-v6-3449-0-1			Human: family with sequence similarity 46, member C (FAM46C)	NTP_transf_7 (1)	Nucleotidyltransferase (1)	terminal nucleotidyltransferase 5C [Homo sapiens]	1.91e-69	NP_060179.2	TENT5C	uncharacterized protein Dmel_CG46385, isoform D [Drosophila melanogaster]	5.35e-71	terminal nucleotidyltransferase 5C isoform X1 [Mus musculus]	1.7e-69
5.53935e-12	1.16115	0.318	0.137	1.5534e-07	1	dd-Smed-v6-3560-0-1	oxidoreductase activity | oxidoreductase activity, acting on the CH-NH2 group of donors, oxygen as acceptor | oxidation-reduction process	Catalysis of an oxidation-reduction (redox) reaction, a reversible chemical reaction in which the oxidation state of an atom or atoms within a molecule is altered. One substrate acts as a hydrogen or electron donor and becomes oxidized, while the other acts as hydrogen or electron acceptor and becomes reduced. | Catalysis of an oxidation-reduction (redox) reaction in which a CH-NH2 group acts as …	Human: D-aspartate oxidase (DDO)	DAO (1) / NAD_binding_9 (1)	FAD dependent oxidoreductase (1) / FAD-NAD(P)-binding (1)	D-aspartate oxidase isoform h [Homo sapiens]	6.49e-66	NP_001359037.1	DDO	uncharacterized protein Dmel_CG11236, isoform A [Drosophila melanogaster]	5.43e-74	D-aspartate oxidase isoform 1 precursor [Mus musculus]	3.67e-61
5.85151e-12	0.394762	0.989	0.973	1.64094e-07	1	dd-Smed-v6-289-0-1	NADH dehydrogenase (ubiquinone) activity | oxidation-reduction process	Catalysis of the reaction: NADH + H+ + ubiquinone = NAD+ + ubiquinol. | A metabolic process that results in the removal or addition of one or more electrons to or from a substance, with or without the concomitant removal or addition of a proton or protons.	Smed: NADH_dehydrogenase_subunit_3			NADH dehydrogenase subunit 3 (mitochondrion) [Homo sapiens]	0.22	YP_003024033.1	ND3	NADH dehydrogenase subunit 3 (mitochondrion) [Drosophila melanogaster]	0.001	NADH dehydrogenase subunit 3 (mitochondrion) [Mus musculus]	0.008
8.81335e-12	0.976146	0.386	0.189	2.47153e-07	1	dd-Smed-v6-1388-0-1							NA			nuclear polyadenosine RNA-binding 2 [Drosophila melanogaster]	0.87	uncharacterized protein LOC118567641, partial [Mus musculus]	4.9
9.46842e-12	0.361873	0.921	0.664	2.65523e-07	1	dd-Smed-v6-1234-0-1	gap junction	A cell-cell junction that is composed of an array of small channels that permit small molecules to pass from one cell to another. At gap junctions, the membranes of two adjacent cells are separated by a uniform narrow gap of about 2-4 nm that is spanned by channel-forming proteins called connexins, which form hexagonal tubes called connexons.	PFAM: Innexin,	Innexin (1)	Innexin (1)	PHD finger protein 12 isoform X1 [Homo sapiens]	4.2	XP_011523380.1	PHF12	innexin 2, isoform B [Drosophila melanogaster]	4.92e-23	pannexin-3 [Mus musculus]	0.45
9.87991e-12	0.700279	0.644	0.413	2.77062e-07	1	dd-Smed-v6-449-0-1	magnesium ion binding | isocitrate dehydrogenase (NADP+) activity | isocitrate metabolic process | oxidoreductase activity, acting on the CH-OH group of donors, NAD or NADP as acceptor | NAD binding | oxidation-reduction process	Interacting selectively and non-covalently with magnesium (Mg) ions. | Catalysis of the reaction: isocitrate + NADP+ = 2-oxoglutarate + CO2 + NADPH + H+. | The chemical reactions and pathways involving isocitrate, the anion of isocitric acid, 1-hydroxy-1,2,3-propanetricarboxylic acid. Isocitrate is an important intermediate in the TCA cycle and the glycoxylate cycle. | Catalysis of an oxidation-r…	Human: isocitrate dehydrogenase 2 (NADP+), mitochondrial (IDH2)	Iso_dh (1)	Isocitrate (1)	isocitrate dehydrogenase [NADP], mitochondrial isoform 1 precursor [Homo sapiens]	0	NP_002159.2	IDH2	isocitrate dehydrogenase, isoform K [Drosophila melanogaster]	0	isocitrate dehydrogenase [NADP], mitochondrial precursor [Mus musculus]	0
1.20743e-11	0.456393	1	0.933	3.38599e-07	1	dd-Smed-v6-50-0-1	transporter activity | mitochondrial inner membrane | transport | transmembrane transport	Enables the directed movement of substances (such as macromolecules, small molecules, ions) into, out of or within a cell, or between cells. | The inner, i.e. lumen-facing, lipid bilayer of the mitochondrial envelope. It is highly folded to form cristae. | The directed movement of substances (such as macromolecules, small molecules, ions) into, out of or within a cell, or between cells, or within…	Human: solute carrier family 25 (mitochondrial carrier; adenine nucleotide translocator), member 6 (SLC25A6)	Mito_carr (1)	Mitochondrial carrier protein (1)	ADP/ATP translocase 3 [Homo sapiens]	2.06e-85	NP_001627.2	SLC25A6	stress-sensitive B, isoform D [Drosophila melanogaster]	1.05e-83	ADP/ATP translocase 2 [Mus musculus]	5.26e-85
1.21152e-11	0.508951	0.73	0.455	3.39746e-07	1	dd-Smed-v6-1547-0-1			Human: threonine synthase-like 2 (S. cerevisiae) (THNSL2)	Thr_synth_N (1) / PALP (1) / Transcrip_reg (1)	Threonine synthase N terminus (1) / Pyridoxal-phosphate dependent enzyme (1) / Transcriptional regulator (1)	threonine synthase-like 2 isoform X1 [Homo sapiens]	7.85e-78	XP_024308743.1	THNSL2	partner of inscuteable [Drosophila melanogaster]	4.2	threonine synthase-like 2 [Mus musculus]	1.06e-78
1.31395e-11	1.00412	0.423	0.217	3.68471e-07	1	dd-Smed-v6-1705-0-1	N-acetyltransferase activity | transferase activity, transferring acyl groups other than amino-acyl groups	Catalysis of the transfer of an acetyl group to a nitrogen atom on the acceptor molecule. | Catalysis of the transfer of an acyl group, other than amino-acyl, from one compound (donor) to another (acceptor).	PFAM: FR47,	FR47 (1) / Acetyltransf_3 (1)	FR47-like protein (1) / Acetyltransferase (GNAT) domain (1)		NA			glycine N-acyltransferase [Drosophila melanogaster]	0.15		NA
1.39941e-11	1.4077	0.184	0.058	3.92436e-07	1	dd-Smed-v6-12075-0-1	catalytic activity | coenzyme binding	Catalysis of a biochemical reaction at physiological temperatures. In biologically catalyzed reactions, the reactants are known as substrates, and the catalysts are naturally occurring macromolecular substances known as enzymes. Enzymes possess specific binding sites for substrates, and are usually composed wholly or largely of protein, but RNA that has catalytic activity (ribozyme) is often also…	Human: short chain dehydrogenase/reductase family 42E, member 1 (SDR42E1)	Epimerase (1) / GDP_Man_Dehyd (1) / RmlD_sub_bind (1) / 3Beta_HSD (1) / NAD_binding_4 (1) / Polysacc_synt_2 (1)	NAD dependent epimerase (1) / GDP-mannose 4 (1) / RmlD substrate binding domain (1) / 3-beta hydroxysteroid dehydrogenase (1) / Male sterility protein (1) / Polysaccharide biosynthesis protein (1)	short-chain dehydrogenase/reductase family 42E member 1 isoform X1 [Homo sapiens]	1.72e-07	XP_005256314.1	SDR42E1	uncharacterized protein Dmel_CG5955 [Drosophila melanogaster]	3.17e-159	L-threonine 3-dehydrogenase, mitochondrial precursor [Mus musculus]	3.58e-128
1.47709e-11	0.832657	0.506	0.273	4.14221e-07	1	dd-Smed-v6-4614-0-1	metabolic process | oxidoreductase activity	The chemical reactions and pathways, including anabolism and catabolism, by which living organisms transform chemical substances. Metabolic processes typically transform small molecules, but also include macromolecular processes such as DNA repair and replication, and protein synthesis and degradation. | Catalysis of an oxidation-reduction (redox) reaction, a reversible chemical reaction in which…	Human: dicarbonyl/L-xylulose reductase (DCXR)	adh_short_C2 (1) / adh_short (1) / KR (1)	Enoyl-(Acyl carrier protein) reductase (1) / short chain dehydrogenase (1) / KR domain (1)	L-xylulose reductase isoform 1 [Homo sapiens]	1.03e-32	NP_057370.1	DCXR	uncharacterized protein Dmel_CG31548 [Drosophila melanogaster]	3.64e-97	L-xylulose reductase isoform 1 [Mus musculus]	2.05e-35
1.74215e-11	0.622574	0.708	0.472	4.88551e-07	1	dd-Smed-v6-502-0-1	protein binding	Interacting selectively and non-covalently with any protein or protein complex (a complex of two or more proteins that may include other nonprotein molecules).	Human: regulator of microtubule dynamics 1 (RMDN1)	TPR_1 (1) / TPR_8 (1) / TPR_2 (1) / TPR_19 (1) / TPR_6 (1) / DUF6381 (1) / TPR_12 (1)	Tetratricopeptide repeat (6) / Family of unknown function (DUF6381) (1)	regulator of microtubule dynamics protein 1 isoform X19 [Homo sapiens]	5.55e-39	XP_016869013.1	RMDN1	stress induced phosphoprotein 1 [Drosophila melanogaster]	8.5	regulator of microtubule dynamics protein 1 [Mus musculus]	8.6e-36
3.34957e-11	0.877892	0.712	0.492	9.39321e-07	1	dd-Smed-v6-467-0-1	catalytic activity | carbohydrate metabolic process | malate metabolic process | oxidoreductase activity | malate dehydrogenase activity | oxidoreductase activity, acting on the CH-OH group of donors, NAD or NADP as acceptor | L-malate dehydrogenase activity | oxidation-reduction process	Catalysis of a biochemical reaction at physiological temperatures. In biologically catalyzed reactions, the reactants are known as substrates, and the catalysts are naturally occurring macromolecular substances known as enzymes. Enzymes possess specific binding sites for substrates, and are usually composed wholly or largely of protein, but RNA that has catalytic activity (ribozyme) is often also…	Human: malate dehydrogenase 1, NAD (soluble) (MDH1)	Ldh_1_C (1) / Ldh_1_N (1)	lactate (2)	malate dehydrogenase, cytoplasmic isoform MDH1 [Homo sapiens]	1.07e-138	NP_005908.1	MDH1	malate dehydrogenase 1, isoform A [Drosophila melanogaster]	2.26e-132	malate dehydrogenase, cytoplasmic isoform Mdh1 [Mus musculus]	2.4e-139
4.38323e-11	0.89376	0.431	0.233	1.22919e-06	1	dd-Smed-v6-1402-0-1	catalytic activity | triose-phosphate isomerase activity | metabolic process	Catalysis of a biochemical reaction at physiological temperatures. In biologically catalyzed reactions, the reactants are known as substrates, and the catalysts are naturally occurring macromolecular substances known as enzymes. Enzymes possess specific binding sites for substrates, and are usually composed wholly or largely of protein, but RNA that has catalytic activity (ribozyme) is often also…	PFAM: TIM,	TIM (1)	Triosephosphate isomerase (1)	triosephosphate isomerase isoform 1 [Homo sapiens]	1.27e-125	NP_000356.1	TPI1	triose phosphate isomerase, isoform C [Drosophila melanogaster]	2.22e-117	triosephosphate isomerase [Mus musculus]	5.08e-123
7.13978e-11	0.445823	0.663	0.403	2.00221e-06	1	dd-Smed-v6-245-0-1			Smed: hypothetical_protein_Smed-rpb1			nipped-B-like protein isoform X8 [Homo sapiens]	2	XP_016864820.1	NIPBL	RNA polymerase II 215kD subunit [Drosophila melanogaster]	0.003	zinc finger protein 768 [Mus musculus]	2.9
7.35397e-11	0.66953	0.566	0.329	2.06227e-06	1	dd-Smed-v6-2050-0-1	methylmalonate-semialdehyde dehydrogenase (acylating) activity | metabolic process | oxidoreductase activity | oxidoreductase activity, acting on the aldehyde or oxo group of donors, NAD or NADP as acceptor | oxidation-reduction process	Catalysis of the reaction: 2-methyl-3-oxopropanoate + CoA + NAD+ = propanoyl-CoA + CO2 + NADH + H+. | The chemical reactions and pathways, including anabolism and catabolism, by which living organisms transform chemical substances. Metabolic processes typically transform small molecules, but also include macromolecular processes such as DNA repair and replication, and protein synthesis and degrad…	Human: aldehyde dehydrogenase 6 family, member A1 (ALDH6A1)	Aldedh (1)	Aldehyde dehydrogenase family (1)	methylmalonate-semialdehyde dehydrogenase [acylating], mitochondrial isoform 1 precursor [Homo sapiens]	0	NP_005580.1	ALDH6A1	uncharacterized protein Dmel_CG17896, isoform A [Drosophila melanogaster]	0	methylmalonate-semialdehyde dehydrogenase [acylating], mitochondrial isoform 1 precursor [Mus musculus]	0
8.17359e-11	0.659462	0.738	0.543	2.29212e-06	1	dd-Smed-v6-1709-0-1	carbohydrate metabolic process | fructose 1,6-bisphosphate 1-phosphatase activity | phosphoric ester hydrolase activity	The chemical reactions and pathways involving carbohydrates, any of a group of organic compounds based of the general formula Cx(H2O)y. Includes the formation of carbohydrate derivatives by the addition of a carbohydrate residue to another molecule. | Catalysis of the reaction: D-fructose 1,6-bisphosphate + H2O = D-fructose 6-phosphate + phosphate. | Catalysis of the reaction: RPO-R' + H2O = RPOO…	Human: fructose-1,6-bisphosphatase 1 (FBP1)	FBPase (1) / FBPase_C (1) / Inositol_P (1)	Fructose-1-6-bisphosphatase (2) / Inositol monophosphatase family (1)	fructose-1,6-bisphosphatase 1 [Homo sapiens]	2.27e-153	NP_001121100.1	FBP1	fructose-1,6-bisphosphatase, isoform F [Drosophila melanogaster]	4.65e-157	fructose-1,6-bisphosphatase isozyme 2 [Mus musculus]	2.8e-157
1.0688e-10	0.831235	0.547	0.332	2.99724e-06	1	dd-Smed-v6-1532-0-1	phosphorylase activity | carbohydrate metabolic process | glycogen phosphorylase activity | pyridoxal phosphate binding	Catalysis of the reaction: 1,4-alpha-D-glucosyl(n) + phosphate = 1,4-alpha-D-glucosyl(n-1) + alpha-D-glucose 1-phosphate. The name should be qualified in each instance by adding the name of the natural substrate, e.g. maltodextrin phosphorylase, starch phosphorylase, glycogen phosphorylase. | The chemical reactions and pathways involving carbohydrates, any of a group of organic compounds based of…	Human: phosphorylase, glycogen, muscle (PYGM)	Phosphorylase (1)	Carbohydrate phosphorylase (1)	glycogen phosphorylase, muscle form isoform 1 [Homo sapiens]	0	NP_005600.1	PYGM	glycogen phosphorylase, isoform A [Drosophila melanogaster]	0	glycogen phosphorylase, muscle form [Mus musculus]	0
1.07776e-10	1.40437	0.273	0.12	3.02237e-06	1	dd-Smed-v6-1259-0-1	superoxide dismutase activity | superoxide metabolic process | metal ion binding | oxidation-reduction process	Catalysis of the reaction: 2 superoxide + 2 H+ = O2 + hydrogen peroxide. | The chemical reactions and pathways involving superoxide, the superoxide anion O2- (superoxide free radical), or any compound containing this species. | Interacting selectively and non-covalently with any metal ion. | A metabolic process that results in the removal or addition of one or more electrons to or from a substanc…	Human: superoxide dismutase 2, mitochondrial (SOD2)	Sod_Fe_C (1) / Sod_Fe_N (1)	Iron (2)	superoxide dismutase [Mn], mitochondrial isoform A precursor [Homo sapiens]	1.07e-101	NP_001019636.1	SOD2	superoxide dismutase 2 (Mn), isoform A [Drosophila melanogaster]	9.18e-91	superoxide dismutase [Mn], mitochondrial precursor [Mus musculus]	8.87e-102
1.14014e-10	0.53199	0.629	0.384	3.19729e-06	1	dd-Smed-v6-1519-0-1	aminoacylase activity | cytoplasm | cellular amino acid metabolic process | metabolic process | hydrolase activity	Catalysis of the reaction: an N-acyl-L-amino acid + H2O = a carboxylate + an L-amino acid. | All of the contents of a cell excluding the plasma membrane and nucleus, but including other subcellular structures. | The chemical reactions and pathways involving amino acids, carboxylic acids containing one or more amino groups, as carried out by individual cells. | The chemical reactions and pathways,…	Human: aminoacylase 1 (ACY1)	Peptidase_M20 (1) / M20_dimer (1) / Peptidase_M28 (1)	Peptidase family M20 (1) / Peptidase dimerisation domain (1) / Peptidase family M28 (1)	aminoacylase-1 isoform a [Homo sapiens]	2.59e-122	NP_001185824.1	ACY1	uncharacterized protein Dmel_CG6465 [Drosophila melanogaster]	4.2e-121	aminoacylase-1 [Mus musculus]	1.94e-129
1.32376e-10	0.781329	0.573	0.351	3.71221e-06	1	dd-Smed-v6-1977-0-1	integral component of membrane	The component of a membrane consisting of the gene products and protein complexes having at least some part of their peptide sequence embedded in the hydrophobic region of the membrane.	Human: ELOVL fatty acid elongase 4 (ELOVL4)	ELO (1)	GNS1 (1)	elongation of very long chain fatty acids protein 4 [Homo sapiens]	7.14e-54	NP_073563.1	ELOVL4	uncharacterized protein Dmel_CG33110 [Drosophila melanogaster]	3.17e-52	elongation of very long chain fatty acids protein 4 [Mus musculus]	6.72e-53
1.59731e-10	0.470726	0.667	0.409	4.47934e-06	1	dd-Smed-v6-3352-0-1	ribokinase activity | D-ribose metabolic process	Catalysis of the reaction: ATP + D-ribose = ADP + D-ribose 5-phosphate. | The chemical reactions and pathways involving D-ribose (ribo-pentose). As beta-D-ribofuranose, D-ribose forms the glycose group of all ribonucleosides, ribonucleotides and ribonucleic acids, and also of ribose phosphates, various glycosides, some coenzymes and some forms of vitamin B12.	Human: ribokinase (RBKS)	PfkB (1) / Phos_pyr_kin (1)	pfkB family carbohydrate kinase (1) / Phosphomethylpyrimidine kinase (1)	ribokinase isoform 1 [Homo sapiens]	1.3e-47	NP_071411.1	RBKS	uncharacterized protein Dmel_CG13369 [Drosophila melanogaster]	1.17e-45	ribokinase [Mus musculus]	1.17e-45
1.77005e-10	0.576363	0.809	0.623	4.96375e-06	1	dd-Smed-v6-147-0-1	protein folding | heat shock protein binding | unfolded protein binding	The process of assisting in the covalent and noncovalent assembly of single chain polypeptides or multisubunit complexes into the correct tertiary structure. | Interacting selectively and non-covalently with a heat shock protein, any protein synthesized or activated in response to heat shock. | Interacting selectively and non-covalently with an unfolded protein.	Smed: unknown	DnaJ_C (1) / DnaJ (1) / DnaJ_CXXCXGXG (1)	DnaJ C terminal domain (1) / DnaJ domain (1) / DnaJ central domain (1)	dnaJ homolog subfamily A member 4 isoform 1 [Homo sapiens]	2.14e-135	NP_061072.3	DNAJA4	DnaJ-like-2, isoform E [Drosophila melanogaster]	4.15e-132	dnaJ homolog subfamily A member 4 isoform 1 [Mus musculus]	8.28e-136
1.825e-10	0.851979	0.423	0.221	5.11786e-06	1	dd-Smed-v6-1744-0-1	oxidoreductase activity, acting on CH-OH group of donors | flavin adenine dinucleotide binding | oxidation-reduction process	Catalysis of an oxidation-reduction (redox) reaction in which a CH-OH group act as a hydrogen or electron donor and reduces a hydrogen or electron acceptor. | Interacting selectively and non-covalently with FAD, flavin-adenine dinucleotide, the coenzyme or the prosthetic group of various flavoprotein oxidoreductase enzymes, in either the oxidized form, FAD, or the reduced form, FADH2. | A metabol…	Human: choline dehydrogenase (CHDH)	GMC_oxred_N (1) / GMC_oxred_C (1) / Pyr_redox_2 (1) / FAD_binding_2 (1) / McrBC (1) / Pyr_redox_3 (1) / Lycopene_cycl (1) / DAO (1)	GMC oxidoreductase (2) / Pyridine nucleotide-disulphide oxidoreductase (2) / FAD binding domain (1) / McrBC 5-methylcytosine restriction system component (1) / Lycopene cyclase protein (1) / FAD dependent oxidoreductase (1)	choline dehydrogenase, mitochondrial [Homo sapiens]	0	NP_060867.2	CHDH	uncharacterized protein Dmel_CG9518, isoform A [Drosophila melanogaster]	5.94e-93	choline dehydrogenase, mitochondrial [Mus musculus]	0
2.46368e-10	0.764229	0.427	0.234	6.9089e-06	1	dd-Smed-v6-8711-0-1	transferase activity, transferring phosphorus-containing groups	Catalysis of the transfer of a phosphorus-containing group from one compound (donor) to another (acceptor).	Human: ethanolamine kinase 1 (ETNK1)	Choline_kinase (1) / APH (1) / EcKL (1)	Choline (1) / Phosphotransferase enzyme family (1) / Ecdysteroid kinase-like family (1)	ethanolamine kinase 1 isoform A [Homo sapiens]	5.63e-58	NP_061108.3	ETNK1	easily shocked, isoform H [Drosophila melanogaster]	4.89e-53	ethanolamine kinase 2 [Mus musculus]	2.3e-58
2.64448e-10	0.72071	0.584	0.362	7.41592e-06	1	dd-Smed-v6-1758-0-1	oxidoreductase activity | oxidation-reduction process	Catalysis of an oxidation-reduction (redox) reaction, a reversible chemical reaction in which the oxidation state of an atom or atoms within a molecule is altered. One substrate acts as a hydrogen or electron donor and becomes oxidized, while the other acts as hydrogen or electron acceptor and becomes reduced. | A metabolic process that results in the removal or addition of one or more electrons …	Human: L-2-hydroxyglutarate dehydrogenase (L2HGDH)	DAO (1) / Mqo (1) / Thi4 (1) / Pyr_redox_2 (1) / NAD_binding_8 (1)	FAD dependent oxidoreductase (1) / Malate (1) / Thi4 family (1) / Pyridine nucleotide-disulphide oxidoreductase (1) / NAD(P)-binding Rossmann-like domain (1)	L-2-hydroxyglutarate dehydrogenase, mitochondrial isoform X2 [Homo sapiens]	2.75e-164	XP_016877144.1	L2HGDH	L-2-hydroxyglutarate dehydrogenase, isoform A [Drosophila melanogaster]	2.56e-177	L-2-hydroxyglutarate dehydrogenase, mitochondrial precursor [Mus musculus]	2.53e-156
3.28351e-10	0.447883	0.981	0.889	9.20794e-06	1	dd-Smed-v6-36-0-1	protein domain specific binding	Interacting selectively and non-covalently with a specific domain of a protein.	Human: tyrosine 3-monooxygenase/tryptophan 5-monooxygenase activation protein, epsilon polypeptide (YWHAE)	14-3-3 (1)	14-3-3 protein (1)	14-3-3 protein epsilon [Homo sapiens]	3.76e-118	NP_006752.1	YWHAE	14-3-3epsilon, isoform B [Drosophila melanogaster]	6.73e-122	14-3-3 protein epsilon isoform X1 [Mus musculus]	1.37e-118
3.46855e-10	0.571894	0.547	0.317	9.72685e-06	1	dd-Smed-v6-623-0-1			Human: ARP2 actin-related protein 2 homolog (yeast) (ACTR2)	Actin (1)	Actin (1)	actin-related protein 2 isoform b [Homo sapiens]	0	NP_005713.1	ACTR2	Actin-related protein 2, isoform A [Drosophila melanogaster]	0	actin-related protein 2 isoform 2 [Mus musculus]	0
4.43996e-10	0.745696	0.547	0.333	1.2451e-05	1	dd-Smed-v6-423-0-1	endopeptidase inhibitor activity | cysteine-type endopeptidase inhibitor activity | intracellular	Stops, prevents or reduces the activity of an endopeptidase, any enzyme that hydrolyzes nonterminal peptide bonds in polypeptides. | Stops, prevents or reduces the activity of a cysteine-type endopeptidase, any enzyme that hydrolyzes peptide bonds in polypeptides by a mechanism in which the sulfhydryl group of a cysteine residue at the active center acts as a nucleophile. | The living contents of…	Human: cystatin A (stefin A) (CSTA)	Cystatin (1)	Cystatin domain (1)	cystatin-A [Homo sapiens]	1.04e-15	NP_005204.1	CSTA	UDP-glucose-glycoprotein glucosyltransferase [Drosophila melanogaster]	2.3	cystatin-A [Mus musculus]	1.15e-18
4.5238e-10	0.380361	1	0.994	1.26861e-05	1	dd-Smed-v6-10-0-1							NA			chitin synthase 2, isoform D [Drosophila melanogaster]	9.2	SLAM family member 5 isoform X2 [Mus musculus]	9.1
5.08998e-10	1.06452	0.401	0.219	1.42738e-05	1	dd-Smed-v6-1157-0-1	catalytic activity | ATP citrate synthase activity | succinate-CoA ligase (ADP-forming) activity | metabolic process | cofactor binding	Catalysis of a biochemical reaction at physiological temperatures. In biologically catalyzed reactions, the reactants are known as substrates, and the catalysts are naturally occurring macromolecular substances known as enzymes. Enzymes possess specific binding sites for substrates, and are usually composed wholly or largely of protein, but RNA that has catalytic activity (ribozyme) is often also…	Human: succinate-CoA ligase, alpha subunit (SUCLG1)	CoA_binding (1) / Ligase_CoA (1) / Succ_CoA_lig (1) / CoA_binding_2 (1)	CoA binding domain (2) / CoA-ligase (1) / Succinyl-CoA ligase like flavodoxin domain (1)	succinate--CoA ligase [ADP/GDP-forming] subunit alpha, mitochondrial precursor [Homo sapiens]	5.08e-137	NP_003840.2	SUCLG1	Succinyl-coenzyme A synthetase alpha subunit 1, isoform A [Drosophila melanogaster]	4.27e-128	succinate--CoA ligase [ADP/GDP-forming] subunit alpha, mitochondrial precursor [Mus musculus]	3.25e-143
6.69158e-10	1.20003	0.322	0.164	1.87652e-05	1	dd-Smed-v6-3348-1-1			Human: methylmalonyl CoA epimerase (MCEE)	Glyoxalase_4 (1) / Glyoxalase (1)	Glyoxalase (2)	methylmalonyl-CoA epimerase, mitochondrial precursor [Homo sapiens]	8.45e-27	NP_115990.3	MCEE	4-hydroxyphenylpyruvate dioxygenase, isoform A [Drosophila melanogaster]	0.63	methylmalonyl-CoA epimerase, mitochondrial isoform 1 precursor [Mus musculus]	6.87e-28
8.21015e-10	0.935646	0.333	0.165	2.30237e-05	1	dd-Smed-v6-4532-0-1	protein binding | signal transduction	Interacting selectively and non-covalently with any protein or protein complex (a complex of two or more proteins that may include other nonprotein molecules). | The cellular process in which a signal is conveyed to trigger a change in the activity or state of a cell. Signal transduction begins with reception of a signal (e.g. a ligand binding to a receptor or receptor activation by a stimulus su…	Human: translin-associated factor X interacting protein 1 (TSNAXIP1)	TSNAXIP1_N (1)	Translin-associated factor X-interacting N-terminus (1)	translin-associated factor X-interacting protein 1 isoform b [Homo sapiens]	1.62e-37	NP_060900.2	TSNAXIP1		NA	translin-associated factor X-interacting protein 1 isoform X1 [Mus musculus]	2.49e-35
9.36615e-10	0.678238	0.596	0.377	2.62655e-05	1	dd-Smed-v6-464-0-1	iron ion binding | electron carrier activity | heme binding	Interacting selectively and non-covalently with iron (Fe) ions. | Any molecular entity that serves as an electron acceptor and electron donor in an electron transport chain. An electron transport chain is a process in which a series of electron carriers operate together to transfer electrons from donors to any of several different terminal electron acceptors to generate a transmembrane electroche…	Human: cytochrome c, somatic (CYCS)	Cytochrom_C (1) / Cytochrome_CBB3 (1) / Cytochrom_C550 (1)	Cytochrome c (1) / Cytochrome C oxidase (1) / Cytochrome c-550 domain (1)	cytochrome c [Homo sapiens]	6.32e-56	NP_061820.1	CYCS	cytochrome c proximal, isoform A [Drosophila melanogaster]	7.59e-54	cytochrome c, somatic [Mus musculus]	1.15e-53
1.14033e-09	0.70256	0.494	0.277	3.19782e-05	1	dd-Smed-v6-4941-0-1	transporter activity | transport | oligopeptide transport | membrane	Enables the directed movement of substances (such as macromolecules, small molecules, ions) into, out of or within a cell, or between cells. | The directed movement of substances (such as macromolecules, small molecules, ions) into, out of or within a cell, or between cells, or within a multicellular organism by means of some agent such as a transporter or pore. | The directed movement of oligope…	Human: solute carrier family 15 (oligopeptide transporter), member 1 (SLC15A1)	PTR2 (1) / MFS_1 (1)	POT family (1) / Major Facilitator Superfamily (1)	solute carrier family 15 member 1 [Homo sapiens]	6.29e-107	NP_005064.1	SLC15A1	uncharacterized protein Dmel_CG2930, isoform D [Drosophila melanogaster]	2.44e-105	solute carrier family 15 member 1 [Mus musculus]	4.1e-107
1.51922e-09	0.657518	0.434	0.237	4.26036e-05	1	dd-Smed-v6-2567-0-1	O-acyltransferase activity	Catalysis of the transfer of an acyl group to an oxygen atom on the acceptor molecule.	Human: sterol O-acyltransferase 1 (SOAT1)	MBOAT (1) / MBOAT_2 (1)	MBOAT (1) / Membrane bound O-acyl transferase family (1)	sterol O-acyltransferase 1 isoform 3 [Homo sapiens]	3.39e-90	NP_001239441.1	SOAT1	uncharacterized protein Dmel_CG8112, isoform B [Drosophila melanogaster]	3.29e-53	sterol O-acyltransferase 1 isoform X1 [Mus musculus]	6.34e-88
1.64001e-09	0.374531	0.843	0.572	4.59908e-05	1	dd-Smed-v6-859-0-1	catalase activity | response to oxidative stress | heme binding | oxidation-reduction process	Catalysis of the reaction: 2 hydrogen peroxide = O2 + 2 H2O. | Any process that results in a change in state or activity of a cell or an organism (in terms of movement, secretion, enzyme production, gene expression, etc.) as a result of oxidative stress, a state often resulting from exposure to high levels of reactive oxygen species, e.g. superoxide anions, hydrogen peroxide (H2O2), and hydroxyl …	Human: catalase (CAT)	Catalase (1) / Catalase-rel (1)	Catalase (1) / Catalase-related immune-responsive (1)	catalase [Homo sapiens]	0	NP_001743.1	CAT	catalase [Drosophila melanogaster]	0	catalase [Mus musculus]	0
1.82801e-09	0.464667	0.933	0.856	5.12629e-05	1	dd-Smed-v6-344-0-1	electron carrier activity | membrane | oxidoreductase activity | respiratory electron transport chain	Any molecular entity that serves as an electron acceptor and electron donor in an electron transport chain. An electron transport chain is a process in which a series of electron carriers operate together to transfer electrons from donors to any of several different terminal electron acceptors to generate a transmembrane electrochemical gradient. | A lipid bilayer along with all the proteins and …	Smed: haplotype HB5 cytochrome b (CYB)	Cytochrom_B_C (1)	Cytochrome b(C-terminal) (1)	cytochrome b (mitochondrion) [Homo sapiens]	1.84e-67	YP_003024038.1	CYTB	cytochrome b (mitochondrion) [Drosophila melanogaster]	9.6e-71	cytochrome b (mitochondrion) [Mus musculus]	8.73e-76
2.28187e-09	0.578787	0.678	0.44	6.39905e-05	1	dd-Smed-v6-2305-0-1	metalloendopeptidase activity | proteolysis | metallopeptidase activity | zinc ion binding | extracellular matrix	Catalysis of the hydrolysis of internal, alpha-peptide bonds in a polypeptide chain by a mechanism in which water acts as a nucleophile, one or two metal ions hold the water molecule in place, and charged amino acid side chains are ligands for the metal ions. | The hydrolysis of proteins into smaller polypeptides and/or amino acids by cleavage of their peptide bonds. | Catalysis of the hydrolysis…	Smed: mmp protein	Peptidase_M10 (1) / Hemopexin (1) / PG_binding_1 (1) / Peptidase_M66 (1)	Matrixin (1) / Hemopexin (1) / Putative peptidoglycan binding domain (1) / Peptidase M66 (1)	matrix metalloproteinase-25 preproprotein [Homo sapiens]	6.85e-69	NP_071913.1	MMP25	matrix metalloproteinase 1, isoform L [Drosophila melanogaster]	3.37e-60	matrix metalloproteinase-25 isoform 1 [Mus musculus]	5.39e-73
6.53389e-09	0.963082	0.397	0.23	0.00018323	1	dd-Smed-v6-1939-0-1	DNA binding | glycine cleavage complex | DNA repair | zinc ion binding | glycine decarboxylation via glycine cleavage system	Any molecular function by which a gene product interacts selectively and non-covalently with DNA (deoxyribonucleic acid). | A protein complex that catalyzes the reversible oxidation of glycine. In E. coli, it has four components: dihydrolipoamide dehydrogenase, glycine dehydrogenase (decarboxylating), lipoyl-GcvH-protein and aminomethyltransferase, also known as L, P, H, and T. | The process of r…	Human: glycine cleavage system protein H (aminomethyl carrier) (GCSH)	AP_endonuc_2 (1)	Xylose isomerase-like TIM barrel (1)	glycine cleavage system H protein, mitochondrial precursor [Homo sapiens]	4.16e-41	NP_004474.2	GCSH	pumpless [Drosophila melanogaster]	3.16e-39	glycine cleavage system H protein, mitochondrial precursor [Mus musculus]	3.26e-40
9.09801e-09	0.566539	0.375	0.194	0.000255135	1	dd-Smed-v6-4876-0-1							NA			transient receptor potential-like, isoform D [Drosophila melanogaster]	6.4		NA
1.02969e-08	0.42175	0.843	0.696	0.000288756	1	dd-Smed-v6-957-0-1	NADH dehydrogenase (ubiquinone) activity | oxidation-reduction process	Catalysis of the reaction: NADH + H+ + ubiquinone = NAD+ + ubiquinol. | A metabolic process that results in the removal or addition of one or more electrons to or from a substance, with or without the concomitant removal or addition of a proton or protons.	PFAM: Oxidored_q1,	Proton_antipo_M (1)	Proton-conducting membrane transporter (1)	NADH dehydrogenase subunit 5 (mitochondrion) [Homo sapiens]	3.15e-27	YP_003024036.1	ND5	NADH dehydrogenase subunit 5 (mitochondrion) [Drosophila melanogaster]	5.34e-40	NADH dehydrogenase subunit 5 (mitochondrion) [Mus musculus]	2.62e-30
1.05811e-08	0.740917	0.509	0.315	0.000296726	1	dd-Smed-v6-550-0-1	catalytic activity | metabolic process	Catalysis of a biochemical reaction at physiological temperatures. In biologically catalyzed reactions, the reactants are known as substrates, and the catalysts are naturally occurring macromolecular substances known as enzymes. Enzymes possess specific binding sites for substrates, and are usually composed wholly or largely of protein, but RNA that has catalytic activity (ribozyme) is often also…	Human: transketolase (TKT)	Transketolase_N (1) / Transket_pyr (1) / Transketolase_C (1) / E1_dh (1) / XFP_N (1) / DXP_synthase_N (1)	Transketolase (3) / Dehydrogenase E1 component (1) / XFP N-terminal domain (1) / 1-deoxy-D-xylulose-5-phosphate synthase (1)	transketolase isoform 1 [Homo sapiens]	0	NP_001128527.1	TKT	uncharacterized protein Dmel_CG8036, isoform C [Drosophila melanogaster]	0	transketolase [Mus musculus]	0
1.08564e-08	0.325857	0.933	0.737	0.000304445	1	dd-Smed-v6-780-0-1				QVR (1) / UPAR_LY6_2 (1) / DUF5746 (1)	Sleepless protein (1) / Ly6 (1) / Domain of unknown function (DUF5746) (1)		NA			uncharacterized protein Dmel_CG6329, isoform D [Drosophila melanogaster]	0.000263	chromodomain-helicase-DNA-binding protein 5 isoform X7 [Mus musculus]	8.9
1.28732e-08	0.404784	0.371	0.186	0.000361003	1	dd-Smed-v6-1477-1-1			PFAM: F5_F8_type_C,	F5_F8_type_C (1)	F5 (1)	SH3 domain-binding glutamic acid-rich protein isoform a [Homo sapiens]	2.5	NP_031367.2	SH3BGR	uncharacterized protein Dmel_CG32437 [Drosophila melanogaster]	3.3	SH3 domain-binding glutamic acid-rich protein [Mus musculus]	2.9
1.30007e-08	0.892899	0.27	0.126	0.000364578	1	dd-Smed-v6-6553-0-1	protein binding	Interacting selectively and non-covalently with any protein or protein complex (a complex of two or more proteins that may include other nonprotein molecules).	PFAM: C2-set_2,	C2-set_2 (1)	CD80-like C2-set immunoglobulin domain (1)	nephrin precursor [Homo sapiens]	0.21	NP_004637.1	NPHS1	hibris, isoform A [Drosophila melanogaster]	0.02	selection and upkeep of intraepithelial T-cells protein 5 isoform 1 precursor [Mus musculus]	0.078
1.83284e-08	0.506738	0.483	0.27	0.000513984	1	dd-Smed-v6-9182-0-1	iron ion binding | cytoplasm | inositol catabolic process | inositol oxygenase activity | oxidation-reduction process	Interacting selectively and non-covalently with iron (Fe) ions. | All of the contents of a cell excluding the plasma membrane and nucleus, but including other subcellular structures. | The chemical reactions and pathways resulting in the breakdown of inositol, 1,2,3,4,5,6-cyclohexanehexol, a growth factor for animals and microorganisms. | Catalysis of the reaction: myo-inositol + O(2) = D-glucuro…	Human: myo-inositol oxygenase (MIOX)	MIOX (1) / HD (1)	Myo-inositol oxygenase (1) / HD domain (1)	inositol oxygenase [Homo sapiens]	1.22e-104	NP_060054.4	MIOX	uncharacterized protein Dmel_CG6910, isoform B [Drosophila melanogaster]	1.12e-106	inositol oxygenase [Mus musculus]	1.43e-105
2.26681e-08	0.157831	0.521	0.292	0.000635681	1	dd-Smed-v6-6092-0-1	integral component of membrane | transmembrane transport	The component of a membrane consisting of the gene products and protein complexes having at least some part of their peptide sequence embedded in the hydrophobic region of the membrane. | The process in which a solute is transported from one side of a membrane to the other.	PFAM: MFS_1,	MFS_1 (1)	Major Facilitator Superfamily (1)	sodium-dependent glucose transporter 1 [Homo sapiens]	0.002	NP_699200.2	MFSD4B	Cyp12d1-p, isoform A [Drosophila melanogaster]	10	sodium-dependent glucose transporter 1A [Mus musculus]	0.000497
2.33599e-08	0.741015	0.371	0.201	0.000655081	1	dd-Smed-v6-1493-0-1	metabolic process | oxidoreductase activity | oxidoreductase activity, acting on the aldehyde or oxo group of donors, NAD or NADP as acceptor | oxidation-reduction process	The chemical reactions and pathways, including anabolism and catabolism, by which living organisms transform chemical substances. Metabolic processes typically transform small molecules, but also include macromolecular processes such as DNA repair and replication, and protein synthesis and degradation. | Catalysis of an oxidation-reduction (redox) reaction, a reversible chemical reaction in which…	Human: aldehyde dehydrogenase 7 family, member A1 (ALDH7A1)	Aldedh (1)	Aldehyde dehydrogenase family (1)	alpha-aminoadipic semialdehyde dehydrogenase isoform 1 precursor [Homo sapiens]	0	NP_001173.2	ALDH7A1	aldehyde dehydrogenase 7 family member A1 [Drosophila melanogaster]	0	alpha-aminoadipic semialdehyde dehydrogenase isoform a [Mus musculus]	0
2.73539e-08	0.950515	0.311	0.162	0.000767085	1	dd-Smed-v6-993-0-1							NA			uncharacterized protein Dmel_CG33235 [Drosophila melanogaster]	5.3		NA
3.12318e-08	0.788656	0.322	0.166	0.000875835	1	dd-Smed-v6-1480-0-1	biosynthetic process | strictosidine synthase activity	The chemical reactions and pathways resulting in the formation of substances; typically the energy-requiring part of metabolism in which simpler substances are transformed into more complex ones. | Catalysis of the reaction: 3alpha(S)-strictosidine + H(2)O = secologanin + tryptamine.	Human: adipocyte plasma membrane associated protein (APMAP)	Str_synth (1) / SGL (1) / SSL_N (1)	Strictosidine synthase (1) / SMP-30 (1) / Strictosidine synthase-like (1)	adipocyte plasma membrane-associated protein [Homo sapiens]	1.93e-40	NP_065392.1	APMAP	strictosidine synthase-like 2 [Drosophila melanogaster]	7.22e-22	adipocyte plasma membrane-associated protein isoform X1 [Mus musculus]	1.73e-38
3.38287e-08	0.514551	0.644	0.439	0.000948657	1	dd-Smed-v6-797-0-1				MARVEL (1) / DUF2721 (1) / YesK (1)	Membrane-associating domain (1) / Protein of unknown function (DUF2721) (1) / YesK-like protein (1)		NA				NA		NA
3.86265e-08	0.377082	0.959	0.782	0.0010832	1	dd-Smed-v6-791-0-1	motor activity | protein binding | ATP binding | myosin complex | actin filament binding	Catalysis of the generation of force resulting either in movement along a microfilament or microtubule, or in torque resulting in membrane scission, coupled to the hydrolysis of a nucleoside triphosphate. | Interacting selectively and non-covalently with any protein or protein complex (a complex of two or more proteins that may include other nonprotein molecules). | Interacting selectively and no…	PFAM: Myosin_head, Myosin_tail_1, Myosin_N, IQ,	Myosin_head (1) / Myosin_tail_1 (1) / Myosin_N (1) / IQ (1) / CENP-F_leu_zip (1) / Crescentin (1)	Myosin head (motor domain) (1) / Myosin tail (1) / Myosin N-terminal SH3-like domain (1) / IQ calmodulin-binding motif (1) / Leucine-rich repeats of kinetochore protein Cenp-F (1) / Crescentin protein (1)	myosin-10 isoform X6 [Homo sapiens]	0	XP_016880171.1	MYH10	zipper, isoform D [Drosophila melanogaster]	0	myosin-10 isoform X4 [Mus musculus]	0
8.05626e-08	0.507408	0.918	0.724	0.00225922	1	dd-Smed-v6-1054-0-1	protein binding	Interacting selectively and non-covalently with any protein or protein complex (a complex of two or more proteins that may include other nonprotein molecules).	Human: heparan sulfate proteoglycan 2 (HSPG2)	Ig_3 (1) / Ig_2 (1) / I-set (1) / ig (1) / Ldl_recept_a (1) / V-set (1) / Ig_5 (1) / Ig_4 (1) / Ig_6 (1) / Izumo-Ig (1) / Adeno_E3_CR1 (1)	Immunoglobulin domain (4) / Immunoglobulin I-set domain (1) / Low-density lipoprotein receptor domain class A (1) / Immunoglobulin V-set domain (1) / Ig-like domain on T-cell surface glycoprotein CD3 epsilon chain (1) / T-cell surface glycoprotein CD3 delta chain (1) / Izumo-like Immunoglobulin domain (1) / Adenovirus E3 region protein CR1 (1)	basement membrane-specific heparan sulfate proteoglycan core protein isoform X1 [Homo sapiens]	7.7e-30	XP_011539620.1	HSPG2	terribly reduced optic lobes, isoform AI [Drosophila melanogaster]	5.41e-28	basement membrane-specific heparan sulfate proteoglycan core protein isoform X1 [Mus musculus]	5.51e-29
8.37487e-08	0.719802	0.382	0.216	0.00234856	1	dd-Smed-v6-2075-0-1	pantothenate kinase activity | ATP binding | coenzyme A biosynthetic process	Catalysis of the reaction: ATP + pantothenate = ADP + D-4'-phosphopantothenate. | Interacting selectively and non-covalently with ATP, adenosine 5'-triphosphate, a universally important coenzyme and enzyme regulator. | The chemical reactions and pathways resulting in the formation of coenzyme A, 3'-phosphoadenosine-(5')diphospho(4')pantatheine, an acyl carrier in many acylation and acyl-transfer …	Human: pantothenate kinase 3 (PANK3)	Fumble (1)	Fumble (1)	pantothenate kinase 3 [Homo sapiens]	9.73e-12	NP_078870.1	PANK3	fumble, isoform F [Drosophila melanogaster]	2.67e-11	4'-phosphopantetheine phosphatase isoform 2 [Mus musculus]	7.82e-12
9.1908e-08	0.614328	0.674	0.489	0.00257738	1	dd-Smed-v6-154-0-1			PFAM: Perilipin,	Perilipin (1)	Perilipin family (1)	perilipin-5 [Homo sapiens]	4.24e-06	NP_001013728.2	PLIN5	lipid storage droplet-2, isoform D [Drosophila melanogaster]	8.65e-05	perilipin-5 isoform X1 [Mus musculus]	3.89e-08
9.70431e-08	0.864571	0.292	0.151	0.00272138	1	dd-Smed-v6-519-0-1	superoxide dismutase activity | superoxide metabolic process | metal ion binding | oxidation-reduction process	Catalysis of the reaction: 2 superoxide + 2 H+ = O2 + hydrogen peroxide. | The chemical reactions and pathways involving superoxide, the superoxide anion O2- (superoxide free radical), or any compound containing this species. | Interacting selectively and non-covalently with any metal ion. | A metabolic process that results in the removal or addition of one or more electrons to or from a substanc…	Human: superoxide dismutase 1, soluble (SOD1)	Sod_Cu (1) / CHRD (1)	Copper (1) / CHRD domain (1)	superoxide dismutase [Cu-Zn] [Homo sapiens]	1.05e-59	NP_000445.1	SOD1	superoxide dismutase 1 [Drosophila melanogaster]	5.5e-59	superoxide dismutase [Cu-Zn] [Mus musculus]	1.96e-63
9.9861e-08	0.645935	0.393	0.228	0.0028004	1	dd-Smed-v6-2834-0-1			Human: NADH dehydrogenase (ubiquinone) 1 alpha subcomplex, 6, 14kDa (NDUFA6)	Complex1_LYR (1)	Complex 1 protein (LYR family) (1)	NADH dehydrogenase [ubiquinone] 1 alpha subcomplex subunit 6 [Homo sapiens]	6.74e-30	NP_002481.3	NDUFA6	NADH dehydrogenase (ubiquinone) B14 subunit, isoform A [Drosophila melanogaster]	5.74e-38	NADH dehydrogenase [ubiquinone] 1 alpha subcomplex subunit 6 [Mus musculus]	8.61e-30
1.09256e-07	0.618791	0.569	0.385	0.00306386	1	dd-Smed-v6-180-0-1			Smed: unknown	TYW3 (1)	Methyltransferase TYW3 (1)	ubiquitin-conjugating enzyme E2 L3 isoform 1 [Homo sapiens]	2.14e-38	NP_003338.1	UBE2L3	ubiquitin conjugating enzyme 10 [Drosophila melanogaster]	2.86e-40	ubiquitin-conjugating enzyme E2 L3 [Mus musculus]	1.81e-38
1.15626e-07	0.353552	0.951	0.833	0.0032425	1	dd-Smed-v6-114-0-1	nucleic acid binding | DNA binding | regulation of transcription, DNA-templated	Interacting selectively and non-covalently with any nucleic acid. | Any molecular function by which a gene product interacts selectively and non-covalently with DNA (deoxyribonucleic acid). | Any process that modulates the frequency, rate or extent of cellular DNA-templated transcription.	Human: Y box binding protein 3 (YBX3)			Y-box-binding protein 3 isoform X3 [Homo sapiens]	3.78e-27	XP_011519173.1	YBX3	ypsilon schachtel, isoform A [Drosophila melanogaster]	1.11e-25	Y-box-binding protein 3 short isoform [Mus musculus]	8.22e-27
1.24713e-07	0.413481	0.783	0.62	0.00349734	1	dd-Smed-v6-530-0-1			Human: thiosulfate sulfurtransferase (rhodanese)-like domain containing 1 (TSTD1)	Rhodanese (1)	Rhodanese-like domain (1)	thiosulfate:glutathione sulfurtransferase isoform 1 [Homo sapiens]	3.6e-19	NP_001106678.1	TSTD1	uncharacterized protein Dmel_CG4456, isoform D [Drosophila melanogaster]	5.48e-15	thiosulfate sulfurtransferase/rhodanese-like domain-containing protein 3 [Mus musculus]	1.65e-16
1.32348e-07	0.688063	0.333	0.179	0.00371143	1	dd-Smed-v6-304-0-1	endoplasmic reticulum	The irregular network of unit membranes, visible only by electron microscopy, that occurs in the cytoplasm of many eukaryotic cells. The membranes form a complex meshwork of tubular channels, which are often expanded into slitlike cavities called cisternae. The ER takes two forms, rough (or granular), with ribosomes adhering to the outer surface, and smooth (with no ribosomes attached).	Human: stress-associated endoplasmic reticulum protein family member 2 (SERP2)	RAMP4 (1)	Ribosome associated membrane protein RAMP4 (1)	stress-associated endoplasmic reticulum protein 2 [Homo sapiens]	5.89e-28	NP_001333909.1	SERP2	uncharacterized protein Dmel_CG32276, isoform B [Drosophila melanogaster]	5.45e-27	stress-associated endoplasmic reticulum protein 2 isoform 1 [Mus musculus]	4.98e-28
1.33427e-07	0.496929	0.506	0.311	0.0037417	1	dd-Smed-v6-2675-0-1	protein binding	Interacting selectively and non-covalently with any protein or protein complex (a complex of two or more proteins that may include other nonprotein molecules).	PFAM: ubiquitin, Rad60-SLD,	ubiquitin (1) / Rad60-SLD (1) / Ubiquitin_5 (1) / Dsc3_N (1)	Ubiquitin family (1) / Ubiquitin-2 like Rad60 SUMO-like (1) / Ubiquitin-like domain (1) / DSC E3 ubiquitin ligase complex subunit 3 (1)	ubiquilin-1 isoform X1 [Homo sapiens]	1.83e-05	XP_005252005.1	UBQLN1	ribosomal protein L40, isoform A [Drosophila melanogaster]	5.38e-06	ubiquitin-60S ribosomal protein L40 precursor [Mus musculus]	1.61e-05
1.53495e-07	0.577249	0.633	0.444	0.00430446	1	dd-Smed-v6-225-0-1			Human: coiled-coil-helix-coiled-coil-helix domain containing 10 (CHCHD10)	DUF2076 (1)	Uncharacterized protein conserved in bacteria (DUF2076) (1)	coiled-coil-helix-coiled-coil-helix domain-containing protein 10, mitochondrial isoform b precursor [Homo sapiens]	4.11e-09	NP_998885.1	CHCHD10	Coiled-coil-helix-coiled-coil-helix domain containing 2, isoform B [Drosophila melanogaster]	1.02e-05	coiled-coil-helix-coiled-coil-helix domain-containing protein 10, mitochondrial isoform X1 [Mus musculus]	9.13e-09
1.57757e-07	0.561043	0.599	0.404	0.00442399	1	dd-Smed-v6-484-0-1	RNA binding | translation elongation factor activity | translational frameshifting | ribosome binding | positive regulation of translational elongation | positive regulation of translational termination	Interacting selectively and non-covalently with an RNA molecule or a portion thereof. | Functions in chain elongation during polypeptide synthesis at the ribosome. | A mechanism whereby different proteins may result from a single mRNA molecule, due to a change in the parsing of three nucleotides per codon relative to an initiating AUG codon. | Interacting selectively and non-covalently with any p…	Human: eukaryotic translation initiation factor 5A (EIF5A)D	eIF-5a (1) / EFP_N (1)	Eukaryotic elongation factor 5A hypusine (1) / Elongation factor P (EF-P) KOW-like domain (1)	eukaryotic translation initiation factor 5A-1 isoform B [Homo sapiens]	9.41e-47	NP_001961.1	EIF5A	eukaryotic translation elongation factor 5, isoform B [Drosophila melanogaster]	1.48e-52	eukaryotic translation initiation factor 5A-1 isoform X1 [Mus musculus]	7.96e-47
1.58349e-07	0.45941	0.787	0.598	0.00444058	1	dd-Smed-v6-395-0-1	protein binding	Interacting selectively and non-covalently with any protein or protein complex (a complex of two or more proteins that may include other nonprotein molecules).	Human: transgelin 3 (TAGLN3)	Calponin (1)	Calponin family repeat (1)	transgelin-3 [Homo sapiens]	9.31e-22	NP_037391.2	TAGLN3	Chd64, isoform B [Drosophila melanogaster]	5.1e-30	transgelin-3 [Mus musculus]	1.13e-21
1.68083e-07	0.485236	0.543	0.351	0.00471356	1	dd-Smed-v6-1338-0-1							NA				NA		NA
2.40229e-07	0.297436	0.625	0.388	0.00673673	1	dd-Smed-v6-3172-0-1			Smed: TNF_receptor_associated_factor-3			Down syndrome cell adhesion molecule isoform CHD2-42 precursor [Homo sapiens]	0.19	NP_001380.2	DSCAM	down syndrome cell adhesion molecule 1, isoform AH [Drosophila melanogaster]	1.3	Down syndrome cell adhesion molecule homolog isoform X3 [Mus musculus]	0.03
2.43136e-07	0.35741	0.768	0.55	0.00681826	1	dd-Smed-v6-3527-0-1	protein binding	Interacting selectively and non-covalently with any protein or protein complex (a complex of two or more proteins that may include other nonprotein molecules).	Human: heparan sulfate proteoglycan 2 (HSPG2)	Ig_3 (1) / Ig_2 (1) / I-set (1) / ig (1) / V-set (1) / Ldl_recept_a (1) / C2-set (1) / C1-set (1) / PKD_3 (1)	Immunoglobulin domain (3) / Immunoglobulin I-set domain (1) / Immunoglobulin V-set domain (1) / Low-density lipoprotein receptor domain class A (1) / Immunoglobulin C2-set domain (1) / Immunoglobulin C1-set domain (1) / PKD-like domain (1)	basement membrane-specific heparan sulfate proteoglycan core protein isoform X1 [Homo sapiens]	1.16e-26	XP_011539620.1	HSPG2	terribly reduced optic lobes, isoform AV [Drosophila melanogaster]	1.63e-28	basement membrane-specific heparan sulfate proteoglycan core protein isoform X1 [Mus musculus]	3.38e-26
2.69874e-07	0.5861	0.416	0.248	0.00756806	1	dd-Smed-v6-2316-0-1							NA			small conductance calcium-activated potassium channel, isoform O [Drosophila melanogaster]	2.8		NA
2.96626e-07	0.866932	0.337	0.192	0.00831828	1	dd-Smed-v6-2404-0-1			Human: cytochrome c oxidase assembly homolog 19 (S. cerevisiae) (COX19)	CHCH (1) / NDUF_B7 (1)	CHCH domain (1) / NADH-ubiquinone oxidoreductase B18 subunit (NDUFB7) (1)	cytochrome c oxidase assembly protein COX19 [Homo sapiens]	3.36e-20	NP_001026788.1	COX19	uncharacterized protein Dmel_CG42496, isoform B [Drosophila melanogaster]	1.9e-23	cytochrome c oxidase assembly protein COX19 [Mus musculus]	1.05e-18
3.09593e-07	0.683525	0.532	0.383	0.00868192	1	dd-Smed-v6-728-0-1	binding | intracellular protein transport | Ran GTPase binding	The selective, non-covalent, often stoichiometric, interaction of a molecule with one or more specific sites on another molecule. | The directed movement of proteins in a cell, including the movement of proteins between specific compartments or structures within a cell, such as organelles of a eukaryotic cell. | Interacting selectively and non-covalently with Ran, a conserved Ras-like GTP-binding…	Human: importin 7 (IPO7)	IBN_N (1)	Importin-beta N-terminal domain (1)	importin-7 [Homo sapiens]	0	NP_006382.1	IPO7	moleskin [Drosophila melanogaster]	0	importin-7 isoform 1 [Mus musculus]	0
3.15869e-07	1.13782	0.206	0.094	0.00885791	1	dd-Smed-v6-2903-0-1	aminopeptidase activity | intracellular | cytoplasm | proteolysis | metalloexopeptidase activity | protein metabolic process | manganese ion binding	Catalysis of the hydrolysis of N-terminal amino acid residues from in a polypeptide chain. | The living contents of a cell; the matter contained within (but not including) the plasma membrane, usually taken to exclude large vacuoles and masses of secretory or ingested material. In eukaryotes it includes the nucleus and cytoplasm. | All of the contents of a cell excluding the plasma membrane and n…	Human: aminopeptidase-like 1 (NPEPL1)	Peptidase_M17 (1)	Cytosol aminopeptidase family (1)	probable aminopeptidase NPEPL1 isoform 1 [Homo sapiens]	2.33e-16	NP_078939.3	NPEPL1	dipeptidase B, isoform C [Drosophila melanogaster]	4.1e-113	probable aminopeptidase NPEPL1 isoform 2 [Mus musculus]	5.5e-16
3.72258e-07	0.319158	0.749	0.532	0.0104392	1	dd-Smed-v6-126-0-1	structural constituent of ribosome | protein binding | intracellular | ribosome | translation	The action of a molecule that contributes to the structural integrity of the ribosome. | Interacting selectively and non-covalently with any protein or protein complex (a complex of two or more proteins that may include other nonprotein molecules). | The living contents of a cell; the matter contained within (but not including) the plasma membrane, usually taken to exclude large vacuoles and mass…	Human: Finkel-Biskis-Reilly murine sarcoma virus (FBR-MuSV) ubiquitously expressed (FAU)	Ribosomal_S30 (1) / ubiquitin (1)	Ribosomal protein S30 (1) / Ubiquitin family (1)	ubiquitin-like protein fubi and ribosomal protein S30 precursor [Homo sapiens]	2.95e-35	NP_001988.1	FAU	ribosomal protein S30, isoform B [Drosophila melanogaster]	1.23e-25	40S ribosomal protein S30 [Mus musculus]	1.5e-34
3.83159e-07	0.754793	0.243	0.118	0.0107449	1	dd-Smed-v6-6254-0-1	metabolic process | oxidoreductase activity, acting on the CH-OH group of donors, NAD or NADP as acceptor | NAD binding | oxidation-reduction process	The chemical reactions and pathways, including anabolism and catabolism, by which living organisms transform chemical substances. Metabolic processes typically transform small molecules, but also include macromolecular processes such as DNA repair and replication, and protein synthesis and degradation. | Catalysis of an oxidation-reduction (redox) reaction in which a CH-OH group acts as a hydroge…	Human: phosphoglycerate dehydrogenase (PHGDH)	2-Hacid_dh_C (1) / 2-Hacid_dh (1)	D-isomer specific 2-hydroxyacid dehydrogenase (2)	D-3-phosphoglycerate dehydrogenase [Homo sapiens]	5.61e-111	NP_006614.2	PHGDH	uncharacterized protein Dmel_CG6287 [Drosophila melanogaster]	1.17e-104	D-3-phosphoglycerate dehydrogenase [Mus musculus]	3e-112
3.90571e-07	0.801434	0.408	0.257	0.0109528	1	dd-Smed-v6-776-0-1			PFAM: WRW,	WRW (1)	Mitochondrial F1F0-ATP synthase (1)	sushi domain-containing protein 1 isoform X8 [Homo sapiens]	0.62	XP_016870528.1	SUSD1	ATP synthase, subunit F, isoform A [Drosophila melanogaster]	1.86e-09	ATP synthase subunit f, mitochondrial [Mus musculus]	0.095
4.53688e-07	0.598683	0.794	0.616	0.0127228	1	dd-Smed-v6-932-0-1	cellular amino acid metabolic process | oxidoreductase activity | oxidation-reduction process	The chemical reactions and pathways involving amino acids, carboxylic acids containing one or more amino groups, as carried out by individual cells. | Catalysis of an oxidation-reduction (redox) reaction, a reversible chemical reaction in which the oxidation state of an atom or atoms within a molecule is altered. One substrate acts as a hydrogen or electron donor and becomes oxidized, while the o…	Human: glutamate dehydrogenase 1 (GLUD1)	ELFV_dehydrog_N (1) / ELFV_dehydrog (1)	Glu (1) / Glutamate (1)	glutamate dehydrogenase 1, mitochondrial isoform a precursor [Homo sapiens]	0	NP_005262.1	GLUD1	glutamate dehydrogenase, isoform F [Drosophila melanogaster]	0	glutamate dehydrogenase 1, mitochondrial precursor [Mus musculus]	0
4.69725e-07	0.768226	0.401	0.241	0.0131725	1	dd-Smed-v6-377-0-1			Human: calcyclin binding protein (CACYBP)	Siah-Interact_N (1) / CS (1) / SGS (1)	Siah interacting protein (1) / CS domain (1) / SGS domain (1)	calcyclin-binding protein isoform 1 [Homo sapiens]	6.18e-30	NP_055227.1	CACYBP	uncharacterized protein Dmel_CG3226 [Drosophila melanogaster]	2.1e-25	calcyclin-binding protein [Mus musculus]	5.1e-32
5.2316e-07	0.619077	0.461	0.293	0.014671	1	dd-Smed-v6-2244-0-1			Human: macrophage migration inhibitory factor (glycosylation-inhibiting factor) (MIF)	MIF (1)	Macrophage migration inhibitory factor (MIF) (1)	macrophage migration inhibitory factor [Homo sapiens]	9.25e-27	NP_002406.1	MIF	chromosome bows, isoform C [Drosophila melanogaster]	6.9	macrophage migration inhibitory factor [Mus musculus]	9.5e-25
5.32714e-07	0.637992	0.618	0.448	0.0149389	1	dd-Smed-v6-401-0-1	hydrogen ion transmembrane transporter activity | ATP synthesis coupled proton transport | ATP hydrolysis coupled proton transport | proton-transporting two-sector ATPase complex, proton-transporting domain | proton-transporting ATP synthase complex, coupling factor F(o)	Enables the transfer of hydrogen ions from one side of a membrane to the other. | The transport of protons across a membrane to generate an electrochemical gradient (proton-motive force) that powers ATP synthesis. | The transport of protons against an electrochemical gradient, using energy from ATP hydrolysis. | A protein complex that forms part of a proton-transporting two-sector ATPase complex …	Human: ATP synthase, H+ transporting, mitochondrial Fo complex, subunit C2 (subunit 9) (ATP5G2)	ATP-synt_C (1)	ATP synthase subunit C (1)	ATP synthase F(0) complex subunit C2, mitochondrial isoform d [Homo sapiens]	3.56e-25	NP_001356685.1	ATP5MC2	ATP synthase, subunit C, isoform C [Drosophila melanogaster]	6.87e-27	ATP synthase F(0) complex subunit C1, mitochondrial isoform X1 [Mus musculus]	9.05e-25
5.64607e-07	0.480395	0.67	0.48	0.0158333	1	dd-Smed-v6-590-0-1	binding | protein binding | nucleus | cytoplasm | protein import into nucleus | protein transporter activity	The selective, non-covalent, often stoichiometric, interaction of a molecule with one or more specific sites on another molecule. | Interacting selectively and non-covalently with any protein or protein complex (a complex of two or more proteins that may include other nonprotein molecules). | A membrane-bounded organelle of eukaryotic cells in which chromosomes are housed and replicated. In most …	Human: karyopherin alpha 4 (importin alpha 3) (KPNA4)	Arm (1) / Arm_3 (1) / HEAT_EZ (1) / HEAT (1) / HEAT_2 (1) / IBB (1) / Cnd1 (1) / V-ATPase_H_C (1) / Adaptin_N (1) / V-ATPase_H_N (1)	Armadillo (1) / Atypical Arm repeat (1) / HEAT-like repeat (1) / HEAT repeat (1) / HEAT repeats (1) / Importin beta binding domain (1) / non-SMC mitotic condensation complex subunit 1 (1) / V-ATPase subunit H (2) / Adaptin N terminal region (1)	importin subunit alpha-3 [Homo sapiens]	0	NP_002259.1	KPNA4	karyopherin alpha3, isoform C [Drosophila melanogaster]	0	importin subunit alpha-3 [Mus musculus]	0
6.62728e-07	0.302637	0.963	0.857	0.0185849	1	dd-Smed-v6-186-0-1	GTPase activity | GTP binding	Catalysis of the reaction: GTP + H2O = GDP + phosphate. | Interacting selectively and non-covalently with GTP, guanosine triphosphate.	Human: eukaryotic translation elongation factor 2 (EEF2)	GTP_EFTU (1) / EFG_IV (1) / EFG_C (1) / EFG_III (1) / GTP_EFTU_D2 (1) / MMR_HSR1 (1) / SRPRB (1)	Elongation factor Tu GTP binding domain (1) / Elongation factor G (1) / Elongation factor G C-terminus (1) / Elongation Factor G (1) / Elongation factor Tu domain 2 (1) / 50S ribosome-binding GTPase (1) / Signal recognition particle receptor beta subunit (1)	elongation factor 2 [Homo sapiens]	0	NP_001952.1	EEF2	eukaryotic translation elongation factor 2, isoform C [Drosophila melanogaster]	0	elongation factor 2 [Mus musculus]	0
6.89549e-07	0.348672	0.704	0.488	0.019337	1	dd-Smed-v6-184-0-1							NA				NA		NA
9.15466e-07	0.87644	0.281	0.156	0.0256724	1	dd-Smed-v6-1238-0-1	ATP synthesis coupled proton transport | proton-transporting ATP synthase complex, catalytic core F(1) | proton-transporting ATP synthase activity, rotational mechanism | proton-transporting ATPase activity, rotational mechanism	The transport of protons across a membrane to generate an electrochemical gradient (proton-motive force) that powers ATP synthesis. | The sector of a hydrogen-transporting ATP synthase complex in which the catalytic activity resides; it comprises the catalytic core and central stalk, and is peripherally associated with a membrane, such as the plasma membrane or the mitochondrial inner membrane, w…	Human: ATP synthase, H+ transporting, mitochondrial F1 complex, delta subunit (ATP5D)	ATP-synt_DE_N (1)	ATP synthase (1)	ATP synthase subunit delta, mitochondrial precursor [Homo sapiens]	6.15e-46	NP_001678.1	ATP5F1D	ATP synthase, delta subunit, isoform A [Drosophila melanogaster]	1.03e-36	ATP synthase subunit delta, mitochondrial isoform X1 [Mus musculus]	7.3e-49
9.21882e-07	0.349471	0.903	0.746	0.0258523	1	dd-Smed-v6-93-0-1	nucleotide binding | nucleic acid binding | RNA binding	Interacting selectively and non-covalently with a nucleotide, any compound consisting of a nucleoside that is esterified with (ortho)phosphate or an oligophosphate at any hydroxyl group on the ribose or deoxyribose. | Interacting selectively and non-covalently with any nucleic acid. | Interacting selectively and non-covalently with an RNA molecule or a portion thereof.	Smed: unknown	RRM_1 (1) / PABP (1) / RRM_5 (1) / Nup35_RRM_2 (1) / RRM_7 (1) / RRM_occluded (1)	RNA recognition motif (3) / Poly-adenylate binding protein (1) / Nup53 (1) / Occluded RNA-recognition motif (1)	polyadenylate-binding protein 1 isoform X1 [Homo sapiens]	0	XP_005250918.1	PABPC1	poly(A) binding protein, isoform C [Drosophila melanogaster]	2.25e-165	polyadenylate-binding protein 1 isoform X1 [Mus musculus]	0
1.0705e-06	0.646636	0.506	0.341	0.03002	1	dd-Smed-v6-738-0-1	mitochondrial outer membrane | anion transport | voltage-gated anion channel activity | regulation of anion transport | transmembrane transport	The outer, i.e. cytoplasm-facing, lipid bilayer of the mitochondrial envelope. | The directed movement of anions, atoms or small molecules with a net negative charge, into, out of or within a cell, or between cells, by means of some agent such as a transporter or pore. | Enables the transmembrane transfer of an anion by a voltage-gated channel. An anion is a negatively charged ion. A voltage-gate…	Human: voltage-dependent anion channel 2 (VDAC2)	Porin_3 (1)	Eukaryotic porin (1)	voltage-dependent anion-selective channel protein 2 isoform 2 [Homo sapiens]	5.65e-49	NP_003366.2	VDAC2	porin, isoform B [Drosophila melanogaster]	4.99e-45	voltage-dependent anion-selective channel protein 2 [Mus musculus]	1.69e-48
1.07987e-06	0.187158	0.97	0.789	0.0302829	1	dd-Smed-v6-692-0-1	gap junction	A cell-cell junction that is composed of an array of small channels that permit small molecules to pass from one cell to another. At gap junctions, the membranes of two adjacent cells are separated by a uniform narrow gap of about 2-4 nm that is spanned by channel-forming proteins called connexins, which form hexagonal tubes called connexons.	PFAM: Innexin,	Innexin (1)	Innexin (1)	phospholipid phosphatase-related protein type 5 isoform 1 [Homo sapiens]	0.16	NP_001032394.1	PLPPR5	innexin 2, isoform B [Drosophila melanogaster]	1.71e-27	phospholipid phosphatase-related protein type 5 isoform X5 [Mus musculus]	0.092
1.20944e-06	0.245746	0.573	0.357	0.0339164	1	dd-Smed-v6-3948-0-1	catalytic activity | metabolic process	Catalysis of a biochemical reaction at physiological temperatures. In biologically catalyzed reactions, the reactants are known as substrates, and the catalysts are naturally occurring macromolecular substances known as enzymes. Enzymes possess specific binding sites for substrates, and are usually composed wholly or largely of protein, but RNA that has catalytic activity (ribozyme) is often also…	Human: acyl-CoA synthetase short-chain family member 3 (ACSS3)	AMP-binding (1) / ACAS_N (1) / AMP-binding_C (1)	AMP-binding enzyme (1) / Acetyl-coenzyme A synthetase N-terminus (1) / AMP-binding enzyme C-terminal domain (1)	acyl-CoA synthetase short-chain family member 3, mitochondrial isoform 1 precursor [Homo sapiens]	2.61e-155	NP_078836.1	ACSS3	uncharacterized protein Dmel_CG6432, isoform A [Drosophila melanogaster]	2.14e-122	acyl-CoA synthetase short-chain family member 3, mitochondrial isoform 1 [Mus musculus]	2.06e-154
1.24722e-06	0.921785	0.165	0.07	0.0349758	1	dd-Smed-v6-1347-0-1							NA			morpheyus, isoform A [Drosophila melanogaster]	1.4	ZZ-type zinc finger-containing protein 3 isoform X1 [Mus musculus]	4.9
1.24788e-06	0.675317	0.367	0.221	0.0349943	1	dd-Smed-v6-619-0-1	cytoskeleton | Arp2/3 protein complex | regulation of actin filament polymerization | Arp2/3 complex-mediated actin nucleation	Any of the various filamentous elements that form the internal framework of cells, and typically remain after treatment of the cells with mild detergent to remove membrane constituents and soluble components of the cytoplasm. The term embraces intermediate filaments, microfilaments, microtubules, the microtrabecular lattice, and other structures characterized by a polymeric filamentous nature and…	Human: actin related protein 2/3 complex, subunit 3, 21kDa (ARPC3)	P21-Arc (1)	ARP2 (1)	actin-related protein 2/3 complex subunit 3 isoform 1 [Homo sapiens]	7.6e-63	NP_001265485.1	ARPC3	Actin-related protein 2/3 complex, subunit 3B, isoform A [Drosophila melanogaster]	2.46e-62	actin-related protein 2/3 complex subunit 3 [Mus musculus]	1.63e-63
1.33096e-06	0.18135	1	1	0.0373242	1	NA	NA	NA	NA	NA	NA	NA	NA	NA	NA	NA	NA	NA	NA
1.58904e-06	0.319909	0.652	0.453	0.0445614	1	dd-Smed-v6-212-0-1			PFAM: Shisa,	Shisa (1)	Wnt and FGF inhibitory regulator (1)	ubiquitin carboxyl-terminal hydrolase 34 [Homo sapiens]	9.8	NP_055524.3	USP34		NA	ubiquitin carboxyl-terminal hydrolase 34 isoform X7 [Mus musculus]	6.3
1.6519e-06	0.577815	0.221	0.11	0.0463244	1	dd-Smed-v6-7655-0-1			Human: serine active site containing 1 (SERAC1)			protein SERAC1 isoform X3 [Homo sapiens]	1.49e-30	XP_011534500.1	SERAC1	uncharacterized protein Dmel_CG10383, isoform A [Drosophila melanogaster]	1.48e-17	protein SERAC1 isoform X6 [Mus musculus]	5.9e-33
1.70835e-06	0.271412	0.723	0.495	0.0479073	1	dd-Smed-v6-205-0-1	structural constituent of ribosome | intracellular | ribosome | translation	The action of a molecule that contributes to the structural integrity of the ribosome. | The living contents of a cell; the matter contained within (but not including) the plasma membrane, usually taken to exclude large vacuoles and masses of secretory or ingested material. In eukaryotes it includes the nucleus and cytoplasm. | An intracellular organelle, about 200 A in diameter, consisting of RN…	Human: ribosomal protein L6 (RPL6)	Ribosomal_L6e (1)	Ribosomal protein L6e (1)	60S ribosomal protein L6 isoform 2 [Homo sapiens]	7.57e-57	NP_001307071.1	RPL6	ribosomal protein L6, isoform A [Drosophila melanogaster]	6.66e-57	60S ribosomal protein L6 isoform X1 [Mus musculus]	1.09e-57
1.85244e-06	0.572284	0.599	0.43	0.0519479	1	dd-Smed-v6-745-0-1	ATP binding | ATP synthesis coupled proton transport | ATP hydrolysis coupled proton transport | proton transport | hydrolase activity, acting on acid anhydrides, catalyzing transmembrane movement of substances | proton-transporting two-sector ATPase complex, catalytic domain | ATP metabolic process | proton-transporting ATP synthase activity, rotational mechanism	Interacting selectively and non-covalently with ATP, adenosine 5'-triphosphate, a universally important coenzyme and enzyme regulator. | The transport of protons across a membrane to generate an electrochemical gradient (proton-motive force) that powers ATP synthesis. | The transport of protons against an electrochemical gradient, using energy from ATP hydrolysis. | The directed movement of proto…	Human: ATP synthase, H+ transporting, mitochondrial F1 complex, beta polypeptide (ATP5B)	ATP-synt_ab (1) / ATP-synt_ab_N (1)	ATP synthase alpha (2)	ATP synthase subunit beta, mitochondrial precursor [Homo sapiens]	0	NP_001677.2	ATP5F1B	ATP synthase, beta subunit, isoform C [Drosophila melanogaster]	0	ATP synthase subunit beta, mitochondrial precursor [Mus musculus]	0
1.88041e-06	0.880883	0.288	0.163	0.0527324	1	dd-Smed-v6-1515-0-1	ubiquinol-cytochrome-c reductase activity | membrane | oxidoreductase activity | oxidoreductase activity, acting on diphenols and related substances as donors | 2 iron, 2 sulfur cluster binding | oxidation-reduction process	Catalysis of the transfer of a solute or solutes from one side of a membrane to the other according to the reaction: CoQH2 + 2 ferricytochrome c = CoQ + 2 ferrocytochrome c + 2 H+. | A lipid bilayer along with all the proteins and protein complexes embedded in it an attached to it. | Catalysis of an oxidation-reduction (redox) reaction, a reversible chemical reaction in which the oxidation state …	Human: ubiquinol-cytochrome c reductase, Rieske iron-sulfur polypeptide 1 (UQCRFS1)	UCR_TM (1) / Rieske (1)	Ubiquinol cytochrome reductase transmembrane region (1) / Rieske (1)	cytochrome b-c1 complex subunit Rieske, mitochondrial [Homo sapiens]	2.53e-82	NP_005994.2	UQCRFS1	rieske iron-sulfur protein, isoform B [Drosophila melanogaster]	4.26e-69	cytochrome b-c1 complex subunit Rieske, mitochondrial [Mus musculus]	1.97e-84
1.95763e-06	0.701296	0.341	0.199	0.0548977	1	dd-Smed-v6-732-0-1	copper ion binding | mitochondrial intermembrane space | copper ion transport | copper chaperone activity	Interacting selectively and non-covalently with copper (Cu) ions. | The region between the inner and outer lipid bilayers of the mitochondrial envelope. | The directed movement of copper (Cu) ions into, out of or within a cell, or between cells, by means of some agent such as a transporter or pore. | Assists in the delivery of copper ions to target proteins or compartments.	PFAM: COX17,	COX17 (1)	Cytochrome C oxidase copper chaperone (COX17) (1)	cytochrome c oxidase copper chaperone isoform b [Homo sapiens]	3.3e-06	NP_005685.1	COX17	uncharacterized protein Dmel_CG9065 [Drosophila melanogaster]	5.63e-10	cytochrome c oxidase copper chaperone isoform X1 [Mus musculus]	3.32e-06
1.97482e-06	0.711281	0.251	0.129	0.0553798	1	dd-Smed-v6-11793-0-1				CD20 (1)	CD20-like family (1)	electroneutral sodium bicarbonate exchanger 1 isoform f [Homo sapiens]	2.7	NP_001254544.1	SLC4A8	uncharacterized protein Dmel_CG5001, isoform C [Drosophila melanogaster]	5.9	electroneutral sodium bicarbonate exchanger 1 isoform 1 [Mus musculus]	1
2.01387e-06	0.451764	0.502	0.328	0.056475	1	dd-Smed-v6-974-0-1	protein binding | zinc ion binding	Interacting selectively and non-covalently with any protein or protein complex (a complex of two or more proteins that may include other nonprotein molecules). | Interacting selectively and non-covalently with zinc (Zn) ions.	Human: TNF receptor-associated factor 2 (TRAF2)	zf-TRAF (1) / zf-C3HC4 (1) / zf-C3HC4_2 (1)	TRAF-type zinc finger (1) / Zinc finger (2)	TNF receptor-associated factor 4 isoform X1 [Homo sapiens]	6.84e-27	XP_011523806.1	TRAF4	TNF-receptor-associated factor 4, isoform A [Drosophila melanogaster]	1.15e-18	TNF receptor-associated factor 4 [Mus musculus]	5.96e-28
2.06281e-06	0.497313	0.457	0.295	0.0578475	1	dd-Smed-v6-929-0-1	actin binding	Interacting selectively and non-covalently with monomeric or multimeric forms of actin, including actin filaments.	Human: villin 1 (VIL1)	Gelsolin (1) / ArlS_N (1)	Gelsolin repeat (1) / ArlS sensor domain (1)	advillin [Homo sapiens]	7.03e-59	NP_006567.3	AVIL	gelsolin, isoform A [Drosophila melanogaster]	7.79e-65	advillin [Mus musculus]	1.35e-56
2.58138e-06	0.563102	0.551	0.388	0.0723897	1	dd-Smed-v6-699-0-1	adenylate kinase activity | ATP binding | nucleobase-containing compound metabolic process | phosphotransferase activity, phosphate group as acceptor | nucleobase-containing compound kinase activity	Catalysis of the reaction: ATP + AMP = 2 ADP. | Interacting selectively and non-covalently with ATP, adenosine 5'-triphosphate, a universally important coenzyme and enzyme regulator. | Any cellular metabolic process involving nucleobases, nucleosides, nucleotides and nucleic acids. | Catalysis of the transfer of a phosphorus-containing group from one compound (donor) to a phosphate group (accepto…	Human: adenylate kinase 3 (AK3)	ADK (1) / AAA_17 (1) / ADK_lid (1) / AAA_18 (1)	Adenylate kinase (2) / AAA domain (2)	GTP:AMP phosphotransferase AK3, mitochondrial isoform a [Homo sapiens]	1.91e-77	NP_057366.2	AK3	adenylate kinase 3, isoform B [Drosophila melanogaster]	6.02e-71	GTP:AMP phosphotransferase AK3, mitochondrial isoform 1 [Mus musculus]	2.98e-79
2.5815e-06	0.298892	0.85	0.651	0.0723929	1	dd-Smed-v6-1275-0-1	catalytic activity | glutamate-ammonia ligase activity | glutamine biosynthetic process | nitrogen compound metabolic process	Catalysis of a biochemical reaction at physiological temperatures. In biologically catalyzed reactions, the reactants are known as substrates, and the catalysts are naturally occurring macromolecular substances known as enzymes. Enzymes possess specific binding sites for substrates, and are usually composed wholly or largely of protein, but RNA that has catalytic activity (ribozyme) is often also…	Human: lengsin, lens protein with glutamine synthetase domain (LGSN)	Gln-synt_C (1)	Glutamine synthetase (1)	lengsin isoform X3 [Homo sapiens]	1.08e-38	XP_016866420.1	LGSN	glutamine synthetase 1, isoform C [Drosophila melanogaster]	8.93e-06	lengsin [Mus musculus]	6.72e-43
2.73863e-06	0.618306	0.408	0.264	0.0767994	1	dd-Smed-v6-1994-0-1			PFAM: NDUF_B6,	NDUF_B6 (1)	NADH (1)		NA				NA		NA
3.6457e-06	0.638549	0.378	0.239	0.102236	1	dd-Smed-v6-1879-0-1	translation elongation factor activity | GTPase activity | GTP binding | intracellular | translational elongation	Functions in chain elongation during polypeptide synthesis at the ribosome. | Catalysis of the reaction: GTP + H2O = GDP + phosphate. | Interacting selectively and non-covalently with GTP, guanosine triphosphate. | The living contents of a cell; the matter contained within (but not including) the plasma membrane, usually taken to exclude large vacuoles and masses of secretory or ingested material…	Human: G elongation factor, mitochondrial 1 (GFM1)	GTP_EFTU (1) / EFG_IV (1) / EFG_III (1) / EFG_C (1) / GTP_EFTU_D2 (1) / RF3_C (1) / MMR_HSR1 (1)	Elongation factor Tu GTP binding domain (1) / Elongation factor G (1) / Elongation Factor G (1) / Elongation factor G C-terminus (1) / Elongation factor Tu domain 2 (1) / Class II release factor RF3 (1) / 50S ribosome-binding GTPase (1)	elongation factor G, mitochondrial isoform 2 [Homo sapiens]	0	NP_079272.4	GFM1	mitochondrial translation elongation factor G 1 [Drosophila melanogaster]	0	elongation factor G, mitochondrial [Mus musculus]	0
3.80281e-06	1.72385	0.079	0.023	0.106642	1	dd-Smed-v6-5530-0-1						transmembrane protein 62 isoform i [Homo sapiens]	2.5	NP_001333960.1	TMEM62	cysts, isoform A [Drosophila melanogaster]	3.4		NA
3.81669e-06	0.323329	0.843	0.651	0.107032	1	dd-Smed-v6-52-0-1	nucleic acid binding | DNA binding | regulation of transcription, DNA-templated	Interacting selectively and non-covalently with any nucleic acid. | Any molecular function by which a gene product interacts selectively and non-covalently with DNA (deoxyribonucleic acid). | Any process that modulates the frequency, rate or extent of cellular DNA-templated transcription.	Smed: Smed00968_V2 Y box protein-1			Y-box-binding protein 2 [Homo sapiens]	1.39e-18	NP_057066.2	YBX2	ypsilon schachtel, isoform A [Drosophila melanogaster]	7.68e-17	Y-box-binding protein 1 isoform X1 [Mus musculus]	1.4e-17
3.99111e-06	0.336119	0.566	0.371	0.111923	1	dd-Smed-v6-2414-0-1	catalytic activity | metabolic process	Catalysis of a biochemical reaction at physiological temperatures. In biologically catalyzed reactions, the reactants are known as substrates, and the catalysts are naturally occurring macromolecular substances known as enzymes. Enzymes possess specific binding sites for substrates, and are usually composed wholly or largely of protein, but RNA that has catalytic activity (ribozyme) is often also…	Human: acyl-CoA synthetase bubblegum family member 2 (ACSBG2)	AMP-binding (1)	AMP-binding enzyme (1)	long-chain-fatty-acid--CoA ligase ACSBG2 isoform d [Homo sapiens]	8.98e-160	NP_001308313.1	ACSBG2	bubblegum, isoform A [Drosophila melanogaster]	4.85e-146	long-chain-fatty-acid--CoA ligase ACSBG2 [Mus musculus]	3.32e-157
4.32203e-06	2.07156	0.075	0.022	0.121203	1	dd-Smed-v6-10584-0-1				7TMR-DISM_7TM (1)	7TM diverse intracellular signalling (1)		NA			GTPase activating protein and centrosome-associated, isoform A [Drosophila melanogaster]	1.1	calcium homeostasis modulator protein 6 [Mus musculus]	3.9
4.60916e-06	2.42272	0.06	0.014	0.129255	1	dd-Smed-v6-10968-0-1	purinergic nucleotide receptor activity | extracellular ATP-gated cation channel activity | ion channel activity | ATP binding | ion transport | membrane | regulation of calcium-mediated signaling	Combining with a purine nucleotide and transmitting the signal from one side of the membrane to the other to initiate a change in cell activity. | Enables the transmembrane transfer of a cation by a channel that opens when extracellular ATP has been bound by the channel complex or one of its constituent parts. | Enables the facilitated diffusion of an ion (by an energy-independent process) by pas…	Human: purinergic receptor P2X, ligand-gated ion channel, 4 (P2RX4)	P2X_receptor (1)	ATP P2X receptor (1)	P2X purinoceptor 4 isoform 2 [Homo sapiens]	1.28e-93	NP_002551.2	P2RX4	uncharacterized protein Dmel_CG34444 [Drosophila melanogaster]	2.3	P2X purinoceptor 4 isoform 1 [Mus musculus]	6.63e-89
4.6135e-06	1.32122	0.112	0.042	0.129376	1	dd-Smed-v6-1553-0-1						gamma-aminobutyric acid type B receptor subunit 2 isoform X1 [Homo sapiens]	5.4	XP_016870820.1	GABBR2	moira, isoform B [Drosophila melanogaster]	0.51	G-protein coupled receptor 4 [Mus musculus]	5.3
5.43555e-06	0.549504	0.547	0.403	0.152429	1	dd-Smed-v6-594-0-1	nucleic acid binding | ATP binding	Interacting selectively and non-covalently with any nucleic acid. | Interacting selectively and non-covalently with ATP, adenosine 5'-triphosphate, a universally important coenzyme and enzyme regulator.	Human: DEAD (Asp-Glu-Ala-Asp) box helicase 5 (DDX5)	DEAD (1) / Helicase_C (1)	DEAD (1) / Helicase conserved C-terminal domain (1)	probable ATP-dependent RNA helicase DDX5 isoform b [Homo sapiens]	1.11e-160	NP_001307526.1	DDX5	Rm62, isoform E [Drosophila melanogaster]	5.88e-157	probable ATP-dependent RNA helicase DDX5 [Mus musculus]	3.17e-160
5.95168e-06	0.616673	0.367	0.236	0.166903	1	dd-Smed-v6-3393-0-1			Human: DnaJ (Hsp40) homolog, subfamily C, member 30 (DNAJC30)	DnaJ (1)	DnaJ domain (1)	dnaJ homolog subfamily C member 30, mitochondrial precursor [Homo sapiens]	1.89e-10	NP_115693.2	DNAJC30	uncharacterized protein Dmel_CG11035, isoform A [Drosophila melanogaster]	4.4e-10	dnaJ homolog subfamily C member 4 isoform c [Mus musculus]	3.67e-12
6.33188e-06	0.833975	0.213	0.11	0.177565	1	dd-Smed-v6-3408-0-1	adenosylhomocysteinase activity | one-carbon metabolic process	Catalysis of the reaction: S-adenosyl-L-homocysteine + H2O = adenosine + L-homocysteine. | The chemical reactions and pathways involving the transfer of one-carbon units in various oxidation states.	Human: adenosylhomocysteinase-like 2 (AHCYL2)	AdoHcyase (1) / AdoHcyase_NAD (1) / 2-Hacid_dh_C (1) / IlvN (1) / TrkA_N (1)	S-adenosyl-L-homocysteine hydrolase (2) / D-isomer specific 2-hydroxyacid dehydrogenase (1) / Acetohydroxy acid isomeroreductase (1) / TrkA-N domain (1)	adenosylhomocysteinase 3 isoform c [Homo sapiens]	1.25e-170	NP_001124194.2	AHCYL2	adenosylhomocysteinase like 1 [Drosophila melanogaster]	7.85e-171	putative adenosylhomocysteinase 3 isoform X6 [Mus musculus]	6.31e-171
6.97924e-06	0.338041	0.689	0.494	0.195719	1	dd-Smed-v6-415-0-1	transcription factor activity, sequence-specific DNA binding | regulation of transcription, DNA-templated | sequence-specific DNA binding	Interacting selectively and non-covalently with a specific DNA sequence in order to modulate transcription. The transcription factor may or may not also interact selectively with a protein or macromolecular complex. | Any process that modulates the frequency, rate or extent of cellular DNA-templated transcription. | Interacting selectively and non-covalently with DNA of a specific nucleotide comp…	Human: X-box binding protein 1 (XBP1)	bZIP_2 (1) / bZIP_1 (1) / bZIP_Maf (1) / CASP_C (1)	Basic region leucine zipper (1) / bZIP transcription factor (1) / bZIP Maf transcription factor (1) / CASP C terminal (1)	X-box-binding protein 1 isoform XBP1(U) [Homo sapiens]	3.76e-11	NP_005071.2	XBP1	X box binding protein-1, isoform D [Drosophila melanogaster]	3.12e-06	X-box-binding protein 1 isoform XBP1(U) [Mus musculus]	4.74e-12
8.78009e-06	0.227669	0.629	0.44	0.24622	1	dd-Smed-v6-607-1-1	integral component of membrane	The component of a membrane consisting of the gene products and protein complexes having at least some part of their peptide sequence embedded in the hydrophobic region of the membrane.	PFAM: TspO_MBR,	TspO_MBR (1)	TspO (1)	translocator protein [Homo sapiens]	7.07e-37	NP_001243460.1	TSPO	translocator protein [Drosophila melanogaster]	1.87e-44	translocator protein [Mus musculus]	5.03e-37
8.78108e-06	0.451468	0.532	0.361	0.246248	1	dd-Smed-v6-2011-0-1	catalytic activity	Catalysis of a biochemical reaction at physiological temperatures. In biologically catalyzed reactions, the reactants are known as substrates, and the catalysts are naturally occurring macromolecular substances known as enzymes. Enzymes possess specific binding sites for substrates, and are usually composed wholly or largely of protein, but RNA that has catalytic activity (ribozyme) is often also…	Human: epoxide hydrolase 4 (EPHX4)	Abhydrolase_1 (1) / Abhydrolase_6 (1) / Hydrolase_4 (1) / PGAP1 (1) / Ndr (1)	alpha (1) / Alpha (1) / Serine aminopeptidase (1) / PGAP1-like protein (1) / Ndr family (1)	epoxide hydrolase 4 [Homo sapiens]	2.29e-70	NP_775838.3	EPHX4	uncharacterized protein Dmel_CG14717, isoform A [Drosophila melanogaster]	7.37e-07	epoxide hydrolase 4 isoform 1 [Mus musculus]	2.35e-70
9.45539e-06	0.441136	0.764	0.579	0.265158	1	dd-Smed-v6-141-0-1	ATP binding | cytoplasm | protein folding | protein refolding | cellular protein metabolic process	Interacting selectively and non-covalently with ATP, adenosine 5'-triphosphate, a universally important coenzyme and enzyme regulator. | All of the contents of a cell excluding the plasma membrane and nucleus, but including other subcellular structures. | The process of assisting in the covalent and noncovalent assembly of single chain polypeptides or multisubunit complexes into the correct terti…	Smed: Hsp60	Cpn60_TCP1 (1)	TCP-1 (1)	60 kDa heat shock protein, mitochondrial [Homo sapiens]	0	NP_955472.1	HSPD1	heat shock protein 60A, isoform B [Drosophila melanogaster]	0	60 kDa heat shock protein, mitochondrial [Mus musculus]	0
1.00202e-05	0.38039	0.378	0.23	0.280997	1	dd-Smed-v6-1742-0-1	phosphoglycerate mutase activity | glycolytic process | intramolecular transferase activity, phosphotransferases	Catalysis of the reaction: 2-phospho-D-glycerate = 3-phospho-D-glycerate. | The chemical reactions and pathways resulting in the breakdown of a carbohydrate into pyruvate, with the concomitant production of a small amount of ATP and the reduction of NAD(P) to NAD(P)H. Glycolysis begins with the metabolism of a carbohydrate to generate products that can enter the pathway and ends with the producti…	Human: phosphoglycerate mutase 2 (muscle) (PGAM2)	His_Phos_1 (1)	Histidine phosphatase superfamily (branch 1) (1)	phosphoglycerate mutase 2 [Homo sapiens]	2.77e-87	NP_000281.2	PGAM2	phosphoglyceromutase 87 [Drosophila melanogaster]	7.36e-78	phosphoglycerate mutase 1 [Mus musculus]	6.81e-87
1.02241e-05	0.611973	0.442	0.292	0.286714	1	dd-Smed-v6-1959-0-1							NA				NA		NA
1.03751e-05	0.58576	0.3	0.177	0.290948	1	dd-Smed-v6-1289-0-1	electron carrier activity | protein disulfide oxidoreductase activity | cell redox homeostasis	Any molecular entity that serves as an electron acceptor and electron donor in an electron transport chain. An electron transport chain is a process in which a series of electron carriers operate together to transfer electrons from donors to any of several different terminal electron acceptors to generate a transmembrane electrochemical gradient. | Catalysis of the reaction: a protein with reduce…	Human: SH3 domain binding glutamic acid-rich protein like 3 (SH3BGRL3)	SH3BGR (1) / Glutaredoxin (1)	SH3-binding (1) / Glutaredoxin (1)	SH3 domain-binding glutamic acid-rich-like protein 3 [Homo sapiens]	1.37e-11	NP_112576.1	SH3BGRL3	Sh3beta, isoform A [Drosophila melanogaster]	6.29e-06	SH3 domain-binding glutamic acid-rich-like protein 3 [Mus musculus]	5.69e-12
1.07553e-05	0.546625	0.592	0.436	0.301611	1	dd-Smed-v6-434-0-1	ATP binding | ATPase activity	Interacting selectively and non-covalently with ATP, adenosine 5'-triphosphate, a universally important coenzyme and enzyme regulator. | Catalysis of the reaction: ATP + H2O = ADP + phosphate + 2 H+. May or may not be coupled to another reaction.	Human: ATP-binding cassette, sub-family F (GCN20), member 2 (ABCF2)	ABC_tran (1) / ABC_tran_Xtn (1) / AAA_21 (1) / SMC_N (1) / AAA_29 (1) / RsgA_GTPase (1) / AAA_28 (1) / AAA (1) / AAA_18 (1) / AAA_16 (1) / AAA_33 (1) / MMR_HSR1 (1) / AAA_22 (1) / AAA_23 (1) / RNA_helicase (1) / AAA_15 (1) / NACHT (1) / AAA_14 (1) / Rad17 (1) / ATPase_2 (1) / AAA_5 (1)	ABC transporter (2) / AAA domain (7) / RecF (1) / P-loop containing region of AAA domain (1) / RsgA GTPase (1) / ATPase family associated with various cellular activities (AAA) (1) / AAA ATPase domain (2) / 50S ribosome-binding GTPase (1) / RNA helicase (1) / NACHT domain (1) / Rad17 P-loop domain (1) / ATPase domain predominantly from Archaea (1) / AAA domain (dynein-related subfamily) (1)	ABCF2-H2B protein [Homo sapiens]	0	NP_005683.2	ABCF2-H2BK1	uncharacterized protein Dmel_CG9281, isoform C [Drosophila melanogaster]	0	ATP-binding cassette sub-family F member 2 isoform X1 [Mus musculus]	0
1.15157e-05	0.804327	0.341	0.217	0.322935	1	dd-Smed-v6-979-0-1	aconitate hydratase activity | tricarboxylic acid cycle | metabolic process | 4 iron, 4 sulfur cluster binding	Catalysis of the reaction: citrate = isocitrate. The reaction occurs in two steps: (1) citrate = cis-aconitate + H2O, (2) cis-aconitate + H2O = isocitrate. This reaction is the interconversion of citrate and isocitrate via the labile, enzyme-bound intermediate cis-aconitate. Water is removed from one part of the citrate molecule and added back to a different atom to form isocitrate. | A nearly un…	Human: aconitase 2, mitochondrial (ACO2)	Aconitase (1) / Aconitase_C (1)	Aconitase family (aconitate hydratase) (1) / Aconitase C-terminal domain (1)	aconitate hydratase, mitochondrial isoform X1 [Homo sapiens]	0	XP_024308018.1	ACO2	mitochondrial aconitase 1, isoform B [Drosophila melanogaster]	0	aconitate hydratase, mitochondrial precursor [Mus musculus]	0
1.18211e-05	0.207098	0.652	0.472	0.331498	1	dd-Smed-v6-749-0-1	protein binding	Interacting selectively and non-covalently with any protein or protein complex (a complex of two or more proteins that may include other nonprotein molecules).	Human: plastin 3 (PLS3)	CH (1) / CAMSAP_CH (1) / CH_2 (1)	Calponin homology (CH) domain (1) / CAMSAP CH domain (1) / CH-like domain in sperm protein (1)	plastin-3 isoform 1 [Homo sapiens]	3.04e-143	NP_005023.2	PLS3	fimbrin, isoform D [Drosophila melanogaster]	1.58e-153	plastin-2 isoform X1 [Mus musculus]	9.57e-149
1.19319e-05	2.12416	0.049	0.01	0.334606	1	dd-Smed-v6-22410-0-1	nucleic acid binding	Interacting selectively and non-covalently with any nucleic acid.	Human: gypsy retrotransposon integrase 1 (GIN1)			gypsy retrotransposon integrase-like protein 1 isoform X1 [Homo sapiens]	4.86e-09	XP_016865088.1	GIN1		NA	gypsy retrotransposon integrase-like protein 1 isoform 1 [Mus musculus]	1.34e-07
1.19467e-05	0.426208	0.61	0.444	0.335022	1	dd-Smed-v6-703-0-1	binding	The selective, non-covalent, often stoichiometric, interaction of a molecule with one or more specific sites on another molecule.	Human: deoxyhypusine hydroxylase/monooxygenase (DOHH)	HEAT_2 (1) / HEAT_PBS (1) / HEAT (1)	HEAT repeats (1) / PBS lyase HEAT-like repeat (1) / HEAT repeat (1)	deoxyhypusine hydroxylase [Homo sapiens]	6.47e-71	NP_112594.1	DOHH	nero [Drosophila melanogaster]	3.48e-75	deoxyhypusine hydroxylase [Mus musculus]	9.15e-72
1.25225e-05	0.62086	0.337	0.209	0.351168	1	dd-Smed-v6-1325-1-1	enzyme inhibitor activity | mitochondrion | negative regulation of nucleotide metabolic process	Binds to and stops, prevents or reduces the activity of an enzyme. | A semiautonomous, self replicating organelle that occurs in varying numbers, shapes, and sizes in the cytoplasm of virtually all eukaryotic cells. It is notably the site of tissue respiration. | Any process that stops, prevents, or reduces the frequency, rate or extent of the chemical reactions and pathways involving nucleotides.	PFAM: IATP,	IATP (1) / DHR-2_Lobe_C (1)	Mitochondrial ATPase inhibitor (1) / DHR-2 (1)	ATPase inhibitor, mitochondrial isoform 1 precursor [Homo sapiens]	0.016	NP_057395.1	ATP5IF1	uncharacterized protein Dmel_CG13551, isoform B [Drosophila melanogaster]	0.047	ATPase inhibitor, mitochondrial isoform X1 [Mus musculus]	2.23e-05
1.26883e-05	0.545723	0.446	0.301	0.355819	1	dd-Smed-v6-160-0-1	fatty-acyl-CoA binding	Interacting selectively and non-covalently with acyl-CoA, any derivative of coenzyme A in which the sulfhydryl group is in thiolester linkage with a fatty acyl group.	Human: diazepam binding inhibitor (GABA receptor modulator, acyl-CoA binding protein) (DBI)	ACBP (1)	Acyl CoA binding protein (1)	acyl-CoA-binding protein isoform 3 [Homo sapiens]	2.28e-33	NP_001073331.1	DBI	Acyl-CoA binding protein 1, isoform A [Drosophila melanogaster]	1.45e-25	acyl-CoA-binding protein isoform 2 [Mus musculus]	1.63e-31
1.44797e-05	1.12073	0.086	0.029	0.406054	1	dd-Smed-v6-5786-0-1	scavenger receptor activity | immune response | polysaccharide binding	Combining with any modified low-density lipoprotein (LDL) or other polyanionic ligand and delivering the ligand into the cell via endocytosis. Ligands include acetylated and oxidized LDL, Gram-positive and Gram-negative bacteria, apoptotic cells, beta-amyloid fibrils, and advanced glycation end products (AGEs). | Any immune system process that functions in the calibrated response of an organism t…	Human: somatomedin B and thrombospondin, type 1 domain containing (SBSPON)	TSP1_spondin (1) / TSP_1 (1) / Somatomedin_B (1)	Spondin-like TSP1 domain (1) / Thrombospondin type 1 domain (1) / Somatomedin B domain (1)	somatomedin-B and thrombospondin type-1 domain-containing protein precursor [Homo sapiens]	2.22e-14	NP_694957.3	SBSPON	uncharacterized protein Dmel_CG42339, isoform B [Drosophila melanogaster]	5.85e-19	somatomedin-B and thrombospondin type-1 domain-containing protein precursor [Mus musculus]	3.48e-14
1.49732e-05	0.530762	0.667	0.502	0.419893	1	dd-Smed-v6-731-0-1	ATP binding | ATP synthesis coupled proton transport | ATP hydrolysis coupled proton transport | proton transport | hydrolase activity, acting on acid anhydrides, catalyzing transmembrane movement of substances | proton-transporting two-sector ATPase complex, catalytic domain | proton-transporting ATP synthase complex, catalytic core F(1) | ATP metabolic process | proton-transporting ATP synthase…	Interacting selectively and non-covalently with ATP, adenosine 5'-triphosphate, a universally important coenzyme and enzyme regulator. | The transport of protons across a membrane to generate an electrochemical gradient (proton-motive force) that powers ATP synthesis. | The transport of protons against an electrochemical gradient, using energy from ATP hydrolysis. | The directed movement of proto…	Human: ATP synthase, H+ transporting, mitochondrial F1 complex, alpha subunit 1, cardiac muscle (ATP5A1)	ATP-synt_ab (1) / ATP-synt_ab_C (1) / ATP-synt_ab_N (1)	ATP synthase alpha (3)	ATP synthase subunit alpha, mitochondrial isoform a precursor [Homo sapiens]	0	NP_004037.1	ATP5F1A	bellwether [Drosophila melanogaster]	0	ATP synthase subunit alpha, mitochondrial precursor [Mus musculus]	0
1.51887e-05	0.340731	0.345	0.209	0.425936	1	dd-Smed-v6-971-0-1	cytochrome-c oxidase activity | mitochondrial inner membrane	Catalysis of the reaction: 4 ferrocytochrome c + O2 + 4 H+ = 4 ferricytochrome c + 2 H2O. | The inner, i.e. lumen-facing, lipid bilayer of the mitochondrial envelope. It is highly folded to form cristae.	Human: cytochrome c oxidase subunit Va (COX5A)	COX5A (1)	Cytochrome c oxidase subunit Va (1)	cytochrome c oxidase subunit 5A, mitochondrial precursor [Homo sapiens]	2.83e-20	NP_004246.2	COX5A	cytochrome c oxidase subunit 5A, isoform B [Drosophila melanogaster]	4.55e-28	cytochrome c oxidase subunit 5A, mitochondrial isoform X1 [Mus musculus]	5.16e-20
1.69501e-05	0.687542	0.311	0.191	0.475333	1	dd-Smed-v6-799-0-1	nucleic acid binding | ATP binding	Interacting selectively and non-covalently with any nucleic acid. | Interacting selectively and non-covalently with ATP, adenosine 5'-triphosphate, a universally important coenzyme and enzyme regulator.	Human: DEAD (Asp-Glu-Ala-Asp) box polypeptide 3, Y-linked (DDX3Y)	DEAD (1) / Helicase_C (1) / ResIII (1)	DEAD (1) / Helicase conserved C-terminal domain (1) / Type III restriction enzyme (1)	ATP-dependent RNA helicase DDX3X isoform 4 [Homo sapiens]	1.05e-91	NP_001350748.1	DDX3X	belle, isoform A [Drosophila melanogaster]	4.51e-80	ATP-dependent RNA helicase DDX3Y isoform X4 [Mus musculus]	6.1e-90
1.71053e-05	0.646984	0.285	0.165	0.479685	1	dd-Smed-v6-1339-0-1	metabolic process | oxidoreductase activity | oxidoreductase activity, acting on the aldehyde or oxo group of donors, NAD or NADP as acceptor | oxidation-reduction process	The chemical reactions and pathways, including anabolism and catabolism, by which living organisms transform chemical substances. Metabolic processes typically transform small molecules, but also include macromolecular processes such as DNA repair and replication, and protein synthesis and degradation. | Catalysis of an oxidation-reduction (redox) reaction, a reversible chemical reaction in which…	Human: aldehyde dehydrogenase 2 family (mitochondrial) (ALDH2)	Aldedh (1)	Aldehyde dehydrogenase family (1)	aldehyde dehydrogenase, mitochondrial isoform 1 precursor [Homo sapiens]	0	NP_000681.2	ALDH2	aldehyde dehydrogenase, isoform A [Drosophila melanogaster]	0	aldehyde dehydrogenase, mitochondrial isoform 1 precursor [Mus musculus]	0
1.72865e-05	0.692537	0.419	0.28	0.484764	1	dd-Smed-v6-925-0-1	tricarboxylic acid cycle | electron carrier activity | oxidoreductase activity | iron-sulfur cluster binding | 2 iron, 2 sulfur cluster binding | oxidation-reduction process	A nearly universal metabolic pathway in which the acetyl group of acetyl coenzyme A is effectively oxidized to two CO2 and four pairs of electrons are transferred to coenzymes. The acetyl group combines with oxaloacetate to form citrate, which undergoes successive transformations to isocitrate, 2-oxoglutarate, succinyl-CoA, succinate, fumarate, malate, and oxaloacetate again, thus completing the …	Human: succinate dehydrogenase complex, subunit B, iron sulfur (Ip) (SDHB)	Fer2_3 (1) / Fer4_17 (1) / Fer4_10 (1) / Fer4_8 (1) / Fer4_18 (1)	2Fe-2S iron-sulfur cluster binding domain (1) / 4Fe-4S dicluster domain (4)	succinate dehydrogenase [ubiquinone] iron-sulfur subunit, mitochondrial precursor [Homo sapiens]	3.39e-136	NP_002991.2	SDHB	succinate dehydrogenase, subunit B (iron-sulfur) [Drosophila melanogaster]	9.21e-133	succinate dehydrogenase [ubiquinone] iron-sulfur subunit, mitochondrial isoform 1 precursor [Mus musculus]	1.45e-134
1.73406e-05	0.416352	0.719	0.585	0.486281	1	dd-Smed-v6-349-0-1	nucleic acid binding | ATP binding	Interacting selectively and non-covalently with any nucleic acid. | Interacting selectively and non-covalently with ATP, adenosine 5'-triphosphate, a universally important coenzyme and enzyme regulator.	Human: SENP3-EIF4A1 readthrough (SENP3-EIF4A1)	DEAD (1) / Helicase_C (1) / ResIII (1) / AAA_19 (1) / AAA_30 (1) / CMS1 (1) / Flavi_DEAD (1)	DEAD (1) / Helicase conserved C-terminal domain (1) / Type III restriction enzyme (1) / AAA domain (2) / U3-containing 90S pre-ribosomal complex subunit (1) / Flavivirus DEAD domain (1)	eukaryotic initiation factor 4A-I isoform 1 [Homo sapiens]	0	NP_001407.1	EIF4A1	eukaryotic translation initiation factor 4A, isoform D [Drosophila melanogaster]	0	eukaryotic initiation factor 4A-I isoform 1 [Mus musculus]	0
1.91712e-05	3.69996	0.022	0.002	0.537619	1	dd-Smed-v6-7419-0-1							NA				NA		NA
1.94673e-05	0.782657	0.161	0.076	0.545923	1	dd-Smed-v6-1941-0-1							NA				NA		NA
1.98345e-05	0.573863	0.311	0.186	0.556219	1	dd-Smed-v6-1002-0-1	zinc ion binding | oxidoreductase activity | oxidation-reduction process	Interacting selectively and non-covalently with zinc (Zn) ions. | Catalysis of an oxidation-reduction (redox) reaction, a reversible chemical reaction in which the oxidation state of an atom or atoms within a molecule is altered. One substrate acts as a hydrogen or electron donor and becomes oxidized, while the other acts as hydrogen or electron acceptor and becomes reduced. | A metabolic process…	Human: sorbitol dehydrogenase (SORD)	ADH_N (1) / ADH_zinc_N (1) / Glu_dehyd_C (1) / AlaDh_PNT_C (1) / ADH_zinc_N_2 (1) / Pyr_redox_2 (1) / UDPG_MGDP_dh_N (1)	Alcohol dehydrogenase GroES-like domain (1) / Zinc-binding dehydrogenase (2) / Glucose dehydrogenase C-terminus (1) / Alanine dehydrogenase (1) / Pyridine nucleotide-disulphide oxidoreductase (1) / UDP-glucose (1)	sorbitol dehydrogenase [Homo sapiens]	2.21e-114	NP_003095.2	SORD	sorbitol dehydrogenase-2 [Drosophila melanogaster]	2.61e-122	sorbitol dehydrogenase [Mus musculus]	3.98e-118
2.06982e-05	0.738316	0.228	0.125	0.580441	1	dd-Smed-v6-710-0-1	mitochondrial proton-transporting ATP synthase complex, catalytic core F(1) | ATP synthesis coupled proton transport | proton-transporting ATP synthase activity, rotational mechanism | proton-transporting ATPase activity, rotational mechanism	The catalytic sector of the mitochondrial hydrogen-transporting ATP synthase; it comprises the catalytic core and central stalk, and is peripherally associated with the mitochondrial inner membrane when the entire ATP synthase is assembled. | The transport of protons across a membrane to generate an electrochemical gradient (proton-motive force) that powers ATP synthesis. | Catalysis of the trans…	Human: ATP5F1E	ATP-synt_Eps (1)	Mitochondrial ATP synthase epsilon chain (1)	ATP synthase subunit epsilon, mitochondrial [Homo sapiens]	6.22e-06	NP_008817.1	ATP5F1E	stunted, isoform A [Drosophila melanogaster]	0.000616	ATP synthase subunit epsilon, mitochondrial [Mus musculus]	1.11e-05
2.35114e-05	0.533438	0.311	0.185	0.659329	1	dd-Smed-v6-1104-0-1	calcium ion binding | calcium-dependent phospholipid binding	Interacting selectively and non-covalently with calcium ions (Ca2+). | Interacting selectively and non-covalently with phospholipids, a class of lipids containing phosphoric acid as a mono- or diester, in the presence of calcium.	Human: annexin A7 (ANXA7)	Annexin (1) / Myb_DNA-bind_7 (1)	Annexin (1) / Myb DNA-binding like (1)	annexin A7 isoform 4 [Homo sapiens]	4.35e-95	NP_001307808.1	ANXA7	annexin B11, isoform A [Drosophila melanogaster]	5.71e-80	annexin A7 [Mus musculus]	2.23e-93
2.38451e-05	0.627773	0.303	0.185	0.668687	1	dd-Smed-v6-1345-0-1	metal ion binding	Interacting selectively and non-covalently with any metal ion.	Human: zinc finger protein 622 (ZNF622)	zf-C2H2_2 (1) / zf-C2H2_jaz (1) / zf-met (1)	C2H2 type zinc-finger (2 copies) (1) / Zinc-finger double-stranded RNA-binding (1) / Zinc-finger of C2H2 type (1)	zinc finger protein 622 [Homo sapiens]	9e-20	NP_219482.1	ZNF622	uncharacterized protein Dmel_CG6769, isoform A [Drosophila melanogaster]	1.03e-18	zinc finger protein 622 [Mus musculus]	1.24e-20
2.49302e-05	0.632194	0.386	0.255	0.699117	1	dd-Smed-v6-880-0-1			Human: thiosulfate sulfurtransferase (rhodanese)-like domain containing 1 (TSTD1)			thiosulfate:glutathione sulfurtransferase isoform 1 [Homo sapiens]	7.95e-10	NP_001106678.1	TSTD1	uncharacterized protein Dmel_CG6000, isoform C [Drosophila melanogaster]	1.09e-05	thiosulfate:glutathione sulfurtransferase [Mus musculus]	2.31e-11
2.86983e-05	0.208317	0.449	0.293	0.804787	1	dd-Smed-v6-5086-0-1	pyridoxamine-phosphate oxidase activity | pyridoxine biosynthetic process | FMN binding | oxidoreductase activity | oxidoreductase activity, acting on the CH-NH2 group of donors | oxidation-reduction process	Catalysis of the reaction: pyridoxamine 5'-phosphate + H2O + O2 = pyridoxal 5'-phosphate + NH3 + hydrogen peroxide. | The chemical reactions and pathways resulting in the formation of pyridoxine, 2-methyl-3-hydroxy-4,5-bis(hydroxymethyl)pyridine, one of the vitamin B6 compounds. | Interacting selectively and non-covalently with FMN, flavin mononucleotide, the coenzyme or the prosthetic group of v…	Human: pyridoxamine 5'-phosphate oxidase (PNPO)			pyridoxine-5'-phosphate oxidase [Homo sapiens]	2.54e-67	NP_060599.1	PNPO	sugarlethal, isoform B [Drosophila melanogaster]	1.15e-49	pyridoxine-5'-phosphate oxidase [Mus musculus]	1.44e-67
2.93524e-05	0.445695	0.629	0.472	0.823128	1	dd-Smed-v6-424-0-1	ATP binding | protein folding | unfolded protein binding	Interacting selectively and non-covalently with ATP, adenosine 5'-triphosphate, a universally important coenzyme and enzyme regulator. | The process of assisting in the covalent and noncovalent assembly of single chain polypeptides or multisubunit complexes into the correct tertiary structure. | Interacting selectively and non-covalently with an unfolded protein.	Smed: Hsp70	HSP70 (1) / MreB_Mbl (1) / FtsA (1) / Spectrin (1) / FGGY_C (1)	Hsp70 protein (1) / MreB (1) / Cell division protein FtsA (1) / Spectrin repeat (1) / FGGY family of carbohydrate kinases (1)	stress-70 protein, mitochondrial precursor [Homo sapiens]	0	NP_004125.3	HSPA9	heat shock protein cognate 5, isoform A [Drosophila melanogaster]	0	stress-70 protein, mitochondrial [Mus musculus]	0
2.93794e-05	0.82508	0.176	0.088	0.823887	1	dd-Smed-v6-4143-0-1	DNA binding | ATP binding	Any molecular function by which a gene product interacts selectively and non-covalently with DNA (deoxyribonucleic acid). | Interacting selectively and non-covalently with ATP, adenosine 5'-triphosphate, a universally important coenzyme and enzyme regulator.	Human: proteasome (prosome, macropain) 26S subunit, ATPase, 3 (PSMC3)	AAA (1) / AAA_lid_3 (1)	ATPase family associated with various cellular activities (AAA) (1) / AAA (1)	26S proteasome regulatory subunit 6A [Homo sapiens]	1.16e-79	NP_002795.2	PSMC3	regulatory particle triple-A ATPase 5 [Drosophila melanogaster]	2.67e-80	26S proteasome regulatory subunit 6A [Mus musculus]	1.01e-79
3.14728e-05	0.495287	0.39	0.253	0.882593	1	dd-Smed-v6-223-0-1	calcium ion binding	Interacting selectively and non-covalently with calcium ions (Ca2+).	Human: myosin, light chain 6B, alkali, smooth muscle and non-muscle (MYL6B)	EF-hand_6 (1) / EF-hand_7 (1) / EF-hand_8 (1) / EF-hand_1 (1)	EF-hand domain (1) / EF-hand domain pair (2) / EF hand (1)	myosin light chain 6B [Homo sapiens]	6.57e-28	NP_002466.1	MYL6B	myosin light chain cytoplasmic, isoform A [Drosophila melanogaster]	3.52e-26	myosin light chain 6B [Mus musculus]	4.95e-29
3.19205e-05	0.533442	0.423	0.281	0.895148	1	dd-Smed-v6-488-0-1	GTPase activity | GTP binding | intracellular | intracellular protein transport | nucleocytoplasmic transport | signal transduction | small GTPase mediated signal transduction | protein transport | membrane	Catalysis of the reaction: GTP + H2O = GDP + phosphate. | Interacting selectively and non-covalently with GTP, guanosine triphosphate. | The living contents of a cell; the matter contained within (but not including) the plasma membrane, usually taken to exclude large vacuoles and masses of secretory or ingested material. In eukaryotes it includes the nucleus and cytoplasm. | The directed movement…	Human: RAB1A, member RAS oncogene family (RAB1A)	Ras (1) / Roc (1) / Arf (1) / RsgA_GTPase (1) / Gtr1_RagA (1) / GTP_EFTU (1) / MMR_HSR1 (1) / SRPRB (1) / AAA (1) / AAA_5 (1)	Ras family (1) / Ras of Complex (1) / ADP-ribosylation factor family (1) / RsgA GTPase (1) / Gtr1 (1) / Elongation factor Tu GTP binding domain (1) / 50S ribosome-binding GTPase (1) / Signal recognition particle receptor beta subunit (1) / ATPase family associated with various cellular activities (AAA) (1) / AAA domain (dynein-related subfamily) (1)	ras-related protein Rab-1A isoform 1 [Homo sapiens]	5.37e-118	NP_004152.1	RAB1A	Rab1 [Drosophila melanogaster]	1.08e-114	ras-related protein Rab-1B [Mus musculus]	4.17e-118
3.21495e-05	0.493007	0.434	0.291	0.90157	1	dd-Smed-v6-894-0-1	protein folding	The process of assisting in the covalent and noncovalent assembly of single chain polypeptides or multisubunit complexes into the correct tertiary structure.	Human: FK506 binding protein 1B, 12.6 kDa (FKBP1B)	FKBP_C (1)	FKBP-type peptidyl-prolyl cis-trans isomerase (1)	peptidyl-prolyl cis-trans isomerase FKBP1B isoform a [Homo sapiens]	5.5e-44	NP_004107.1	FKBP1B	FK506-binding protein 12kD [Drosophila melanogaster]	5.61e-47	peptidyl-prolyl cis-trans isomerase FKBP1B isoform 1 [Mus musculus]	2.85e-43
3.31237e-05	0.510588	0.311	0.185	0.928888	1	dd-Smed-v6-2096-0-1	metabolic process | oxidoreductase activity	The chemical reactions and pathways, including anabolism and catabolism, by which living organisms transform chemical substances. Metabolic processes typically transform small molecules, but also include macromolecular processes such as DNA repair and replication, and protein synthesis and degradation. | Catalysis of an oxidation-reduction (redox) reaction, a reversible chemical reaction in which…	Human: retinol dehydrogenase 13 (all-trans/9-cis) (RDH13)	adh_short (1) / adh_short_C2 (1) / KR (1)	short chain dehydrogenase (1) / Enoyl-(Acyl carrier protein) reductase (1) / KR domain (1)	retinol dehydrogenase 13 isoform X1 [Homo sapiens]	8.9e-67	XP_024307103.1	RDH13	uncharacterized protein Dmel_CG2064 [Drosophila melanogaster]	5.79e-80	retinol dehydrogenase 12 isoform 1 precursor [Mus musculus]	1.32e-66
3.75499e-05	0.52031	0.419	0.279	1	1	dd-Smed-v6-1439-0-1	ubiquitin-protein transferase activity | protein binding | immune response | signal transduction | zinc ion binding | protein ubiquitination	Catalysis of the transfer of ubiquitin from one protein to another via the reaction X-Ub + Y --> Y-Ub + X, where both X-Ub and Y-Ub are covalent linkages. | Interacting selectively and non-covalently with any protein or protein complex (a complex of two or more proteins that may include other nonprotein molecules). | Any immune system process that functions in the calibrated response of an organi…	Human: TNF receptor-associated factor 3 (TRAF3)	zf-C3HC4_2 (1) / zf-C3HC4_4 (1) / zf-C3HC4 (1) / zf-C3HC4_3 (1) / zf-RING_UBOX (1) / zf-RING_2 (1)	Zinc finger (3) / zinc finger of C3HC4-type (1) / RING-type zinc-finger (1) / Ring finger domain (1)	TNF receptor-associated factor 3 isoform X5 [Homo sapiens]	2.09e-24	XP_011535420.1	TRAF3	TNF-receptor-associated factor 6 [Drosophila melanogaster]	7.12e-10	TNF receptor-associated factor 6 [Mus musculus]	2.78e-19
3.97802e-05	0.369045	0.599	0.428	1	1	dd-Smed-v6-2210-0-1	sodium:potassium-exchanging ATPase complex | potassium ion transport | sodium ion transport	Sodium:potassium-exchanging ATPases are tetrameric proteins, consisting of two large alpha subunits and two smaller beta subunits. The alpha subunits bear the active site and penetrate the membrane, while the beta subunits carry oligosaccharide groups and face the cell exterior. | The directed movement of potassium ions (K+) into, out of or within a cell, or between cells, by means of some agent …	Human: ATPase, Na+/K+ transporting, beta 1 polypeptide (ATP1B1)	Na_K-ATPase (1)	Sodium (1)	sodium/potassium-transporting ATPase subunit beta-1 [Homo sapiens]	2.68e-17	NP_001668.1	ATP1B1	nervana 3, isoform D [Drosophila melanogaster]	1.79e-27	sodium/potassium-transporting ATPase subunit beta-1 [Mus musculus]	1.23e-17
4.51317e-05	0.905001	0.135	0.062	1	1	dd-Smed-v6-3546-0-1	metalloendopeptidase activity | proteolysis | metallopeptidase activity	Catalysis of the hydrolysis of internal, alpha-peptide bonds in a polypeptide chain by a mechanism in which water acts as a nucleophile, one or two metal ions hold the water molecule in place, and charged amino acid side chains are ligands for the metal ions. | The hydrolysis of proteins into smaller polypeptides and/or amino acids by cleavage of their peptide bonds. | Catalysis of the hydrolysis…	Human: thimet oligopeptidase 1 (THOP1)	Peptidase_M3 (1)	Peptidase family M3 (1)	thimet oligopeptidase [Homo sapiens]	0	NP_003240.1	THOP1	uncharacterized protein Dmel_CG7791 [Drosophila melanogaster]	7.96e-38	thimet oligopeptidase [Mus musculus]	0
4.78e-05	0.641936	0.292	0.18	1	1	dd-Smed-v6-872-0-1	glycerol ether metabolic process | protein disulfide oxidoreductase activity | cell redox homeostasis	The chemical reactions and pathways involving glycerol ethers, any anhydride formed between two organic hydroxy compounds, one of which is glycerol. | Catalysis of the reaction: a protein with reduced sulfide groups = a protein with oxidized disulfide bonds. | Any process that maintains the redox environment of a cell or compartment within a cell.	Human: thioredoxin 2 (TXN2)	Thioredoxin (1) / Thioredoxin_8 (1) / Thioredoxin_2 (1) / Thioredoxin_7 (1) / TraF (1) / Redoxin (1) / AhpC-TSA (1) / HyaE (1) / OST3_OST6 (1)	Thioredoxin (1) / Thioredoxin-like (2) / Thioredoxin-like domain (1) / F plasmid transfer operon protein (1) / Redoxin (1) / AhpC (1) / Hydrogenase-1 expression protein HyaE (1) / OST3 (1)	thioredoxin, mitochondrial isoform X2 [Homo sapiens]	8.29e-28	XP_006724289.1	TXN2	uncharacterized protein Dmel_CG8517 [Drosophila melanogaster]	3.64e-25	thioredoxin, mitochondrial precursor [Mus musculus]	4.51e-28
4.84682e-05	0.250041	0.434	0.282	1	1	dd-Smed-v6-977-0-1	Arp2/3 protein complex | actin cytoskeleton | actin filament polymerization | Arp2/3 complex-mediated actin nucleation	A stable protein complex that contains two actin-related proteins, Arp2 and Arp3, and five novel proteins (ARPC1-5), and functions in the nucleation of branched actin filaments. | The part of the cytoskeleton (the internal framework of a cell) composed of actin and associated proteins. Includes actin cytoskeleton-associated complexes. | Assembly of actin filaments by the addition of actin monomer…	Human: actin related protein 2/3 complex, subunit 4, 20kDa (ARPC4)	ARPC4 (1) / Sm_like (1)	ARP2 (1) / Sm_like domain (1)	actin-related protein 2/3 complex subunit 4 isoform a [Homo sapiens]	7.89e-94	NP_005709.1	ARPC4	Actin-related protein 2/3 complex, subunit 4 [Drosophila melanogaster]	1.04e-95	actin-related protein 2/3 complex subunit 4 isoform 1 [Mus musculus]	6.67e-94
5.22523e-05	0.364291	0.581	0.403	1	1	dd-Smed-v6-1163-0-1	protein binding	Interacting selectively and non-covalently with any protein or protein complex (a complex of two or more proteins that may include other nonprotein molecules).	PFAM: zf-TRAF, MATH,	zf-TRAF (1) / zf-TRAF_2 (1) / ApoLp-III (1)	TRAF-type zinc finger (1) / TRAF-like zinc-finger (1) / Apolipophorin-III precursor (apoLp-III) (1)	TNF receptor-associated factor 6 [Homo sapiens]	0.000438	NP_665802.1	TRAF6	TNF-receptor-associated factor-like, isoform A [Drosophila melanogaster]	0.17	TNF receptor-associated factor 6 [Mus musculus]	0.004
5.90172e-05	0.324238	0.764	0.636	1	1	dd-Smed-v6-203-0-1	GTP binding | intracellular | intracellular protein transport | small GTPase mediated signal transduction | protein transport	Interacting selectively and non-covalently with GTP, guanosine triphosphate. | The living contents of a cell; the matter contained within (but not including) the plasma membrane, usually taken to exclude large vacuoles and masses of secretory or ingested material. In eukaryotes it includes the nucleus and cytoplasm. | The directed movement of proteins in a cell, including the movement of proteins…	Human: ADP-ribosylation factor 1 (ARF1)	Arf (1) / SRPRB (1) / Roc (1) / Ras (1) / G-alpha (1) / Gtr1_RagA (1) / MMR_HSR1 (1) / 6PF2K (1)	ADP-ribosylation factor family (1) / Signal recognition particle receptor beta subunit (1) / Ras of Complex (1) / Ras family (1) / G-protein alpha subunit (1) / Gtr1 (1) / 50S ribosome-binding GTPase (1) / 6-phosphofructo-2-kinase (1)	ADP-ribosylation factor 1 [Homo sapiens]	5.01e-117	NP_001649.1	ARF1	ADP ribosylation factor at 79F, isoform E [Drosophila melanogaster]	1.56e-117	ADP-ribosylation factor 1 [Mus musculus]	4.23e-117
6.74987e-05	1.45554	0.067	0.022	1	1	dd-Smed-v6-6273-0-1				S36_mt (1)	Ribosomal protein S36 (1)		NA			uncharacterized protein Dmel_CG14983 [Drosophila melanogaster]	4.6	28S ribosomal protein S36, mitochondrial isoform 2 [Mus musculus]	0.48
6.75687e-05	0.343015	0.521	0.369	1	1	dd-Smed-v6-1398-1-1	glucose-6-phosphate isomerase activity | gluconeogenesis | glycolytic process	Catalysis of the reaction: D-glucose 6-phosphate = D-fructose 6-phosphate. | The formation of glucose from noncarbohydrate precursors, such as pyruvate, amino acids and glycerol. | The chemical reactions and pathways resulting in the breakdown of a carbohydrate into pyruvate, with the concomitant production of a small amount of ATP and the reduction of NAD(P) to NAD(P)H. Glycolysis begins with th…	Human: glucose-6-phosphate isomerase (GPI)	PGI (1)	Phosphoglucose isomerase (1)	glucose-6-phosphate isomerase isoform X1 [Homo sapiens]	0	XP_011525056.1	GPI	phosphoglucose isomerase, isoform C [Drosophila melanogaster]	0	glucose-6-phosphate isomerase [Mus musculus]	0
6.94465e-05	0.309729	0.423	0.277	1	1	dd-Smed-v6-2104-0-1	protein binding | zinc ion binding	Interacting selectively and non-covalently with any protein or protein complex (a complex of two or more proteins that may include other nonprotein molecules). | Interacting selectively and non-covalently with zinc (Zn) ions.	PFAM: zf-C3HC4_3, zf-C3HC4_2,	zf-C3HC4_3 (1) / Prok-RING_4 (1)	Zinc finger (1) / Prokaryotic RING finger family 4 (1)	baculoviral IAP repeat-containing protein 2 isoform 1 [Homo sapiens]	0.001	NP_001243092.1	BIRC2	Death-associated inhibitor of apoptosis 2, isoform B [Drosophila melanogaster]	0.000162	baculoviral IAP repeat-containing protein 2 isoform X1 [Mus musculus]	0.002
7.49955e-05	0.359176	0.659	0.493	1	1	dd-Smed-v6-121-0-1	structural constituent of ribosome | protein binding | intracellular | ribosome | translation	The action of a molecule that contributes to the structural integrity of the ribosome. | Interacting selectively and non-covalently with any protein or protein complex (a complex of two or more proteins that may include other nonprotein molecules). | The living contents of a cell; the matter contained within (but not including) the plasma membrane, usually taken to exclude large vacuoles and mass…	Human: ribosomal protein S27a (RPS27A)	ubiquitin (1) / Ribosomal_S27 (1) / Rad60-SLD (1) / Ubiquitin_2 (1) / Rad60-SLD_2 (1) / TBK1_ULD (1) / Dsc3_N (1)	Ubiquitin family (1) / Ribosomal protein S27a (1) / Ubiquitin-2 like Rad60 SUMO-like (2) / Ubiquitin-like domain (1) / TANK binding kinase 1 ubiquitin-like domain (1) / DSC E3 ubiquitin ligase complex subunit 3 (1)	ubiquitin-40S ribosomal protein S27a precursor [Homo sapiens]	1.16e-61	NP_002945.1	RPS27A	ribosomal protein S27A [Drosophila melanogaster]	2.12e-60	ubiquitin-40S ribosomal protein S27a precursor [Mus musculus]	5.59e-61
7.63035e-05	1.55898	0.056	0.016	1	1	dd-Smed-v6-19746-0-1							NA				NA		NA
8.50852e-05	0.949687	0.109	0.046	1	1	dd-Smed-v6-4589-0-1				Neurensin (1)	Neurensin (1)		NA				NA		NA
9.21122e-05	0.931772	0.176	0.094	1	1	dd-Smed-v6-1889-0-1			Human: electron-transfer-flavoprotein, alpha polypeptide (ETFA)	ETF_alpha (1)	Electron transfer flavoprotein FAD-binding domain (1)	electron transfer flavoprotein subunit alpha, mitochondrial isoform b [Homo sapiens]	3.61e-68	NP_001121188.1	ETFA	walrus, isoform A [Drosophila melanogaster]	3.27e-69	electron transfer flavoprotein subunit alpha, mitochondrial [Mus musculus]	1.98e-64
9.25772e-05	0.916976	0.139	0.066	1	1	dd-Smed-v6-2952-0-1			PFAM: IU_nuc_hydro,	IU_nuc_hydro (1)	Inosine-uridine preferring nucleoside hydrolase (1)	potassium voltage-gated channel subfamily H member 7 isoform 2 [Homo sapiens]	6.9	NP_775185.1	KCNH7	uncharacterized protein Dmel_CG12177, isoform A [Drosophila melanogaster]	1.91e-27	potassium voltage-gated channel subfamily H member 7 isoform X11 [Mus musculus]	5.6
0.000102676	0.334382	0.288	0.176	1	1	dd-Smed-v6-257-0-1	lipid metabolic process	The chemical reactions and pathways involving lipids, compounds soluble in an organic solvent but not, or sparingly, in an aqueous solvent. Includes fatty acids; neutral fats, other fatty-acid esters, and soaps; long-chain (fatty) alcohols and waxes; sphingoids and other long-chain bases; glycolipids, phospholipids and sphingolipids; and carotenes, polyprenols, sterols, terpenes and other isopren…	Human: lipase, gastric (LIPF)	Abhydro_lipase (1) / Abhydrolase_1 (1) / Hydrolase_4 (1) / Esterase (1)	Partial alpha (1) / alpha (1) / Serine aminopeptidase (1) / Putative esterase (1)	gastric triacylglycerol lipase isoform X1 [Homo sapiens]	3.36e-116	XP_011538613.1	LIPF	uncharacterized protein Dmel_CG31871 [Drosophila melanogaster]	1.2e-82	lipase member K isoform 2 precursor [Mus musculus]	4.88e-110
0.000106146	0.657119	0.419	0.296	1	1	dd-Smed-v6-2255-0-1	catalytic activity | methylmalonyl-CoA mutase activity | metabolic process | isomerase activity | intramolecular transferase activity | cobalamin binding | metal ion binding	Catalysis of a biochemical reaction at physiological temperatures. In biologically catalyzed reactions, the reactants are known as substrates, and the catalysts are naturally occurring macromolecular substances known as enzymes. Enzymes possess specific binding sites for substrates, and are usually composed wholly or largely of protein, but RNA that has catalytic activity (ribozyme) is often also…	Human: methylmalonyl CoA mutase (MUT)	MM_CoA_mutase (1) / B12-binding (1)	Methylmalonyl-CoA mutase (1) / B12 binding domain (1)	methylmalonyl-CoA mutase, mitochondrial isoform X1 [Homo sapiens]	0	XP_005249200.1	MMUT	uncharacterized protein Dmel_CG15923, isoform B [Drosophila melanogaster]	4.8	methylmalonyl-CoA mutase, mitochondrial precursor [Mus musculus]	0
0.000110474	0.656233	0.172	0.09	1	1	dd-Smed-v6-2639-0-1	carbohydrate metabolic process | transferase activity, transferring hexosyl groups | carbohydrate binding | lipid glycosylation	The chemical reactions and pathways involving carbohydrates, any of a group of organic compounds based of the general formula Cx(H2O)y. Includes the formation of carbohydrate derivatives by the addition of a carbohydrate residue to another molecule. | Catalysis of the transfer of a hexosyl group from one compound (donor) to another (acceptor). | Interacting selectively and non-covalently with any…	Human: ALG13, UDP-N-acetylglucosaminyltransferase subunit (ALG13)	Glyco_tran_28_C (1)	Glycosyltransferase family 28 C-terminal domain (1)	putative bifunctional UDP-N-acetylglucosamine transferase and deubiquitinase ALG13 isoform 2 [Homo sapiens]	1.85e-34	NP_060936.1	ALG13	uncharacterized protein Dmel_CG14512 [Drosophila melanogaster]	6.95e-18	glycosyltransferase 28 domain containing 1-like [Mus musculus]	6.65e-36
0.000110491	0.410676	0.315	0.192	1	1	dd-Smed-v6-2623-0-1	regulation of TOR signaling	Any process that modulates the frequency, rate or extent of TOR signaling.	Human: late endosomal/lysosomal adaptor, MAPK and MTOR activator 3 (LAMTOR3)	MAPKK1_Int (1)	Mitogen-activated protein kinase kinase 1 interacting (1)	ragulator complex protein LAMTOR3 isoform 2 [Homo sapiens]	3.16e-07	NP_001230665.1	LAMTOR3	uncharacterized protein Dmel_CG5110, isoform A [Drosophila melanogaster]	2.19e-12	zinc finger MYM-type protein 3 isoform X13 [Mus musculus]	0.68
0.00011395	0.261671	0.633	0.47	1	1	dd-Smed-v6-3228-0-1	response to stress	Any process that results in a change in state or activity of a cell or an organism (in terms of movement, secretion, enzyme production, gene expression, etc.) as a result of a disturbance in organismal or cellular homeostasis, usually, but not necessarily, exogenous (e.g. temperature, humidity, ionizing radiation).	PFAM: Usp,	Usp (1)	Universal stress protein family (1)		NA				NA		NA
0.000115221	0.456805	0.378	0.25	1	1	dd-Smed-v6-2125-0-1	GTP binding | intracellular | intracellular protein transport | small GTPase mediated signal transduction | protein transport	Interacting selectively and non-covalently with GTP, guanosine triphosphate. | The living contents of a cell; the matter contained within (but not including) the plasma membrane, usually taken to exclude large vacuoles and masses of secretory or ingested material. In eukaryotes it includes the nucleus and cytoplasm. | The directed movement of proteins in a cell, including the movement of proteins…	Human: ADP-ribosylation factor 6 (ARF6)	Arf (1) / Roc (1) / SRPRB (1) / G-alpha (1) / Ras (1) / Gtr1_RagA (1) / MMR_HSR1 (1) / NACHT (1)	ADP-ribosylation factor family (1) / Ras of Complex (1) / Signal recognition particle receptor beta subunit (1) / G-protein alpha subunit (1) / Ras family (1) / Gtr1 (1) / 50S ribosome-binding GTPase (1) / NACHT domain (1)	ADP-ribosylation factor 6 [Homo sapiens]	8.87e-100	NP_001654.1	ARF6	ADP ribosylation factor at 51F, isoform E [Drosophila melanogaster]	1.7e-98	ADP-ribosylation factor 6 [Mus musculus]	7.5e-100
0.000117701	0.594066	0.187	0.1	1	1	dd-Smed-v6-891-0-1	transcription coactivator activity | regulation of transcription, DNA-templated	Interacting selectively and non-covalently with a activating transcription factor and also with the basal transcription machinery in order to increase the frequency, rate or extent of transcription. Cofactors generally do not bind the template nucleic acid, but rather mediate protein-protein interactions between activating transcription factors and the basal transcription machinery. | Any process…	Human: GJA9-MYCBP readthrough (GJA9-MYCBP)	TSC22 (1) / CCDC144C (1) / bZIP_1 (1) / DUF6674 (1) / DivIC (1) / Vps39_1 (1) / ZapB (1) / TolA_bind_tri (1) / HALZ (1) / ADIP (1) / DUF6262 (1) / SlyX (1) / Herpes_BLRF2 (1) / V_ATPase_I (1) / Phage_GP20 (1)	TSC-22 (1) / CCDC144C protein coiled-coil region (1) / bZIP transcription factor (1) / Family of unknown function (DUF6674) (1) / Septum formation initiator (1) / Vacuolar sorting protein 39 domain 1 (1) / Cell division protein ZapB (1) / TolA binding protein trimerisation (1) / Homeobox associated leucine zipper (1) / Afadin- and alpha -actinin-Binding (1) / Family of unknown function (DUF6262) …	C-Myc-binding protein [Homo sapiens]	1.32e-17	NP_036465.2	MYCBP	uncharacterized protein Dmel_CG4546 [Drosophila melanogaster]	6.33e-09	C-Myc-binding protein [Mus musculus]	8.78e-18
0.000119595	0.276181	0.723	0.574	1	1	dd-Smed-v6-1833-0-1	catalytic activity | glycine dehydrogenase (decarboxylating) activity | glycine metabolic process | glycine catabolic process | pyridoxal phosphate binding | oxidation-reduction process	Catalysis of a biochemical reaction at physiological temperatures. In biologically catalyzed reactions, the reactants are known as substrates, and the catalysts are naturally occurring macromolecular substances known as enzymes. Enzymes possess specific binding sites for substrates, and are usually composed wholly or largely of protein, but RNA that has catalytic activity (ribozyme) is often also…	Human: glycine dehydrogenase (decarboxylating) (GLDC)	GDC-P (1) / Beta_elim_lyase (1) / Cys_Met_Meta_PP (1) / Aminotran_5 (1)	Glycine cleavage system P-protein (1) / Beta-eliminating lyase (1) / Cys (1) / Aminotransferase class-V (1)	glycine dehydrogenase (decarboxylating), mitochondrial precursor [Homo sapiens]	0	NP_000161.2	GLDC	uncharacterized protein Dmel_CG3999, isoform A [Drosophila melanogaster]	0	glycine dehydrogenase (decarboxylating), mitochondrial precursor [Mus musculus]	0
0.000122244	0.950638	0.06	0.018	1	1	dd-Smed-v6-9286-0-1						interleukin-2 receptor subunit beta precursor [Homo sapiens]	0.99	NP_001333152.1	IL2RB		NA	KN motif and ankyrin repeat domain-containing protein 4 isoform X1 [Mus musculus]	2.9
0.000130211	0.376161	0.509	0.355	1	1	dd-Smed-v6-361-0-1			PFAM: PLAC8,	PLAC8 (1)	PLAC8 family (1)	placenta-specific gene 8 protein [Homo sapiens]	4.32e-06	NP_057703.1	PLAC8	inactivation no afterpotential E, isoform E [Drosophila melanogaster]	1.8	placenta-specific gene 8 protein [Mus musculus]	3.88e-06
0.000130334	0.47905	0.573	0.432	1	1	dd-Smed-v6-283-0-1	nucleic acid binding | RNA binding | helicase activity | ATP binding | nucleus	Interacting selectively and non-covalently with any nucleic acid. | Interacting selectively and non-covalently with an RNA molecule or a portion thereof. | Catalysis of the reaction: NTP + H2O = NDP + phosphate, to drive the unwinding of a DNA or RNA helix. | Interacting selectively and non-covalently with ATP, adenosine 5'-triphosphate, a universally important coenzyme and enzyme regulator. | A …	PFAM: DEAD, Helicase_C, GUCT, ResIII,	DEAD (1) / Helicase_C (1) / GUCT (1) / ResIII (1) / AAA_30 (1) / ERCC3_RAD25_C (1)	DEAD (1) / Helicase conserved C-terminal domain (1) / GUCT (NUC152) domain (1) / Type III restriction enzyme (1) / AAA domain (1) / ERCC3 (1)	nucleolar RNA helicase 2 isoform 1 [Homo sapiens]	0	NP_004719.2	DDX21	vasa, isoform A [Drosophila melanogaster]	4.14e-58	nucleolar RNA helicase 2 [Mus musculus]	0
0.000130725	0.540238	0.427	0.297	1	1	dd-Smed-v6-580-0-1	intracellular | transport	The living contents of a cell; the matter contained within (but not including) the plasma membrane, usually taken to exclude large vacuoles and masses of secretory or ingested material. In eukaryotes it includes the nucleus and cytoplasm. | The directed movement of substances (such as macromolecules, small molecules, ions) into, out of or within a cell, or between cells, or within a multicellular…	Human: phosphatidylinositol transfer protein, alpha (PITPNA)	IP_trans (1)	Phosphatidylinositol transfer protein (1)	phosphatidylinositol transfer protein alpha isoform [Homo sapiens]	4.27e-106	NP_006215.1	PITPNA	vibrator, isoform A [Drosophila melanogaster]	1.68e-114	phosphatidylinositol transfer protein alpha isoform [Mus musculus]	2.13e-105
0.000135087	0.653253	0.397	0.277	1	1	dd-Smed-v6-4058-0-1	magnesium ion binding | carbohydrate metabolic process | intramolecular transferase activity, phosphotransferases	Interacting selectively and non-covalently with magnesium (Mg) ions. | The chemical reactions and pathways involving carbohydrates, any of a group of organic compounds based of the general formula Cx(H2O)y. Includes the formation of carbohydrate derivatives by the addition of a carbohydrate residue to another molecule. | Catalysis of the transfer of a phosphate group from one position to another …	Human: phosphoglucomutase 2 (PGM2)	PGM_PMM_I (1) / PGM_PMM_II (1) / PGM_PMM_III (1) / PGM_PMM_IV (1) / Scaffolding_pro (1)	Phosphoglucomutase (4) / Phi29 scaffolding protein (1)	phosphoglucomutase-2 [Homo sapiens]	4.33e-175	NP_060760.2	PGM2	phosphoglucomutase 2a [Drosophila melanogaster]	6.55e-164	phosphoglucomutase-2 isoform 1 [Mus musculus]	1.8e-173
0.000135555	0.690064	0.315	0.201	1	1	dd-Smed-v6-1453-0-1			Human: abhydrolase domain containing 4 (ABHD4)	Abhydrolase_1 (1) / Abhydrolase_6 (1) / Hydrolase_4 (1) / Ndr (1) / LIDHydrolase (1) / DUF915 (1) / Palm_thioest (1)	alpha (1) / Alpha (2) / Serine aminopeptidase (1) / Ndr family (1) / Lipid-droplet associated hydrolase (1) / Palmitoyl protein thioesterase (1)	(Lyso)-N-acylphosphatidylethanolamine lipase isoform a [Homo sapiens]	2.84e-86	NP_071343.2	ABHD4	pummelig, isoform A [Drosophila melanogaster]	7.07e-85	(Lyso)-N-acylphosphatidylethanolamine lipase isoform 1 [Mus musculus]	1.89e-85
0.000137546	0.605736	0.195	0.107	1	1	dd-Smed-v6-2003-0-1	lysozyme activity | carbohydrate metabolic process | peptidoglycan catabolic process | cell wall macromolecule catabolic process	Catalysis of the hydrolysis of the beta-(1->4) linkages between N-acetylmuramic acid and N-acetyl-D-glucosamine residues in a peptidoglycan and between N-acetyl-D-glucosamine residues in chitodextrins. | The chemical reactions and pathways involving carbohydrates, any of a group of organic compounds based of the general formula Cx(H2O)y. Includes the formation of carbohydrate derivatives by the a…	PFAM: Glyco_hydro_25,	Glyco_hydro_25 (1)	Glycosyl hydrolases family 25 (1)	claudin-15 [Homo sapiens]	8.6	NP_055158.1	CLDN15	hoepel2 [Drosophila melanogaster]	8.8	probable allantoicase [Mus musculus]	2.6
0.000138419	0.104808	0.648	0.445	1	1	dd-Smed-v6-2400-0-1	serine-type endopeptidase inhibitor activity	Stops, prevents or reduces the activity of serine-type endopeptidases, enzymes that catalyze the hydrolysis of nonterminal peptide bonds in a polypeptide chain; a serine residue (and a histidine residue) are at the active center of the enzyme.	Human: spondin 1, extracellular matrix protein (SPON1)	Spond_N (1) / TSP1_spondin (1) / Kunitz_BPTI (1) / TSP_1 (1) / Reeler (1) / TSP1_CCN (1) / TSP1_ADAMTS (1)	Spondin_N (1) / Spondin-like TSP1 domain (1) / Kunitz (1) / Thrombospondin type 1 domain (2) / Reeler domain (1) / CCN3 Nov like TSP1 domain (1)	spondin-1 precursor [Homo sapiens]	1.66e-60	NP_006099.2	SPON1	fat-spondin [Drosophila melanogaster]	8.05e-66	spondin-1 precursor [Mus musculus]	3.76e-62
0.000141472	0.455593	0.322	0.205	1	1	dd-Smed-v6-310-0-1	microtubule associated complex | microtubule-based process	Any multimeric complex connected to a microtubule. | Any cellular process that depends upon or alters the microtubule cytoskeleton, that part of the cytoskeleton comprising microtubules and their associated proteins.	Human: dynein, light chain, LC8-type 2 (DYNLL2)	Dynein_light (1) / Sigma70_r2 (1)	Dynein light chain type 1 (1) / Sigma-70 region 2 (1)	dynein light chain 2, cytoplasmic [Homo sapiens]	3.84e-58	NP_542408.1	DYNLL2	cut up, isoform C [Drosophila melanogaster]	2.43e-57	dynein light chain 2, cytoplasmic isoform X1 [Mus musculus]	3.25e-58
0.000143386	1.35283	0.075	0.027	1	1	dd-Smed-v6-6222-0-1	protein binding	Interacting selectively and non-covalently with any protein or protein complex (a complex of two or more proteins that may include other nonprotein molecules).	PFAM: EGF,	EGF (1)	EGF-like domain (1)	pro-neuregulin-3, membrane-bound isoform isoform X14 [Homo sapiens]	0.000253	XP_016871071.1	NRG3	shifted, isoform B [Drosophila melanogaster]	0.033	pro-neuregulin-3, membrane-bound isoform isoform 1 [Mus musculus]	0.000157
0.000157699	0.672154	0.184	0.101	1	1	dd-Smed-v6-5904-0-1							NA			secretory 24AB, isoform C [Drosophila melanogaster]	1.8		NA
0.000163198	0.492694	0.423	0.298	1	1	dd-Smed-v6-905-0-1	mitochondrial proton-transporting ATP synthase complex, coupling factor F(o) | hydrogen ion transmembrane transporter activity | ATP synthesis coupled proton transport	All non-F1 subunits of the mitochondrial hydrogen-transporting ATP synthase, including integral and peripheral mitochondrial inner membrane proteins. | Enables the transfer of hydrogen ions from one side of a membrane to the other. | The transport of protons across a membrane to generate an electrochemical gradient (proton-motive force) that powers ATP synthesis.	Human: ATP synthase, H+ transporting, mitochondrial Fo complex, subunit B1 (ATP5F1)	Mt_ATP-synt_B (1)	Mitochondrial ATP synthase B chain precursor (ATP-synt_B) (1)	ATP synthase F(0) complex subunit B1, mitochondrial precursor [Homo sapiens]	3.69e-26	NP_001679.2	ATP5PB	ATP synthase, subunit B [Drosophila melanogaster]	5.24e-37	ATP synthase F(0) complex subunit B1, mitochondrial isoform 2 [Mus musculus]	3.42e-26
0.000168797	0.730754	0.165	0.086	1	1	dd-Smed-v6-3945-0-1							NA				NA		NA
0.000170818	0.718022	0.217	0.128	1	1	dd-Smed-v6-988-0-1	NADH dehydrogenase (ubiquinone) activity | electron carrier activity | membrane	Catalysis of the reaction: NADH + H+ + ubiquinone = NAD+ + ubiquinol. | Any molecular entity that serves as an electron acceptor and electron donor in an electron transport chain. An electron transport chain is a process in which a series of electron carriers operate together to transfer electrons from donors to any of several different terminal electron acceptors to generate a transmembrane elec…	PFAM: NDUFA12,	NDUFA12 (1)	NADH ubiquinone oxidoreductase subunit NDUFA12 (1)	NADH dehydrogenase [ubiquinone] 1 alpha subcomplex subunit 12 isoform a [Homo sapiens]	1.02e-30	NP_061326.1	NDUFA12	NADH dehydrogenase (ubiquinone) B17.2 subunit, isoform A [Drosophila melanogaster]	6.38e-37	NADH dehydrogenase [ubiquinone] 1 alpha subcomplex subunit 12 isoform 1 [Mus musculus]	3.5e-28
0.000172745	0.747472	0.157	0.082	1	1	dd-Smed-v6-1794-0-1	O-methyltransferase activity	Catalysis of the transfer of a methyl group to the oxygen atom of an acceptor molecule.	Human: catechol-O-methyltransferase domain containing 1 (COMTD1)	Methyltransf_3 (1) / Methyltransf_24 (1) / Methyltransf_31 (1)	O-methyltransferase (1) / Methyltransferase domain (2)	catechol O-methyltransferase domain-containing protein 1 [Homo sapiens]	2.23e-48	NP_653190.2	COMTD1		NA	catechol O-methyltransferase domain-containing protein 1 [Mus musculus]	9.16e-48
0.000176391	4.89536	0.011	0	1	1	dd-Smed-v6-16800-0-1	G-protein coupled receptor activity | G-protein coupled receptor signaling pathway | integral component of membrane	Combining with an extracellular signal and transmitting the signal across the membrane by activating an associated G-protein; promotes the exchange of GDP for GTP on the alpha subunit of a heterotrimeric G-protein complex. | A series of molecular signals that proceeds with an activated receptor promoting the exchange of GDP for GTP on the alpha-subunit of an associated heterotrimeric G-protein co…	PFAM: 7tm_1,	7tm_1 (1)	7 transmembrane receptor (rhodopsin family) (1)	G-protein coupled receptor 39 [Homo sapiens]	8.7	NP_001499.1	GPR39	Sex peptide receptor, isoform A [Drosophila melanogaster]	4.34e-06	growth hormone secretagogue receptor type 1 isoform X1 [Mus musculus]	3.3
0.000189274	0.946479	0.112	0.05	1	1	dd-Smed-v6-34919-0-1	sulfotransferase activity	Catalysis of the transfer of a sulfate group from 3'-phosphoadenosine 5'-phosphosulfate to the hydroxyl group of an acceptor, producing the sulfated derivative and 3'-phosphoadenosine 5'-phosphate.	Human: sulfotransferase family, cytosolic, 1C, member 4 (SULT1C4)	Sulfotransfer_1 (1)	Sulfotransferase domain (1)	sulfotransferase 1C4 isoform 1 [Homo sapiens]	5.33e-40	NP_006579.2	SULT1C4	sulfotransferase 1 [Drosophila melanogaster]	2.71e-23	sulfotransferase family cytosolic 1B member 1 isoform X1 [Mus musculus]	6.09e-39
0.000191888	0.444207	0.416	0.296	1	1	dd-Smed-v6-492-0-1			Human: PRXL2B	AhpC-TSA_2 (1)	AhpC (1)	prostamide/prostaglandin F synthase isoform b [Homo sapiens]	8.63e-27	NP_689584.5	PRXL2B		NA	prostamide/prostaglandin F synthase [Mus musculus]	1.09e-30
0.000218447	0.506361	0.322	0.208	1	1	dd-Smed-v6-1101-0-1						ATP-binding cassette sub-family A member 2 isoform b [Homo sapiens]	1.7	NP_997698.1	ABCA2	SP1173, isoform D [Drosophila melanogaster]	1.2	ATP-binding cassette sub-family A member 2 isoform X7 [Mus musculus]	1.6
0.000219568	0.445352	0.356	0.237	1	1	dd-Smed-v6-2399-0-1	F-actin capping protein complex | barbed-end actin filament capping	A heterodimer consisting of alpha and beta subunits that binds to and caps the barbed ends of actin filaments, thereby regulating the polymerization of actin monomers but not severing actin filaments. | The binding of a protein or protein complex to the barbed (or plus) end of an actin filament, thus preventing the addition, exchange or removal of further actin subunits.	Human: capping protein (actin filament) muscle Z-line, alpha 2 (CAPZA2)	F-actin_cap_A (1)	F-actin capping protein alpha subunit (1)	F-actin-capping protein subunit alpha-2 [Homo sapiens]	2.33e-80	NP_006127.1	CAPZA2	capping protein alpha [Drosophila melanogaster]	2.36e-78	F-actin-capping protein subunit alpha-2 [Mus musculus]	1.93e-78
0.000220217	0.949305	0.213	0.125	1	1	dd-Smed-v6-421-0-1	ATP binding | cytoplasm | protein folding	Interacting selectively and non-covalently with ATP, adenosine 5'-triphosphate, a universally important coenzyme and enzyme regulator. | All of the contents of a cell excluding the plasma membrane and nucleus, but including other subcellular structures. | The process of assisting in the covalent and noncovalent assembly of single chain polypeptides or multisubunit complexes into the correct terti…	Human: heat shock 10kDa protein 1 (chaperonin 10) (HSPE1)	Cpn10 (1)	Chaperonin 10 Kd subunit (1)	10 kDa heat shock protein, mitochondrial [Homo sapiens]	7.51e-38	NP_002148.1	HSPE1	uncharacterized protein Dmel_CG11267 [Drosophila melanogaster]	2.44e-33	10 kDa heat shock protein, mitochondrial [Mus musculus]	9.61e-39
0.000225995	0.560165	0.157	0.081	1	1	dd-Smed-v6-4449-0-1	iron ion binding | oxidoreductase activity, acting on paired donors, with incorporation or reduction of molecular oxygen | heme binding | oxidation-reduction process	Interacting selectively and non-covalently with iron (Fe) ions. | Catalysis of an oxidation-reduction (redox) reaction in which hydrogen or electrons are transferred from each of two donors, and molecular oxygen is reduced or incorporated into a donor. | Interacting selectively and non-covalently with heme, any compound of iron complexed in a porphyrin (tetrapyrrole) ring. | A metabolic process t…	Human: cytochrome P450, family 2, subfamily A, polypeptide 6 (CYP2A6)	p450 (1)	Cytochrome P450 (1)	cytochrome P450 2A6 precursor [Homo sapiens]	1.31e-79	NP_000753.3	CYP2A6	cytochrome P450-18a1, isoform A [Drosophila melanogaster]	2.49e-63	cytochrome P450 2D10 [Mus musculus]	9.42e-76
0.000240032	4.72131	0.015	0.001	1	1	dd-Smed-v6-9231-0-1						histone-lysine N-methyltransferase SMYD3 isoform X2 [Homo sapiens]	8.3	XP_024304904.1	SMYD3	coenzyme Q9 [Drosophila melanogaster]	5.5		NA
0.000256957	2.40751	0.03	0.006	1	1	dd-Smed-v6-19518-0-1	microtubule motor activity | microtubule-based movement	Catalysis of movement along a microtubule, coupled to the hydrolysis of a nucleoside triphosphate (usually ATP). | A microtubule-based process that is mediated by motor proteins and results in the movement of organelles, other microtubules, or other particles along microtubules.	Human: dynein, axonemal, heavy chain 2 (DNAH2)	DHC_N1 (1)	Dynein heavy chain (1)	dynein axonemal heavy chain 2 isoform 2 [Homo sapiens]	0	NP_001290199.1	DNAH2	male fertility factor kl2 [Drosophila melanogaster]	4.86e-77	dynein heavy chain 2, axonemal isoform X8 [Mus musculus]	0
0.000265964	0.67195	0.221	0.132	1	1	dd-Smed-v6-545-0-1	proton transport | vacuolar proton-transporting V-type ATPase complex | hydrolase activity, acting on acid anhydrides, catalyzing transmembrane movement of substances	The directed movement of protons (hydrogen ions) into, out of or within a cell, or between cells, by means of some agent such as a transporter or pore. | A proton-transporting two-sector ATPase complex found in the vacuolar membrane, where it acts as a proton pump to mediate acidification of the vacuolar lumen. | Catalysis of the hydrolysis of an acid anhydride to directly drive the transport of …	Human: ATPase, H+ transporting, lysosomal 13kDa, V1 subunit G2 (ATP6V1G2)	V-ATPase_G (1)	Vacuolar (H (1)	V-type proton ATPase subunit G 2 isoform a [Homo sapiens]	4.82e-16	NP_569730.1	ATP6V1G2	vacuolar H[+] ATPase 13kD subunit, isoform A [Drosophila melanogaster]	2.2e-12	V-type proton ATPase subunit G 3 [Mus musculus]	9.49e-17
0.000281797	0.643107	0.292	0.195	1	1	dd-Smed-v6-567-0-1	heme binding	Interacting selectively and non-covalently with heme, any compound of iron complexed in a porphyrin (tetrapyrrole) ring.	Human: cytochrome b5 type A (microsomal) (CYB5A)	Cyt-b5 (1)	Cytochrome b5-like Heme (1)	cytochrome b5 isoform 1 [Homo sapiens]	6.71e-30	NP_683725.1	CYB5A	cytochrome b5, isoform B [Drosophila melanogaster]	3.49e-30	cytochrome b5 isoform 1 [Mus musculus]	4.54e-31
0.000282848	0.501848	0.315	0.209	1	1	dd-Smed-v6-934-0-1	integral component of membrane	The component of a membrane consisting of the gene products and protein complexes having at least some part of their peptide sequence embedded in the hydrophobic region of the membrane.	Human: RER1 retention in endoplasmic reticulum 1 homolog (S. cerevisiae) (RER1)	Rer1 (1)	Rer1 family (1)	protein RER1 [Homo sapiens]	4.81e-50	NP_008964.3	RER1	uncharacterized protein Dmel_CG11857, isoform A [Drosophila melanogaster]	1.41e-48	protein RER1 isoform X1 [Mus musculus]	6.35e-50
0.000306513	0.317406	0.36	0.236	1	1	dd-Smed-v6-4622-0-1	sulfotransferase activity	Catalysis of the transfer of a sulfate group from 3'-phosphoadenosine 5'-phosphosulfate to the hydroxyl group of an acceptor, producing the sulfated derivative and 3'-phosphoadenosine 5'-phosphate.	Human: sulfotransferase family, cytosolic, 1C, member 4 (SULT1C4)	Sulfotransfer_1 (1) / Sulfotransfer_3 (1)	Sulfotransferase domain (1) / Sulfotransferase family (1)	sulfotransferase 1C4 isoform 1 [Homo sapiens]	1.21e-45	NP_006579.2	SULT1C4	sulfotransferase 2, isoform A [Drosophila melanogaster]	2.89e-39	sulfotransferase 1C2 [Mus musculus]	2.07e-44
0.00030652	0.223016	0.577	0.412	1	1	dd-Smed-v6-1173-0-1			Smed: 1.C3.2				NA				NA		NA
0.000325246	0.657052	0.232	0.141	1	1	dd-Smed-v6-691-0-1			Human: reactive oxygen species modulator 1 (ROMO1)	Romo1 (1) / Tim17 (1)	Reactive mitochondrial oxygen species modulator 1 (1) / Tim17 (1)	reactive oxygen species modulator 1 isoform X1 [Homo sapiens]	2.77e-14	XP_016883167.1	ROMO1	uncharacterized protein Dmel_CG6878 [Drosophila melanogaster]	5.76e-19	reactive oxygen species modulator 1 [Mus musculus]	2.34e-14
0.000328545	0.418565	0.255	0.157	1	1	dd-Smed-v6-1067-0-1	receptor activity | integral component of membrane	Combining with an extracellular or intracellular messenger to initiate a change in cell activity. | The component of a membrane consisting of the gene products and protein complexes having at least some part of their peptide sequence embedded in the hydrophobic region of the membrane.	Human: ATPase, H+ transporting, lysosomal accessory protein 2 (ATP6AP2)	Renin_r (1)	Renin receptor-like protein (1)	renin receptor precursor [Homo sapiens]	1.95e-11	NP_005756.2	ATP6AP2	ATPase H+ transporting accessory protein 2 [Drosophila melanogaster]	1.24e-13	renin receptor precursor [Mus musculus]	1.21e-10
0.000328569	0.35259	0.363	0.243	1	1	dd-Smed-v6-903-0-1	ATP binding | protein folding | cellular protein metabolic process | unfolded protein binding	Interacting selectively and non-covalently with ATP, adenosine 5'-triphosphate, a universally important coenzyme and enzyme regulator. | The process of assisting in the covalent and noncovalent assembly of single chain polypeptides or multisubunit complexes into the correct tertiary structure. | The chemical reactions and pathways involving a specific protein, rather than of proteins in general, …	Smed: chaperonin-containing TCP1 theta subunit	Cpn60_TCP1 (1)	TCP-1 (1)	T-complex protein 1 subunit theta isoform 1 [Homo sapiens]	0	NP_006576.2	CCT8	chaperonin containing TCP1 subunit 8 [Drosophila melanogaster]	0	T-complex protein 1 subunit theta [Mus musculus]	0
0.000338375	0.305517	0.412	0.281	1	1	dd-Smed-v6-2993-0-1	integral component of membrane	The component of a membrane consisting of the gene products and protein complexes having at least some part of their peptide sequence embedded in the hydrophobic region of the membrane.	PFAM: Tetraspannin,	Tetraspanin (1)	Tetraspanin family (1)	CD151 antigen isoform X1 [Homo sapiens]	2.56e-06	XP_024304548.1	CD151	tetraspanin 39D [Drosophila melanogaster]	4.47e-05	CD151 antigen [Mus musculus]	1.52e-05
0.000341677	0.210813	0.517	0.363	1	1	dd-Smed-v6-1732-0-1			PFAM: UPAR_LY6,			urokinase plasminogen activator surface receptor isoform X5 [Homo sapiens]	8.6	XP_011525332.1	PLAUR	coiled, isoform A [Drosophila melanogaster]	1.06e-16	prostate stem cell antigen precursor [Mus musculus]	0.047
0.000345846	0.24665	0.371	0.238	1	1	dd-Smed-v6-8071-0-1	mitochondrial inner membrane | mitochondrial pyruvate transport	The inner, i.e. lumen-facing, lipid bilayer of the mitochondrial envelope. It is highly folded to form cristae. | The directed movement of pyruvate, 2-oxopropanoate, into, out of or within a mitochondrion.	Human: mitochondrial pyruvate carrier 2 (MPC2)	MPC (1)	Mitochondrial pyruvate carriers (1)	mitochondrial pyruvate carrier 2 isoform X1 [Homo sapiens]	2.11e-31	XP_006711329.1	MPC2	uncharacterized protein Dmel_CG9399, isoform E [Drosophila melanogaster]	3.64e-34	mitochondrial pyruvate carrier 2 [Mus musculus]	6.56e-31
0.000347591	0.796556	0.146	0.076	1	1	dd-Smed-v6-5458-0-1			Human: Williams Beuren syndrome chromosome region 27 (WBSCR27)	Methyltransf_23 (1) / Methyltransf_25 (1) / Methyltransf_11 (1) / Methyltransf_31 (1) / Methyltransf_12 (1) / MTS (1) / PrmA (1) / RrnaAD (1)	Methyltransferase domain (5) / Methyltransferase small domain (1) / Ribosomal protein L11 methyltransferase (PrmA) (1) / Ribosomal RNA adenine dimethylase (1)	methyltransferase-like protein 27 [Homo sapiens]	5.8e-12	NP_689772.2	METTL27	coenzyme Q3, isoform B [Drosophila melanogaster]	0.88	methyltransferase-like protein 27 isoform X2 [Mus musculus]	2.65e-13
0.000354638	0.494357	0.442	0.326	1	1	dd-Smed-v6-748-0-1	succinate dehydrogenase activity | tricarboxylic acid cycle | electron carrier activity | membrane | oxidoreductase activity, acting on the CH-CH group of donors | succinate dehydrogenase complex	Catalysis of the reaction: succinate + acceptor = fumarate + reduced acceptor. | A nearly universal metabolic pathway in which the acetyl group of acetyl coenzyme A is effectively oxidized to two CO2 and four pairs of electrons are transferred to coenzymes. The acetyl group combines with oxaloacetate to form citrate, which undergoes successive transformations to isocitrate, 2-oxoglutarate, succin…	Human: succinate dehydrogenase complex, subunit C, integral membrane protein, 15kDa (SDHC)	Sdh_cyt (1)	Succinate dehydrogenase (1)	succinate dehydrogenase cytochrome b560 subunit, mitochondrial isoform 1 precursor [Homo sapiens]	2.72e-25	NP_002992.1	SDHC	succinate dehydrogenase, subunit C, isoform A [Drosophila melanogaster]	1.4e-17	succinate dehydrogenase cytochrome b560 subunit, mitochondrial precursor [Mus musculus]	2.58e-27
0.000375328	0.398595	0.296	0.188	1	1	dd-Smed-v6-8791-0-1	protein binding	Interacting selectively and non-covalently with any protein or protein complex (a complex of two or more proteins that may include other nonprotein molecules).	Human: protein phosphatase 1, regulatory subunit 3D (PPP1R3D)	CBM_21 (1) / CBM53 (1)	Carbohydrate (1) / Starch (1)	protein phosphatase 1 regulatory subunit 3D [Homo sapiens]	2.83e-19	NP_006233.1	PPP1R3D	glycogen binding subunit 76A, isoform A [Drosophila melanogaster]	8.87e-20	protein phosphatase 1 regulatory subunit 3E [Mus musculus]	3.96e-22
0.000400022	0.753953	0.221	0.135	1	1	dd-Smed-v6-4447-0-1	protein kinase activity | ATP binding | protein phosphorylation | transferase activity, transferring phosphorus-containing groups	Catalysis of the phosphorylation of an amino acid residue in a protein, usually according to the reaction: a protein + ATP = a phosphoprotein + ADP. | Interacting selectively and non-covalently with ATP, adenosine 5'-triphosphate, a universally important coenzyme and enzyme regulator. | The process of introducing a phosphate group on to a protein. | Catalysis of the transfer of a phosphorus-conta…	Human: mitogen-activated protein kinase kinase kinase 3 (MAP3K3)	Pkinase (1) / PK_Tyr_Ser-Thr (1)	Protein kinase domain (1) / Protein tyrosine and serine (1)	mitogen-activated protein kinase kinase kinase 3 isoform 3 [Homo sapiens]	2.49e-23	NP_001317360.1	MAP3K3	Sterile20-like kinase, isoform D [Drosophila melanogaster]	2.24e-18	mitogen-activated protein kinase kinase kinase 3 isoform X1 [Mus musculus]	1.17e-23
0.00040203	0.447533	0.434	0.316	1	1	dd-Smed-v6-3440-0-1	metabolic process | oxidoreductase activity | oxidation-reduction process	The chemical reactions and pathways, including anabolism and catabolism, by which living organisms transform chemical substances. Metabolic processes typically transform small molecules, but also include macromolecular processes such as DNA repair and replication, and protein synthesis and degradation. | Catalysis of an oxidation-reduction (redox) reaction, a reversible chemical reaction in which…	PFAM: Ldh_2,	Ldh_2 (1)	Malate (1)	zinc finger FYVE domain-containing protein 16 isoform X1 [Homo sapiens]	8.1	XP_024302038.1	ZFYVE16	uncharacterized protein Dmel_CG10512, isoform D [Drosophila melanogaster]	8.11e-105		NA
0.000404792	2.97317	0.022	0.003	1	1	dd-Smed-v6-41791-0-1	integral component of membrane	The component of a membrane consisting of the gene products and protein complexes having at least some part of their peptide sequence embedded in the hydrophobic region of the membrane.	Human: xenotropic and polytropic retrovirus receptor 1 (XPR1)			xenotropic and polytropic retrovirus receptor 1 isoform 2 [Homo sapiens]	2.1e-11	NP_001129141.1	XPR1	uncharacterized protein Dmel_CG2901 [Drosophila melanogaster]	2.61e-10	xenotropic and polytropic retrovirus receptor 1 [Mus musculus]	1.4e-12
0.000417285	0.416427	0.326	0.212	1	1	dd-Smed-v6-998-0-1			Human: ubiquitin-conjugating enzyme E2G 1 (UBE2G1)	UQ_con (1)	Ubiquitin-conjugating enzyme (1)	ubiquitin-conjugating enzyme E2 G1 [Homo sapiens]	1.76e-91	NP_003333.1	UBE2G1	uncharacterized protein Dmel_CG40045, isoform A [Drosophila melanogaster]	2.42e-89	ubiquitin-conjugating enzyme E2 G1 [Mus musculus]	1.49e-91
0.00042375	0.57543	0.206	0.122	1	1	dd-Smed-v6-784-0-1	metal ion transport | metal ion binding	The directed movement of metal ions, any metal ion with an electric charge, into, out of or within a cell, or between cells, by means of some agent such as a transporter or pore. | Interacting selectively and non-covalently with any metal ion.	PFAM: HMA,	HMA (1)	Heavy-metal-associated domain (1)	copper transport protein ATOX1 [Homo sapiens]	3.16e-05	NP_004036.1	ATOX1	antioxidant 1 copper chaperone, isoform A [Drosophila melanogaster]	1.73e-11	copper transport protein ATOX1 [Mus musculus]	3.53e-06
0.000433592	0.401673	0.236	0.141	1	1	dd-Smed-v6-3903-0-1	deaminase activity	Catalysis of the removal of an amino group from a substrate, producing ammonia (NH3).	Human: adenosine deaminase (ADA)	A_deaminase (1)	Adenosine deaminase (1)	adenosine deaminase isoform 1 [Homo sapiens]	1.11e-76	NP_000013.2	ADA	adenosine deaminase [Drosophila melanogaster]	9.01e-10	adenosine deaminase [Mus musculus]	3.36e-75
0.000439827	0.537668	0.378	0.268	1	1	dd-Smed-v6-1315-0-1	electron carrier activity	Any molecular entity that serves as an electron acceptor and electron donor in an electron transport chain. An electron transport chain is a process in which a series of electron carriers operate together to transfer electrons from donors to any of several different terminal electron acceptors to generate a transmembrane electrochemical gradient.	Human: electron-transfer-flavoprotein, beta polypeptide (ETFB)	ETF (1)	Electron transfer flavoprotein domain (1)	electron transfer flavoprotein subunit beta isoform 1 [Homo sapiens]	4.14e-121	NP_001976.1	ETFB	uncharacterized protein Dmel_CG7834, isoform B [Drosophila melanogaster]	2.7e-115	electron transfer flavoprotein subunit beta [Mus musculus]	1.85e-120
0.000439828	0.207867	0.288	0.181	1	1	dd-Smed-v6-2272-0-1	protein binding	Interacting selectively and non-covalently with any protein or protein complex (a complex of two or more proteins that may include other nonprotein molecules).	Human: filamin B, beta (FLNB)	Filamin (1) / CH (1) / Y_Y_Y (1) / Big_3_5 (1) / CAMSAP_CH (1) / DUF5060 (1) / CH_2 (1)	Filamin (1) / Calponin homology (CH) domain (1) / Y_Y_Y domain (1) / Bacterial Ig-like domain (group 3) (1) / CAMSAP CH domain (1) / Domain of unknown function (DUF5060) (1) / CH-like domain in sperm protein (1)	filamin-B isoform 2 [Homo sapiens]	0	NP_001448.2	FLNB	cheerio, isoform A [Drosophila melanogaster]	0	filamin-B isoform a [Mus musculus]	0
0.000470834	0.33627	0.573	0.436	1	1	dd-Smed-v6-453-0-1			PFAM: Actin,	Actin (1) / MreB_Mbl (1)	Actin (1) / MreB (1)	actin-related protein 3 isoform 1 [Homo sapiens]	0	NP_005712.1	ACTR3	Actin-related protein 3, isoform A [Drosophila melanogaster]	0	actin-related protein 3 [Mus musculus]	0
0.000484326	0.850323	0.127	0.064	1	1	dd-Smed-v6-10517-0-1	protein binding	Interacting selectively and non-covalently with any protein or protein complex (a complex of two or more proteins that may include other nonprotein molecules).				B-cell receptor CD22 isoform 5 [Homo sapiens]	5.8	NP_001265346.1	CD22	anion exchanger 2, isoform L [Drosophila melanogaster]	7.6		NA
0.000487338	0.547321	0.27	0.175	1	1	dd-Smed-v6-7095-0-1						protein shisa-4 precursor [Homo sapiens]	6.8	NP_937792.2	SHISA4	uncharacterized protein Dmel_CG7829 [Drosophila melanogaster]	5.7	protein transport protein Sec31B [Mus musculus]	2.8
0.000490928	0.644608	0.307	0.209	1	1	dd-Smed-v6-1096-0-1	nucleoside diphosphate kinase activity | ATP binding | nucleoside diphosphate phosphorylation | GTP biosynthetic process | UTP biosynthetic process | CTP biosynthetic process	Catalysis of the reaction: ATP + nucleoside diphosphate = ADP + nucleoside triphosphate. | Interacting selectively and non-covalently with ATP, adenosine 5'-triphosphate, a universally important coenzyme and enzyme regulator. | The process of introducing a phosphate group into a nucleoside diphosphate to produce a nucleoside triphosphate. | The chemical reactions and pathways resulting in the for…	Human: NME/NM23 nucleoside diphosphate kinase 1 (NME1)	NDK (1)	Nucleoside diphosphate kinase (1)	nucleoside diphosphate kinase A isoform b [Homo sapiens]	9.34e-66	NP_000260.1	NME1	abnormal wing discs, isoform C [Drosophila melanogaster]	1.59e-65	nucleoside diphosphate kinase A [Mus musculus]	3.06e-66
0.00049802	1.49602	0.041	0.011	1	1	dd-Smed-v6-12426-0-1							NA				NA		NA
0.000529367	0.121867	0.625	0.444	1	1	dd-Smed-v6-64-0-1	structural constituent of ribosome | intracellular | ribosome | translation	The action of a molecule that contributes to the structural integrity of the ribosome. | The living contents of a cell; the matter contained within (but not including) the plasma membrane, usually taken to exclude large vacuoles and masses of secretory or ingested material. In eukaryotes it includes the nucleus and cytoplasm. | An intracellular organelle, about 200 A in diameter, consisting of RN…	PFAM: Ribosomal_L44,	Ribosomal_L44 (1)	Ribosomal protein L44 (1)	60S ribosomal protein L36a [Homo sapiens]	2.69e-54	NP_066357.3	RPL36A	ribosomal protein L36A, isoform A [Drosophila melanogaster]	5.2e-52	60S ribosomal protein L36a-like [Mus musculus]	2.27e-54
0.000536104	0.536768	0.311	0.207	1	1	dd-Smed-v6-1456-0-1	dihydrolipoyllysine-residue succinyltransferase activity | tricarboxylic acid cycle | metabolic process | transferase activity, transferring acyl groups | oxoglutarate dehydrogenase complex	Catalysis of the reaction: succinyl-CoA + dihydrolipoamide = CoA + S-succinyldihydrolipoamide. | A nearly universal metabolic pathway in which the acetyl group of acetyl coenzyme A is effectively oxidized to two CO2 and four pairs of electrons are transferred to coenzymes. The acetyl group combines with oxaloacetate to form citrate, which undergoes successive transformations to isocitrate, 2-oxog…	Human: dihydrolipoamide S-succinyltransferase (E2 component of 2-oxo-glutarate complex) (DLST)	2-oxoacid_dh (1) / Biotin_lipoyl (1) / GCV_H (1)	2-oxoacid dehydrogenases acyltransferase (catalytic domain) (1) / Biotin-requiring enzyme (1) / Glycine cleavage H-protein (1)	dihydrolipoyllysine-residue succinyltransferase component of 2-oxoglutarate dehydrogenase complex, mitochondrial isoform 1 precursor [Homo sapiens]	3.67e-121	NP_001924.2	DLST	uncharacterized protein Dmel_CG5214 [Drosophila melanogaster]	3.72e-117	dihydrolipoyllysine-residue succinyltransferase component of 2-oxoglutarate dehydrogenase complex, mitochondrial isoform X1 [Mus musculus]	6.93e-120
0.000542669	0.33875	0.487	0.35	1	1	dd-Smed-v6-906-0-1			Human: staphylococcal nuclease and tudor domain containing 1 (SND1)	SNase (1) / TUDOR (1)	Staphylococcal nuclease homologue (1) / Tudor domain (1)	staphylococcal nuclease domain-containing protein 1 [Homo sapiens]	0	NP_055205.2	SND1	tudor staphylococcal nuclease, isoform A [Drosophila melanogaster]	0	staphylococcal nuclease domain-containing protein 1 [Mus musculus]	0
0.000551534	0.401596	0.18	0.101	1	1	dd-Smed-v6-1514-0-1	vacuolar transport	The directed movement of substances into, out of or within a vacuole.	Human: charged multivesicular body protein 2B (CHMP2B)	Snf7 (1)	Snf7 (1)	charged multivesicular body protein 2b isoform 2 [Homo sapiens]	2.13e-40	NP_001231573.1	CHMP2B	charged multivesicular body protein 2b [Drosophila melanogaster]	5.35e-38	charged multivesicular body protein 2b [Mus musculus]	4.4e-40
0.000553822	0.33519	0.622	0.465	1	1	dd-Smed-v6-111-0-1	structural constituent of ribosome | intracellular | ribosome | translation	The action of a molecule that contributes to the structural integrity of the ribosome. | The living contents of a cell; the matter contained within (but not including) the plasma membrane, usually taken to exclude large vacuoles and masses of secretory or ingested material. In eukaryotes it includes the nucleus and cytoplasm. | An intracellular organelle, about 200 A in diameter, consisting of RN…	Human: ribosomal protein L30 (RPL30)	Ribosomal_L7Ae (1) / DUF5300 (1)	Ribosomal protein L7Ae (1) / Domain of unknown function (DUF5300) (1)	60S ribosomal protein L30 [Homo sapiens]	1.04e-36	NP_000980.1	RPL30	ribosomal protein L30, isoform B [Drosophila melanogaster]	4.78e-37	60S ribosomal protein L30 [Mus musculus]	8.77e-37
0.000567299	0.629453	0.266	0.175	1	1	dd-Smed-v6-861-0-1	cytochrome-c oxidase activity | mitochondrial envelope	Catalysis of the reaction: 4 ferrocytochrome c + O2 + 4 H+ = 4 ferricytochrome c + 2 H2O. | The double lipid bilayer enclosing the mitochondrion and separating its contents from the cell cytoplasm; includes the intermembrane space.	PFAM: COX5B,	COX5B (1)	Cytochrome c oxidase subunit Vb (1)	cytochrome c oxidase subunit 5B, mitochondrial precursor [Homo sapiens]	0.69	NP_001853.2	COX5B	cytochrome c oxidase subunit 5B, isoform A [Drosophila melanogaster]	4.34e-06	uncharacterized protein LOC218275 precursor [Mus musculus]	0.58
0.000572443	0.792893	0.15	0.081	1	1	dd-Smed-v6-4469-0-1	phosphatidylinositol binding	Interacting selectively and non-covalently with any inositol-containing glycerophospholipid, i.e. phosphatidylinositol (PtdIns) and its phosphorylated derivatives.	Human: sorting nexin 24 (SNX24)	PX (1)	PX domain (1)	sorting nexin-24 isoform X4 [Homo sapiens]	6.09e-15	XP_006714655.1	SNX24	sorting nexin 17 [Drosophila melanogaster]	0.000746	sorting nexin-24 [Mus musculus]	4.28e-15
0.000578691	0.306138	0.36	0.24	1	1	dd-Smed-v6-2172-0-1	protein binding	Interacting selectively and non-covalently with any protein or protein complex (a complex of two or more proteins that may include other nonprotein molecules).	Human: TNF receptor-associated factor 1 (TRAF1)			TNF receptor-associated factor 1 isoform b [Homo sapiens]	8.71e-12	NP_001177876.1	TRAF1	TNF-receptor-associated factor 4, isoform E [Drosophila melanogaster]	3.19e-08	TNF receptor-associated factor 1 isoform X1 [Mus musculus]	2.37e-11
0.000581077	0.450885	0.337	0.229	1	1	dd-Smed-v6-786-0-1	catalytic activity | purine-nucleoside phosphorylase activity | nucleobase-containing compound metabolic process | nucleoside metabolic process	Catalysis of a biochemical reaction at physiological temperatures. In biologically catalyzed reactions, the reactants are known as substrates, and the catalysts are naturally occurring macromolecular substances known as enzymes. Enzymes possess specific binding sites for substrates, and are usually composed wholly or largely of protein, but RNA that has catalytic activity (ribozyme) is often also…	Human: purine nucleoside phosphorylase (PNP)	PNP_UDP_1 (1)	Phosphorylase superfamily (1)	purine nucleoside phosphorylase [Homo sapiens]	1.58e-92	NP_000261.2	PNP	uncharacterized protein Dmel_CG16758, isoform E [Drosophila melanogaster]	2.33e-77	purine nucleoside phosphorylase [Mus musculus]	5.7e-93
0.000612832	0.257575	0.663	0.505	1	1	dd-Smed-v6-130-0-1	structural constituent of ribosome | intracellular | ribosome | translation	The action of a molecule that contributes to the structural integrity of the ribosome. | The living contents of a cell; the matter contained within (but not including) the plasma membrane, usually taken to exclude large vacuoles and masses of secretory or ingested material. In eukaryotes it includes the nucleus and cytoplasm. | An intracellular organelle, about 200 A in diameter, consisting of RN…	Human: ribosomal protein L10 (RPL10)	Ribosomal_L16 (1)	Ribosomal protein L16p (1)	60S ribosomal protein L10 isoform a [Homo sapiens]	2.09e-115	NP_006004.3	RPL10	ribosomal protein L10, isoform D [Drosophila melanogaster]	1.88e-113	60S ribosomal protein L10 [Mus musculus]	1.75e-115
0.000618964	0.417077	0.326	0.217	1	1	dd-Smed-v6-1038-0-1	membrane	A lipid bilayer along with all the proteins and protein complexes embedded in it an attached to it.	Human: prohibitin (PHB)	Band_7 (1) / ODAM (1)	SPFH domain (1) / Odontogenic ameloblast-associated family (1)	prohibitin isoform X1 [Homo sapiens]	4.86e-123	XP_016880252.1	PHB1	lethal (2) 37Cc, isoform A [Drosophila melanogaster]	7.5e-126	prohibitin [Mus musculus]	9.71e-124
0.000632301	0.552514	0.322	0.221	1	1	dd-Smed-v6-438-0-1	protein binding	Interacting selectively and non-covalently with any protein or protein complex (a complex of two or more proteins that may include other nonprotein molecules).		TPR_8 (1) / TPR_19 (1) / TPR_1 (1) / TPR_2 (1)	Tetratricopeptide repeat (4)	cilia- and flagella-associated protein 70 isoform X10 [Homo sapiens]	2.3	XP_016871118.1	CFAP70		NA	cilia- and flagella-associated protein 70 isoform 1 [Mus musculus]	0.063
0.000637852	0.312089	0.618	0.479	1	1	dd-Smed-v6-193-0-1	structural constituent of ribosome | intracellular | ribosome | translation	The action of a molecule that contributes to the structural integrity of the ribosome. | The living contents of a cell; the matter contained within (but not including) the plasma membrane, usually taken to exclude large vacuoles and masses of secretory or ingested material. In eukaryotes it includes the nucleus and cytoplasm. | An intracellular organelle, about 200 A in diameter, consisting of RN…	Human: ribosomal protein L15 (RPL15)	Ribosomal_L15e (1)	Ribosomal L15 (1)	60S ribosomal protein L15 isoform 1 [Homo sapiens]	2.38e-77	NP_002939.2	RPL15	ribosomal protein L15, isoform I [Drosophila melanogaster]	1.33e-75	60S ribosomal protein L15 [Mus musculus]	2.01e-77
0.000644681	1.9434	0.03	0.006	1	1	dd-Smed-v6-6137-0-1	protein binding	Interacting selectively and non-covalently with any protein or protein complex (a complex of two or more proteins that may include other nonprotein molecules).	PFAM: WD40,	WD40 (1) / NBCH_WD40 (1) / ANAPC4_WD40 (1) / WD40_like (1) / Ge1_WD40 (1)	WD domain (1) / Neurobeachin beta propeller domain (1) / Anaphase-promoting complex subunit 4 WD40 domain (1) / WD40-like domain (1) / WD40 region of Ge1 (1)	sperm-associated antigen 16 protein isoform 1 [Homo sapiens]	4.54e-151	NP_078808.3	SPAG16	will die slowly, isoform A [Drosophila melanogaster]	1.27e-27	sperm-associated antigen 16 protein isoform 1 [Mus musculus]	1.31e-143
0.00064579	0.354949	0.524	0.391	1	1	dd-Smed-v6-904-0-1	sodium channel activity | mitochondrial inner membrane presequence translocase complex | sodium ion transport | intracellular protein transport | P-P-bond-hydrolysis-driven protein transmembrane transporter activity | membrane	Enables selective, facilitated diffusion of a sodium ion (by an energy-independent process) involving passage through a transmembrane aqueous pore or channel without evidence for a carrier-mediated mechanism. | The protein transport machinery of the mitochondrial inner membrane that contains three essential Tim proteins: Tim17 and Tim23 are thought to build a preprotein translocation channel whil…	Human: translocase of inner mitochondrial membrane 17 homolog A (yeast) (TIMM17A)	ASC (1)	Amiloride-sensitive sodium channel (1)	mitochondrial import inner membrane translocase subunit Tim17-A [Homo sapiens]	9.17e-27	NP_006326.1	TIMM17A	translocase of the inner mitochondrial membrane 17b, isoform B [Drosophila melanogaster]	8.14e-29	mitochondrial import inner membrane translocase subunit Tim17-A isoform 2 [Mus musculus]	1.63e-26
0.000648455	0.335294	0.386	0.266	1	1	dd-Smed-v6-1149-0-1	binding	The selective, non-covalent, often stoichiometric, interaction of a molecule with one or more specific sites on another molecule.	Human: proteasome (prosome, macropain) 26S subunit, non-ATPase, 1 (PSMD1)	PC_rep (1) / RPN2_C (1) / HEAT_2 (1) / HEAT (1)	Proteasome (1) / 26S proteasome regulatory subunit RPN2 C-terminal domain (1) / HEAT repeats (1) / HEAT repeat (1)	26S proteasome non-ATPase regulatory subunit 1 isoform 1 [Homo sapiens]	0	NP_002798.2	PSMD1	regulatory particle non-ATPase 2, isoform B [Drosophila melanogaster]	0	26S proteasome non-ATPase regulatory subunit 1 [Mus musculus]	0
0.000659969	0.437618	0.506	0.384	1	1	dd-Smed-v6-589-0-1	GTP binding | intracellular | intracellular protein transport | small GTPase mediated signal transduction	Interacting selectively and non-covalently with GTP, guanosine triphosphate. | The living contents of a cell; the matter contained within (but not including) the plasma membrane, usually taken to exclude large vacuoles and masses of secretory or ingested material. In eukaryotes it includes the nucleus and cytoplasm. | The directed movement of proteins in a cell, including the movement of proteins…	Human: SAR1 homolog A (S. cerevisiae) (SAR1A)	Arf (1) / G-alpha (1) / Roc (1) / SRPRB (1) / MMR_HSR1 (1) / Ras (1)	ADP-ribosylation factor family (1) / G-protein alpha subunit (1) / Ras of Complex (1) / Signal recognition particle receptor beta subunit (1) / 50S ribosome-binding GTPase (1) / Ras family (1)	GTP-binding protein SAR1a [Homo sapiens]	1.25e-89	NP_064535.1	SAR1A	Secretion-associated Ras-related 1, isoform E [Drosophila melanogaster]	1.07e-90	GTP-binding protein SAR1a isoform X1 [Mus musculus]	1.74e-89
0.000687913	0.383759	0.453	0.326	1	1	dd-Smed-v6-656-0-1	catalytic activity | carbohydrate metabolic process | malate metabolic process | oxidoreductase activity | malate dehydrogenase activity | oxidoreductase activity, acting on the CH-OH group of donors, NAD or NADP as acceptor | L-malate dehydrogenase activity | cellular carbohydrate metabolic process | oxidation-reduction process	Catalysis of a biochemical reaction at physiological temperatures. In biologically catalyzed reactions, the reactants are known as substrates, and the catalysts are naturally occurring macromolecular substances known as enzymes. Enzymes possess specific binding sites for substrates, and are usually composed wholly or largely of protein, but RNA that has catalytic activity (ribozyme) is often also…	Human: malate dehydrogenase 2, NAD (mitochondrial) (MDH2)	Ldh_1_C (1) / Ldh_1_N (1) / THF_DHG_CYH_C (1)	lactate (2) / Tetrahydrofolate dehydrogenase (1)	malate dehydrogenase, mitochondrial isoform 1 precursor [Homo sapiens]	2.07e-152	NP_005909.2	MDH2	malate dehydrogenase 2 [Drosophila melanogaster]	8.43e-142	malate dehydrogenase, mitochondrial precursor [Mus musculus]	8.94e-152
0.000693625	1.77008	0.045	0.014	1	1	dd-Smed-v6-7376-0-1			PFAM: MOZART2,	MOZART2 (1)	Mitotic-spindle organizing gamma-tubulin ring associated (1)		NA				NA		NA
0.000694774	0.380569	0.322	0.218	1	1	dd-Smed-v6-428-0-1	mitochondrial proton-transporting ATP synthase complex, coupling factor F(o) | hydrogen ion transmembrane transporter activity | ATP synthesis coupled proton transport	All non-F1 subunits of the mitochondrial hydrogen-transporting ATP synthase, including integral and peripheral mitochondrial inner membrane proteins. | Enables the transfer of hydrogen ions from one side of a membrane to the other. | The transport of protons across a membrane to generate an electrochemical gradient (proton-motive force) that powers ATP synthesis.	Human: ATP synthase, H+ transporting, mitochondrial Fo complex, subunit G (ATP5L)	ATP-synt_G (1)	Mitochondrial ATP synthase g subunit (1)	ATP synthase subunit g, mitochondrial [Homo sapiens]	3.78e-24	NP_006467.4	ATP5MG	ATP synthase, subunit G, isoform A [Drosophila melanogaster]	9.22e-25	ATP synthase subunit g, mitochondrial isoform X1 [Mus musculus]	1.29e-22
0.000694914	0.377972	0.333	0.226	1	1	dd-Smed-v6-4903-0-1	N-acetyltransferase activity	Catalysis of the transfer of an acetyl group to a nitrogen atom on the acceptor molecule.	PFAM: Acetyltransf_7, Acetyltransf_1,	Acetyltransf_1 (1) / Acetyltransf_10 (1) / Acetyltransf_7 (1) / Acetyltransf_CG (1)	Acetyltransferase (GNAT) family (1) / Acetyltransferase (GNAT) domain (2) / GCN5-related N-acetyl-transferase (1)	diamine acetyltransferase 1 [Homo sapiens]	5.49e-05	NP_002961.1	SAT1	uncharacterized protein Dmel_CG4210 [Drosophila melanogaster]	0.002	diamine acetyltransferase 2 isoform 1 [Mus musculus]	5.03e-06
0.000723325	0.456472	0.479	0.361	1	1	dd-Smed-v6-657-0-1	intracellular signal transduction	The process in which a signal is passed on to downstream components within the cell, which become activated themselves to further propagate the signal and finally trigger a change in the function or state of the cell.	Human: protein kinase C, gamma (PRKCG)	C1_1 (1)	Phorbol esters (1)	protein kinase C gamma type isoform 1 [Homo sapiens]	2.55e-16	NP_001303258.1	PRKCG	protein C kinase 98E, isoform C [Drosophila melanogaster]	1.63e-17	protein kinase C gamma type isoform 1 [Mus musculus]	2.33e-16
0.000768583	0.135187	0.708	0.521	1	1	dd-Smed-v6-202-0-1	structural constituent of ribosome | intracellular | ribosome | translation	The action of a molecule that contributes to the structural integrity of the ribosome. | The living contents of a cell; the matter contained within (but not including) the plasma membrane, usually taken to exclude large vacuoles and masses of secretory or ingested material. In eukaryotes it includes the nucleus and cytoplasm. | An intracellular organelle, about 200 A in diameter, consisting of RN…	Human: ribosomal protein S19 (RPS19)	Ribosomal_S19e (1) / HrcA_DNA-bdg (1)	Ribosomal protein S19e (1) / Winged helix-turn-helix transcription repressor (1)	40S ribosomal protein S19 isoform 1 [Homo sapiens]	1.16e-38	NP_001308413.1	RPS19	ribosomal protein S19a, isoform C [Drosophila melanogaster]	2.76e-38	40S ribosomal protein S19 isoform c [Mus musculus]	9.23e-40
0.000784557	0.206462	0.884	0.772	1	1	dd-Smed-v6-112-0-1	actin binding | intracellular | actin cytoskeleton | actin filament depolymerization	Interacting selectively and non-covalently with monomeric or multimeric forms of actin, including actin filaments. | The living contents of a cell; the matter contained within (but not including) the plasma membrane, usually taken to exclude large vacuoles and masses of secretory or ingested material. In eukaryotes it includes the nucleus and cytoplasm. | The part of the cytoskeleton (the interna…	Human: cofilin 1 (non-muscle) (CFL1)	Cofilin_ADF (1)	Cofilin (1)	cofilin-1 [Homo sapiens]	8.52e-11	NP_005498.1	CFL1	twinstar [Drosophila melanogaster]	4.41e-07	cofilin-1 [Mus musculus]	1.27e-10
0.000820852	0.388177	0.412	0.303	1	1	dd-Smed-v6-301-0-1	nucleic acid binding | zinc ion binding	Interacting selectively and non-covalently with any nucleic acid. | Interacting selectively and non-covalently with zinc (Zn) ions.	Human: CCHC-type zinc finger, nucleic acid binding protein (CNBP)6	zf-CCHC (1) / zf-CCHC_4 (1) / zf-CCHC_3 (1) / zf-CCHC_5 (1) / zf-CCHC_6 (1)	Zinc knuckle (4) / GAG-polyprotein viral zinc-finger (1)	cellular nucleic acid-binding protein isoform 5 [Homo sapiens]	1.13e-25	NP_001120667.1	CNBP	CCHC-type zinc finger nucleic acid binding protein, isoform A [Drosophila melanogaster]	2.47e-17	zinc finger CCHC domain-containing protein 13 [Mus musculus]	1.78e-26
0.00083107	0.572636	0.322	0.219	1	1	dd-Smed-v6-1776-0-1			Human: ATP5IF1	IATP (1)	Mitochondrial ATPase inhibitor (1)	ATPase inhibitor, mitochondrial isoform 1 precursor [Homo sapiens]	0.000488	NP_057395.1	ATP5IF1	uncharacterized protein Dmel_CG13551, isoform B [Drosophila melanogaster]	0.078	ATPase inhibitor, mitochondrial isoform X1 [Mus musculus]	0.001
0.000836308	2.6623	0.019	0.002	1	1	dd-Smed-v6-11428-0-1	BBSome	A protein complex that associates with the primary cilium and is involved in cilium biogenesis; consists of seven conserved proteins: BBS1, BBS2, BBS4, BBS5, BBS7, BBS8 and BBS9.	Human: Bardet-Biedl syndrome 9 (BBS9)	PHTB1_N (1) / PHTB1_C (1)	PTHB1 N-terminus (1) / PTHB1 C-terminus (1)	protein PTHB1 isoform 4 [Homo sapiens]	1.2e-110	NP_001028777.1	BBS9	Bardet-Biedl syndrome 9 [Drosophila melanogaster]	2.29e-38	protein PTHB1 isoform X2 [Mus musculus]	4.54e-113
0.000856066	0.170797	0.689	0.531	1	1	dd-Smed-v6-420-0-1	protein kinase activity | protein tyrosine kinase activity | ATP binding | protein phosphorylation | transferase activity, transferring phosphorus-containing groups	Catalysis of the phosphorylation of an amino acid residue in a protein, usually according to the reaction: a protein + ATP = a phosphoprotein + ADP. | Catalysis of the reaction: ATP + a protein tyrosine = ADP + protein tyrosine phosphate. | Interacting selectively and non-covalently with ATP, adenosine 5'-triphosphate, a universally important coenzyme and enzyme regulator. | The process of introd…	Human: c-src tyrosine kinase (CSK)	PK_Tyr_Ser-Thr (1) / Pkinase (1) / SH2 (1) / Kinase-like (1)	Protein tyrosine and serine (1) / Protein kinase domain (1) / SH2 domain (1) / Kinase-like (1)	tyrosine-protein kinase CSK isoform 1 [Homo sapiens]	8.03e-112	NP_004374.1	CSK	C-terminal Src kinase, isoform F [Drosophila melanogaster]	4.7e-124	tyrosine-protein kinase CSK isoform X1 [Mus musculus]	7.48e-112
0.00091759	0.245491	0.775	0.648	1	1	dd-Smed-v6-308-0-1	translation elongation factor activity | translational elongation	Functions in chain elongation during polypeptide synthesis at the ribosome. | The successive addition of amino acid residues to a nascent polypeptide chain during protein biosynthesis.	Human: eukaryotic translation elongation factor 1 gamma (EEF1G)	EF1G (1) / GST_C (1) / GST_C_3 (1) / GST_C_2 (1) / BUD22 (1) / GST_C_6 (1)	Elongation factor 1 gamma (1) / Glutathione S-transferase (4) / BUD22 (1)	elongation factor 1-gamma [Homo sapiens]	2.25e-109	NP_001395.1	EEF1G	eukaryotic translation elongation factor 1 gamma, isoform B [Drosophila melanogaster]	3.94e-94	elongation factor 1-gamma [Mus musculus]	1.52e-107
0.00106477	0.701981	0.116	0.059	1	1	dd-Smed-v6-7808-0-1	dihydrofolate reductase activity | glycine biosynthetic process | nucleotide biosynthetic process | NADP binding | oxidation-reduction process	Catalysis of the reaction: 5,6,7,8-tetrahydrofolate + NADP+ = 7,8-dihydrofolate + NADPH + H+. | The chemical reactions and pathways resulting in the formation of glycine, aminoethanoic acid. | The chemical reactions and pathways resulting in the formation of nucleotides, any nucleoside that is esterified with (ortho)phosphate or an oligophosphate at any hydroxyl group on the glycose moiety; may b…	Human: dihydrofolate reductase (DHFR)	DHFR_1 (1)	Dihydrofolate reductase (1)	dihydrofolate reductase isoform 1 [Homo sapiens]	2.69e-38	NP_000782.1	DHFR	dihydrofolate reductase, isoform A [Drosophila melanogaster]	3.67e-42	dihydrofolate reductase [Mus musculus]	4.21e-39
0.00106906	0.636652	0.213	0.133	1	1	dd-Smed-v6-980-0-1	GTPase activity | GTP binding	Catalysis of the reaction: GTP + H2O = GDP + phosphate. | Interacting selectively and non-covalently with GTP, guanosine triphosphate.	Human: eukaryotic translation initiation factor 2, subunit 3 gamma, 52kDa (EIF2S3)	eIF2_C (1) / GTP_EFTU (1) / GTP_EFTU_D2 (1)	Initiation factor eIF2 gamma (1) / Elongation factor Tu GTP binding domain (1) / Elongation factor Tu domain 2 (1)	eukaryotic translation initiation factor 2 subunit 3 [Homo sapiens]	0	NP_001406.1	EIF2S3	eukaryotic translation initiation factor 2 subunit gamma, isoform B [Drosophila melanogaster]	0	eukaryotic translation initiation factor 2 subunit 3, X-linked [Mus musculus]	0
0.00115872	0.542868	0.243	0.157	1	1	dd-Smed-v6-3119-0-1	glycogen (starch) synthase activity | glycogen biosynthetic process	Catalysis of the reaction: UDP-glucose + (1,4)-alpha-D-glucosyl(n) = UDP + (1,4)-alpha-D-glucosyl(n+1). | The chemical reactions and pathways resulting in the formation of glycogen, a polydisperse, highly branched glucan composed of chains of D-glucose residues.	Human: glycogen synthase 1 (muscle) (GYS1)	Glycogen_syn (1) / Glycos_transf_1 (1) / Glyco_trans_1_4 (1)	Glycogen synthase (1) / Glycosyl transferases group 1 (2)	glycogen [starch] synthase, muscle isoform 1 [Homo sapiens]	0	NP_002094.2	GYS1	glycogen synthase, isoform A [Drosophila melanogaster]	0	glycogen [starch] synthase, muscle [Mus musculus]	0
0.00122413	0.36192	0.831	0.691	1	1	dd-Smed-v6-611-0-1	actin binding | cytoplasm | cytoskeleton | cytoskeletal protein binding | extrinsic component of membrane	Interacting selectively and non-covalently with monomeric or multimeric forms of actin, including actin filaments. | All of the contents of a cell excluding the plasma membrane and nucleus, but including other subcellular structures. | Any of the various filamentous elements that form the internal framework of cells, and typically remain after treatment of the cells with mild detergent to remove …	Human: moesin (MSN)	ERM_C (1) / FERM_C (1) / FERM_M (1) / FERM_N (1) / ERM_helical (1)	Ezrin (2) / FERM C-terminal PH-like domain (1) / FERM central domain (1) / FERM N-terminal domain (1)	moesin [Homo sapiens]	1.45e-173	NP_002435.1	MSN	moesin, isoform J [Drosophila melanogaster]	8.43e-175	radixin isoform a [Mus musculus]	1.98e-173
0.00125509	0.80028	0.202	0.128	1	1	dd-Smed-v6-1190-0-1	mitochondrial matrix	The gel-like material, with considerable fine structure, that lies in the matrix space, or lumen, of a mitochondrion. It contains the enzymes of the tricarboxylic acid cycle and, in some organisms, the enzymes concerned with fatty acid oxidation.	PFAM: MAM33,	MAM33 (1)	Mitochondrial glycoprotein (1)	complement component 1 Q subcomponent-binding protein, mitochondrial precursor [Homo sapiens]	1.24e-05	NP_001203.1	C1QBP	P32 [Drosophila melanogaster]	8.6e-07	complement component 1 Q subcomponent-binding protein, mitochondrial [Mus musculus]	2.13e-05
0.00127064	0.554877	0.195	0.118	1	1	dd-Smed-v6-5339-0-1	hydrolase activity, acting on glycosyl bonds	Catalysis of the hydrolysis of any glycosyl bond.	PFAM: Indigoidine_A, PfkB,	Indigoidine_A (1) / PfkB (1)	Indigoidine synthase A like protein (1) / pfkB family carbohydrate kinase (1)	protein NLRC5 isoform 20 [Homo sapiens]	8.4	NP_001371901.1	NLRC5	uncharacterized protein Dmel_CG2794 [Drosophila melanogaster]	2.33e-101		NA
0.00129554	0.551087	0.33	0.233	1	1	dd-Smed-v6-845-0-1	cytochrome-c oxidase activity	Catalysis of the reaction: 4 ferrocytochrome c + O2 + 4 H+ = 4 ferricytochrome c + 2 H2O.	Human: cytochrome c oxidase subunit IV isoform 2 (lung) (COX4I2)	COX4 (1)	Cytochrome c oxidase subunit IV (1)	cytochrome c oxidase subunit 4 isoform 2, mitochondrial isoform X1 [Homo sapiens]	3.06e-18	XP_005260636.1	COX4I2	cytochrome c oxidase subunit 4, isoform B [Drosophila melanogaster]	4.7e-28	cytochrome c oxidase subunit 4 isoform 1, mitochondrial isoform 2 [Mus musculus]	3.64e-17
0.00130499	0.279415	0.532	0.399	1	1	dd-Smed-v6-3994-0-1	aminomethyltransferase activity | protein binding | glycine catabolic process	Catalysis of the reaction: (6S)-tetrahydrofolate + S-aminomethyldihydrolipoylprotein = (6R)-5,10-methylenetetrahydrofolate + NH3 + dihydrolipoylprotein. | Interacting selectively and non-covalently with any protein or protein complex (a complex of two or more proteins that may include other nonprotein molecules). | The chemical reactions and pathways resulting in the breakdown of glycine, aminoet…	Human: aminomethyltransferase (AMT)	GCV_T (1) / GCV_T_C (1)	Aminomethyltransferase folate-binding domain (1) / Glycine cleavage T-protein C-terminal barrel domain (1)	aminomethyltransferase, mitochondrial isoform 1 precursor [Homo sapiens]	4.22e-113	NP_000472.2	AMT	uncharacterized protein Dmel_CG6415 [Drosophila melanogaster]	7.44e-105	aminomethyltransferase, mitochondrial precursor [Mus musculus]	1.35e-115
0.00132228	0.207821	0.798	0.632	1	1	dd-Smed-v6-536-0-1	phosphoenolpyruvate carboxykinase activity | phosphoenolpyruvate carboxykinase (GTP) activity | GTP binding | gluconeogenesis | purine nucleotide binding	Catalysis of the reaction: source of phosphate + oxaloacetate = phosphoenolpyruvate + CO2 + other reaction products. | Catalysis of the reaction: GTP + oxaloacetate = GDP + phosphoenolpyruvate + CO2. | Interacting selectively and non-covalently with GTP, guanosine triphosphate. | The formation of glucose from noncarbohydrate precursors, such as pyruvate, amino acids and glycerol. | Interacting se…	Human: phosphoenolpyruvate carboxykinase 1 (soluble) (PCK1)	PEPCK_GTP (1) / PEPCK_N (1)	Phosphoenolpyruvate carboxykinase C-terminal P-loop domain (1) / Phosphoenolpyruvate carboxykinase N-terminal domain (1)	phosphoenolpyruvate carboxykinase, cytosolic [GTP] [Homo sapiens]	0	NP_002582.3	PCK1	phosphoenolpyruvate carboxykinase 1 [Drosophila melanogaster]	0	phosphoenolpyruvate carboxykinase, cytosolic [GTP] [Mus musculus]	0
0.00132331	0.14072	0.854	0.7	1	1	dd-Smed-v6-127-0-1	structural constituent of ribosome | intracellular | ribosome | translation	The action of a molecule that contributes to the structural integrity of the ribosome. | The living contents of a cell; the matter contained within (but not including) the plasma membrane, usually taken to exclude large vacuoles and masses of secretory or ingested material. In eukaryotes it includes the nucleus and cytoplasm. | An intracellular organelle, about 200 A in diameter, consisting of RN…	Human: ribosomal protein L3 (RPL3)	Ribosomal_L3 (1)	Ribosomal protein L3 (1)	60S ribosomal protein L3 isoform a [Homo sapiens]	0	NP_000958.1	RPL3	ribosomal protein L3, isoform H [Drosophila melanogaster]	0	60S ribosomal protein L3 [Mus musculus]	0
0.00134366	0.287791	0.592	0.453	1	1	dd-Smed-v6-510-0-1	phosphopyruvate hydratase complex | magnesium ion binding | phosphopyruvate hydratase activity | glycolytic process	A multimeric enzyme complex, usually a dimer or an octamer, that catalyzes the conversion of 2-phospho-D-glycerate to phosphoenolpyruvate and water. | Interacting selectively and non-covalently with magnesium (Mg) ions. | Catalysis of the reaction: 2-phospho-D-glycerate = phosphoenolpyruvate + H2O. | The chemical reactions and pathways resulting in the breakdown of a carbohydrate into pyruvate, w…	Human: enolase 1, (alpha) (ENO1)	Enolase_C (1) / Enolase_N (1) / MR_MLE_C (1) / MAAL_C (1)	Enolase (2) / Enolase C-terminal domain-like (1) / Methylaspartate ammonia-lyase C-terminus (1)	alpha-enolase isoform 1 [Homo sapiens]	0	NP_001419.1	ENO1	enolase, isoform E [Drosophila melanogaster]	0	alpha-enolase isoform 2 [Mus musculus]	0
0.0013452	0.765679	0.075	0.032	1	1	dd-Smed-v6-9409-0-1							NA			Multidrug-Resistance like protein 1, isoform P [Drosophila melanogaster]	8.9		NA
0.00135908	1.3821	0.075	0.033	1	1	dd-Smed-v6-11848-0-1							NA				NA		NA
0.00139414	0.137536	0.633	0.468	1	1	dd-Smed-v6-726-0-1				PPR_1 (1)	PPR repeat (1)		NA			tehao, isoform A [Drosophila melanogaster]	7.5	trinucleotide repeat-containing gene 6A protein isoform X13 [Mus musculus]	3.8
0.00142439	1.55379	0.026	0.006	1	1	dd-Smed-v6-4787-0-1			Human: myeloid leukemia factor 1 (MLF1)	Mlf1IP (1)	Myelodysplasia-myeloid leukemia factor 1-interacting protein (1)	myeloid leukemia factor 1 isoform 10 [Homo sapiens]	1.15e-19	NP_001365779.1	MLF1	Myelodysplasia/myeloid leukemia factor, isoform B [Drosophila melanogaster]	4.65e-20	myeloid leukemia factor 1 isoform b [Mus musculus]	1.17e-18
0.00145941	0.22904	0.73	0.588	1	1	dd-Smed-v6-296-0-1	ribonucleoprotein complex | ribosome biogenesis	A macromolecular complex containing both protein and RNA molecules. | A cellular process that results in the biosynthesis of constituent macromolecules, assembly, and arrangement of constituent parts of ribosome subunits; includes transport to the sites of protein synthesis.	Human: ribosomal protein L7a (RPL7A)	Ribosomal_L7Ae (1)	Ribosomal protein L7Ae (1)	60S ribosomal protein L7a [Homo sapiens]	3.46e-106	NP_000963.1	RPL7A	ribosomal protein L7A, isoform G [Drosophila melanogaster]	1.76e-95	60S ribosomal protein L7a [Mus musculus]	2.71e-106
0.00147847	0.439733	0.288	0.193	1	1	dd-Smed-v6-834-0-1	protein binding	Interacting selectively and non-covalently with any protein or protein complex (a complex of two or more proteins that may include other nonprotein molecules).	Human: formin binding protein 1-like (FNBP1L)	SH3_1 (1) / SH3_9 (1)	SH3 domain (1) / Variant SH3 domain (1)	formin-binding protein 1-like isoform 1 [Homo sapiens]	1.46e-21	NP_001020119.1	FNBP1L	Cdc42-interacting protein 4, isoform J [Drosophila melanogaster]	6.83e-21	formin-binding protein 1-like isoform 2 [Mus musculus]	2.91e-21
0.00149977	1.17451	0.075	0.033	1	1	dd-Smed-v6-2041-0-1			Human: SMIM8	DUF4500 (1)	Domain of unknown function (DUF4500) (1)	small integral membrane protein 8 isoform 1 [Homo sapiens]	0.09	NP_065158.3	SMIM8	uncharacterized protein Dmel_CG32448, isoform B [Drosophila melanogaster]	0.01	small integral membrane protein 8 isoform X1 [Mus musculus]	0.091
0.0015179	1.11912	0.079	0.035	1	1	dd-Smed-v6-4363-0-1							NA				NA	heat shock 70 kDa protein 4L isoform X1 [Mus musculus]	1.3
0.00153465	0.24546	0.64	0.503	1	1	dd-Smed-v6-171-0-1	structural constituent of ribosome | intracellular | ribosome | translation | small ribosomal subunit	The action of a molecule that contributes to the structural integrity of the ribosome. | The living contents of a cell; the matter contained within (but not including) the plasma membrane, usually taken to exclude large vacuoles and masses of secretory or ingested material. In eukaryotes it includes the nucleus and cytoplasm. | An intracellular organelle, about 200 A in diameter, consisting of RN…	Human: ribosomal protein SA (RPSA)	Ribosomal_S2 (1)	Ribosomal protein S2 (1)	40S ribosomal protein SA isoform 1 [Homo sapiens]	1.11e-93	NP_002286.2	RPSA	stubarista, isoform E [Drosophila melanogaster]	2.6e-92	40S ribosomal protein SA [Mus musculus]	8.91e-94
0.00155157	3.37467	0.015	0.002	1	1	dd-Smed-v6-11957-0-1			PFAM: CAP,			C-type lectin domain family 18 member C isoform X4 [Homo sapiens]	1.21e-06	XP_024306009.1	CLEC18C	fat [Drosophila melanogaster]	0.075	peptidase inhibitor 16 precursor [Mus musculus]	1.41e-07
0.00157436	2.83683	0.015	0.002	1	1	dd-Smed-v6-28316-0-1			Human: tumor susceptibility gene 101 (TSG101)			tumor susceptibility gene 101 protein isoform X1 [Homo sapiens]	9.91e-18	XP_005253165.1	TSG101	tumor susceptibility gene 101 [Drosophila melanogaster]	6.54e-25	tumor susceptibility gene 101 protein isoform X1 [Mus musculus]	2.85e-18
0.00157719	0.234927	0.243	0.154	1	1	dd-Smed-v6-555-0-1	protein binding	Interacting selectively and non-covalently with any protein or protein complex (a complex of two or more proteins that may include other nonprotein molecules).	Human: SH3 domain containing 19 (SH3D19)			SH3 domain-containing protein 19 isoform 3 [Homo sapiens]	9.18e-13	NP_001122396.1	SH3D19	cortactin, isoform A [Drosophila melanogaster]	5.26e-13	SH3 domain-containing protein 19 isoform X4 [Mus musculus]	1.49e-13
0.00158202	2.30299	0.015	0.002	1	1	dd-Smed-v6-4081-0-1	ATP binding | membrane | ATPase activity	Interacting selectively and non-covalently with ATP, adenosine 5'-triphosphate, a universally important coenzyme and enzyme regulator. | A lipid bilayer along with all the proteins and protein complexes embedded in it an attached to it. | Catalysis of the reaction: ATP + H2O = ADP + phosphate + 2 H+. May or may not be coupled to another reaction.	Human: ATP-binding cassette, sub-family G (WHITE), member 2 (ABCG2)	ABC2_membrane (1) / ABC_tran (1) / ABC2_membrane_7 (1) / AAA_21 (1) / RsgA_GTPase (1) / SMC_N (1) / AAA_29 (1)	ABC-2 type transporter (2) / ABC transporter (1) / AAA domain (1) / RsgA GTPase (1) / RecF (1) / P-loop containing region of AAA domain (1)	broad substrate specificity ATP-binding cassette transporter ABCG2 isoform X1 [Homo sapiens]	8.32e-76	XP_011530722.1	ABCG2	white [Drosophila melanogaster]	6.03e-121	broad substrate specificity ATP-binding cassette transporter ABCG2 isoform X1 [Mus musculus]	2.9e-73
0.00158202	2.37059	0.015	0.002	1	1	dd-Smed-v6-14322-0-1							NA			uncharacterized protein Dmel_CG7781, isoform A [Drosophila melanogaster]	0.074	intectin precursor [Mus musculus]	1.1
0.00158972	2.4169	0.015	0.002	1	1	dd-Smed-v6-12033-0-1	integral component of membrane	The component of a membrane consisting of the gene products and protein complexes having at least some part of their peptide sequence embedded in the hydrophobic region of the membrane.	Human: CD82 molecule (CD82)	Tetraspanin (1) / CD20 (1)	Tetraspanin family (1) / CD20-like family (1)	CD82 antigen isoform X2 [Homo sapiens]	3.86e-13	XP_011518369.1	CD82	tetraspanin 42Ed, isoform A [Drosophila melanogaster]	3.26e-09	tetraspanin-7 isoform X1 [Mus musculus]	9.97e-13
0.0015948	0.882819	0.15	0.087	1	1	dd-Smed-v6-3144-0-1	copper ion binding	Interacting selectively and non-covalently with copper (Cu) ions.	Human: cytochrome c oxidase assembly homolog 11 (yeast) (COX11)	CtaG_Cox11 (1)	Cytochrome c oxidase assembly protein CtaG (1)	cytochrome c oxidase assembly protein COX11, mitochondrial isoform X1 [Homo sapiens]	3.49e-72	XP_016879682.1	COX11	uncharacterized protein Dmel_CG31648 [Drosophila melanogaster]	5.81e-68	cytochrome c oxidase assembly protein COX11, mitochondrial [Mus musculus]	5.42e-72
0.00159745	2.05569	0.015	0.002	1	1	dd-Smed-v6-1164-0-1	cell redox homeostasis	Any process that maintains the redox environment of a cell or compartment within a cell.	Smed: admp-1a	Thioredoxin (1)	Thioredoxin (1)	protein disulfide-isomerase A5 precursor [Homo sapiens]	0.000285	NP_006801.1	PDIA5	endoplasmic reticulum p60 [Drosophila melanogaster]	8.51e-07	protein disulfide-isomerase precursor [Mus musculus]	2.6e-05
0.00161794	0.548104	0.15	0.085	1	1	dd-Smed-v6-1937-0-1	protein binding	Interacting selectively and non-covalently with any protein or protein complex (a complex of two or more proteins that may include other nonprotein molecules).	Human: toll interacting protein (TOLLIP)	C2 (1) / CUE (1)	C2 domain (1) / CUE domain (1)	toll-interacting protein isoform 1 [Homo sapiens]	6.74e-51	NP_061882.2	TOLLIP	multiple C2 domain and transmembrane region protein, isoform D [Drosophila melanogaster]	0.009	toll-interacting protein isoform 1 [Mus musculus]	1.66e-49
0.00165615	0.575462	0.228	0.15	1	1	dd-Smed-v6-1761-0-1	ATP binding | ATPase activity	Interacting selectively and non-covalently with ATP, adenosine 5'-triphosphate, a universally important coenzyme and enzyme regulator. | Catalysis of the reaction: ATP + H2O = ADP + phosphate + 2 H+. May or may not be coupled to another reaction.	Human: ATP-binding cassette, sub-family F (GCN20), member 1 (ABCF1)			ATP-binding cassette sub-family F member 1 isoform a [Homo sapiens]	0	NP_001020262.1	ABCF1	uncharacterized protein Dmel_CG1703, isoform A [Drosophila melanogaster]	0	ATP-binding cassette sub-family F member 1 [Mus musculus]	0
0.00178183	0.373224	0.408	0.298	1	1	dd-Smed-v6-794-0-1	nucleic acid binding | ATP binding	Interacting selectively and non-covalently with any nucleic acid. | Interacting selectively and non-covalently with ATP, adenosine 5'-triphosphate, a universally important coenzyme and enzyme regulator.	Human: DEAD (Asp-Glu-Ala-Asp) box polypeptide 39A (DDX39A)	DEAD (1) / Helicase_C (1) / ResIII (1) / CMS1 (1)	DEAD (1) / Helicase conserved C-terminal domain (1) / Type III restriction enzyme (1) / U3-containing 90S pre-ribosomal complex subunit (1)	ATP-dependent RNA helicase DDX39A isoform X1 [Homo sapiens]	0	XP_011525922.1	DDX39A	helicase at 25E, isoform C [Drosophila melanogaster]	0	ATP-dependent RNA helicase DDX39A isoform a [Mus musculus]	0
0.00179516	0.92465	0.169	0.104	1	1	dd-Smed-v6-819-0-1			Human: NDUFB2	NADH_B2 (1)	NADH dehydrogenase 1 beta subcomplex subunit 2 (1)	NADH dehydrogenase [ubiquinone] 1 beta subcomplex subunit 2, mitochondrial precursor [Homo sapiens]	2.21e-05	NP_004537.1	NDUFB2		NA	NADH dehydrogenase [ubiquinone] 1 beta subcomplex subunit 2, mitochondrial precursor [Mus musculus]	0.000162
0.0018117	0.65922	0.176	0.107	1	1	dd-Smed-v6-1172-0-1	adenyl-nucleotide exchange factor activity | protein folding | protein homodimerization activity | chaperone binding	Stimulates the hydrolysis and exchange of adenyl nucleotides by other proteins. | The process of assisting in the covalent and noncovalent assembly of single chain polypeptides or multisubunit complexes into the correct tertiary structure. | Interacting selectively and non-covalently with an identical protein to form a homodimer. | Interacting selectively and non-covalently with a chaperone prote…	Human: GrpE-like 1, mitochondrial (E. coli) (GRPEL1)	GrpE (1) / Leu_zip (1)	GrpE (1) / Leucine zipper (1)	grpE protein homolog 1, mitochondrial precursor [Homo sapiens]	4.63e-51	NP_079472.1	GRPEL1	Roe1 [Drosophila melanogaster]	3.39e-43	grpE protein homolog 1, mitochondrial precursor [Mus musculus]	5.26e-52
0.00181925	1.2196	0.056	0.022	1	1	dd-Smed-v6-6351-0-1	protein binding	Interacting selectively and non-covalently with any protein or protein complex (a complex of two or more proteins that may include other nonprotein molecules).	PFAM: UBA,	UBA (1) / ubiquitin (1) / ApoLp-III (1)	UBA (1) / Ubiquitin family (1) / Apolipophorin-III precursor (apoLp-III) (1)	ubiquilin-4 isoform 2 [Homo sapiens]	4.6e-05	NP_001291271.1	UBQLN4	ubiquilin, isoform A [Drosophila melanogaster]	0.027	ubiquilin-4 isoform X2 [Mus musculus]	3.08e-05
0.00182039	0.403392	0.352	0.253	1	1	dd-Smed-v6-509-0-1	cytochrome-c oxidase activity	Catalysis of the reaction: 4 ferrocytochrome c + O2 + 4 H+ = 4 ferricytochrome c + 2 H2O.	Human: COX7C	COX7C (1)	Cytochrome c oxidase subunit VIIc (1)	cytochrome c oxidase subunit 7C, mitochondrial precursor [Homo sapiens]	3.15e-07	NP_001858.1	COX7C	moleskin [Drosophila melanogaster]	1.9	cytochrome c oxidase subunit 7C, mitochondrial precursor [Mus musculus]	0.000422
0.00184032	0.463953	0.199	0.124	1	1	dd-Smed-v6-2947-0-1	catalytic activity | ATP binding | metabolic process	Catalysis of a biochemical reaction at physiological temperatures. In biologically catalyzed reactions, the reactants are known as substrates, and the catalysts are naturally occurring macromolecular substances known as enzymes. Enzymes possess specific binding sites for substrates, and are usually composed wholly or largely of protein, but RNA that has catalytic activity (ribozyme) is often also…	Human: succinate-CoA ligase, GDP-forming, beta subunit (SUCLG2)	ATP-grasp_2 (1) / Ligase_CoA (1) / ATP-grasp_5 (1) / GARS_A (1)	ATP-grasp domain (2) / CoA-ligase (1) / Phosphoribosylglycinamide synthetase (1)	succinate--CoA ligase [GDP-forming] subunit beta, mitochondrial isoform 2 precursor [Homo sapiens]	2.24e-152	NP_003839.2	SUCLG2	Succinyl-coenzyme A synthetase beta subunit, GDP-forming, isoform A [Drosophila melanogaster]	4.63e-151	succinate--CoA ligase [GDP-forming] subunit beta, mitochondrial isoform 1 precursor [Mus musculus]	4.47e-153
0.00187278	0.491759	0.315	0.224	1	1	dd-Smed-v6-470-0-1			PFAM: B12D,	B12D (1)	NADH-ubiquinone reductase complex 1 MLRQ subunit (1)	rab3 GTPase-activating protein catalytic subunit isoform X2 [Homo sapiens]	1	XP_011509127.1	RAB3GAP1	NADH dehydrogenase (ubiquinone) MLRQ subunit, isoform B [Drosophila melanogaster]	0.036	cytochrome c oxidase subunit NDUFA4 [Mus musculus]	0.94
0.00196109	0.885259	0.056	0.022	1	1	dd-Smed-v6-5898-0-1							NA			uncharacterized protein Dmel_CG7320 [Drosophila melanogaster]	0.38		NA
0.00197413	0.559536	0.228	0.149	1	1	dd-Smed-v6-990-0-1	calcium ion binding	Interacting selectively and non-covalently with calcium ions (Ca2+).	Human: calumenin (CALU)	EF-hand_1 (1) / EF-hand_7 (1) / EF-hand_6 (1) / EF-hand_5 (1) / EF-hand_8 (1) / SPARC_Ca_bdg (1)	EF hand (2) / EF-hand domain pair (2) / EF-hand domain (1) / Secreted protein acidic and rich in cysteine Ca binding region (1)	calumenin isoform a precursor [Homo sapiens]	7.04e-62	NP_001210.1	CALU	supercoiling factor, isoform A [Drosophila melanogaster]	9.93e-58	calumenin isoform 2 precursor [Mus musculus]	9.01e-61
0.002036	0.593048	0.131	0.072	1	1	dd-Smed-v6-2181-0-1	catalytic activity | metabolic process	Catalysis of a biochemical reaction at physiological temperatures. In biologically catalyzed reactions, the reactants are known as substrates, and the catalysts are naturally occurring macromolecular substances known as enzymes. Enzymes possess specific binding sites for substrates, and are usually composed wholly or largely of protein, but RNA that has catalytic activity (ribozyme) is often also…	Human: enoyl CoA hydratase 1, peroxisomal (ECH1)	ECH_1 (1) / ECH_2 (1)	Enoyl-CoA hydratase (2)	delta(3,5)-Delta(2,4)-dienoyl-CoA isomerase, mitochondrial precursor [Homo sapiens]	5.78e-97	NP_001389.2	ECH1	uncharacterized protein Dmel_CG9577 [Drosophila melanogaster]	6.96e-92	delta(3,5)-Delta(2,4)-dienoyl-CoA isomerase, mitochondrial precursor [Mus musculus]	3.47e-103
0.00204569	0.562966	0.277	0.194	1	1	dd-Smed-v6-720-0-1	ATP synthesis coupled proton transport | proton-transporting ATP synthase complex, catalytic core F(1) | proton-transporting ATP synthase activity, rotational mechanism | proton-transporting ATPase activity, rotational mechanism	The transport of protons across a membrane to generate an electrochemical gradient (proton-motive force) that powers ATP synthesis. | The sector of a hydrogen-transporting ATP synthase complex in which the catalytic activity resides; it comprises the catalytic core and central stalk, and is peripherally associated with a membrane, such as the plasma membrane or the mitochondrial inner membrane, w…	Human: ATP synthase, H+ transporting, mitochondrial F1 complex, gamma polypeptide 1 (ATP5C1)	ATP-synt (1) / T4_baseplate (1)	ATP synthase (1) / T4 bacteriophage base plate protein (1)	ATP synthase subunit gamma, mitochondrial isoform H (heart) precursor [Homo sapiens]	4.67e-105	NP_005165.1	ATP5F1C	ATP synthase, gamma subunit, isoform C [Drosophila melanogaster]	1.3e-108	ATP synthase subunit gamma, mitochondrial isoform c [Mus musculus]	2.06e-106
0.00205032	0.355601	0.311	0.216	1	1	dd-Smed-v6-764-0-1	GTP binding	Interacting selectively and non-covalently with GTP, guanosine triphosphate.	Human: GTP binding protein 4 (GTPBP4)	NOG1_N (1) / MMR_HSR1 (1) / NOG1 (1) / NOGCT (1) / FeoB_N (1) / RsgA_GTPase (1) / Dynamin_N (1)	NOG1 N-terminal helical domain (1) / 50S ribosome-binding GTPase (1) / Nucleolar GTP-binding protein 1 (NOG1) (1) / NOGCT (NUC087) domain (1) / Ferrous iron transport protein B (1) / RsgA GTPase (1) / Dynamin family (1)	GTP-binding protein 4 [Homo sapiens]	8.47e-169	NP_036473.2	GTPBP4	novel nucleolar protein 1, isoform A [Drosophila melanogaster]	4.43e-153	nucleolar GTP-binding protein 1 [Mus musculus]	3.51e-165
0.00211698	0.994836	0.079	0.036	1	1	dd-Smed-v6-8576-0-1			Human: storkhead box 1 (STOX1)	Stork_head (1)	Winged helix Storkhead-box1 domain (1)	storkhead-box protein 1 isoform b [Homo sapiens]	1.03e-22	NP_001123631.1	STOX1	knockout, isoform A [Drosophila melanogaster]	7.2e-20	storkhead-box protein 1 isoform 2 [Mus musculus]	1.39e-21
0.00219083	0.184382	0.592	0.44	1	1	dd-Smed-v6-448-0-1	protein binding	Interacting selectively and non-covalently with any protein or protein complex (a complex of two or more proteins that may include other nonprotein molecules).	PFAM: DUF1900, DUF1899, WD40,	DUF1899 (1) / WD40_4 (1) / WD40 (1) / Ge1_WD40 (1) / ANAPC4_WD40 (1)	Domain of unknown function (DUF1899) (1) / Type of WD40 repeat (1) / WD domain (1) / WD40 region of Ge1 (1) / Anaphase-promoting complex subunit 4 WD40 domain (1)	coronin-1C isoform b [Homo sapiens]	1.98e-163	NP_055140.1	CORO1C	coronin, isoform C [Drosophila melanogaster]	5.24e-175	coronin-1C [Mus musculus]	8.81e-163
0.00224966	0.307408	0.449	0.334	1	1	dd-Smed-v6-936-0-1			Human: cell cycle associated protein 1 (CAPRIN1)			caprin-1 isoform 2 [Homo sapiens]	3.33e-07	NP_976240.1	CAPRIN1	caprin, isoform A [Drosophila melanogaster]	0.003	caprin-1 isoform c [Mus musculus]	4.41e-08
0.00229688	0.363835	0.33	0.235	1	1	dd-Smed-v6-1549-0-1							NA			NTPase, isoform F [Drosophila melanogaster]	1.4		NA
0.00231687	0.937884	0.09	0.044	1	1	dd-Smed-v6-13291-0-1						protein FAM209B precursor [Homo sapiens]	1.5	NP_001013668.2	FAM209B	brummer, isoform A [Drosophila melanogaster]	3.1	cell division cycle protein 20 homolog [Mus musculus]	0.32
0.00234678	0.628499	0.199	0.125	1	1	dd-Smed-v6-1763-0-1	N-acetyltransferase activity	Catalysis of the transfer of an acetyl group to a nitrogen atom on the acceptor molecule.	Human: N(alpha)-acetyltransferase 50, NatE catalytic subunit (NAA50)	Acetyltransf_1 (1) / Acetyltransf_7 (1) / Acetyltransf_4 (1) / Acetyltransf_10 (1)	Acetyltransferase (GNAT) family (1) / Acetyltransferase (GNAT) domain (3)	N-alpha-acetyltransferase 50 isoform 1 [Homo sapiens]	1.18e-65	NP_079422.1	NAA50	separation anxiety [Drosophila melanogaster]	1.19e-67	N-alpha-acetyltransferase 50 isoform 2 [Mus musculus]	8e-66
0.00241813	0.274168	0.974	0.854	1	1	dd-Smed-v6-652-0-1			PFAM: Lectin_C,	Lectin_C (1) / IF3_N (1) / Chordopox_A33R (1)	Lectin C-type domain (1) / Translation initiation factor IF-3 (1) / Chordopoxvirus A33R protein (1)	macrophage mannose receptor 1 precursor [Homo sapiens]	4.55e-28	NP_002429.1	MRC1	triforce, isoform C [Drosophila melanogaster]	1.71e-11	macrophage mannose receptor 1 precursor [Mus musculus]	7.09e-27
0.00244893	0.880313	0.139	0.082	1	1	dd-Smed-v6-2631-0-1	protein binding	Interacting selectively and non-covalently with any protein or protein complex (a complex of two or more proteins that may include other nonprotein molecules).	Human: ubiquitin-conjugating enzyme E2K (UBE2K)	UQ_con (1) / UBA (1) / UBA_4 (1) / RWD (1)	Ubiquitin-conjugating enzyme (1) / UBA (1) / UBA-like domain (1) / RWD domain (1)	ubiquitin-conjugating enzyme E2 K isoform 1 [Homo sapiens]	7.38e-74	NP_005330.1	UBE2K	ubiquitin conjugating enzyme 4, isoform A [Drosophila melanogaster]	4.74e-81	ubiquitin-conjugating enzyme E2 K isoform 1 [Mus musculus]	6.24e-74
0.00245494	0.368692	0.401	0.293	1	1	dd-Smed-v6-972-0-1	phosphoglycerate kinase activity | glycolytic process | metal ion binding	Catalysis of the reaction: 3-phospho-D-glycerate + ATP = 3-phospho-D-glyceroyl phosphate + ADP + H(+). | The chemical reactions and pathways resulting in the breakdown of a carbohydrate into pyruvate, with the concomitant production of a small amount of ATP and the reduction of NAD(P) to NAD(P)H. Glycolysis begins with the metabolism of a carbohydrate to generate products that can enter the pathw…	Human: phosphoglycerate kinase 1 (PGK1)	PGK (1)	Phosphoglycerate kinase (1)	phosphoglycerate kinase 1 [Homo sapiens]	0	NP_000282.1	PGK1	phosphoglycerate kinase, isoform A [Drosophila melanogaster]	0	phosphoglycerate kinase 1 [Mus musculus]	0
0.00255595	0.384244	0.434	0.325	1	1	dd-Smed-v6-978-0-1	protein binding | Arp2/3 protein complex | actin cytoskeleton | regulation of actin filament polymerization | Arp2/3 complex-mediated actin nucleation	Interacting selectively and non-covalently with any protein or protein complex (a complex of two or more proteins that may include other nonprotein molecules). | A stable protein complex that contains two actin-related proteins, Arp2 and Arp3, and five novel proteins (ARPC1-5), and functions in the nucleation of branched actin filaments. | The part of the cytoskeleton (the internal framework of a…	Human: actin related protein 2/3 complex, subunit 1A, 41kDa (ARPC1A)	WD40 (1) / ANAPC4_WD40 (1)	WD domain (1) / Anaphase-promoting complex subunit 4 WD40 domain (1)	actin-related protein 2/3 complex subunit 1A isoform 1 [Homo sapiens]	9.26e-103	NP_006400.2	ARPC1A	Actin-related protein 2/3 complex, subunit 1, isoform B [Drosophila melanogaster]	3.46e-87	actin-related protein 2/3 complex subunit 1A [Mus musculus]	2.68e-104
0.00256388	0.385986	0.333	0.234	1	1	dd-Smed-v6-4307-0-1	sulfotransferase activity	Catalysis of the transfer of a sulfate group from 3'-phosphoadenosine 5'-phosphosulfate to the hydroxyl group of an acceptor, producing the sulfated derivative and 3'-phosphoadenosine 5'-phosphate.	Human: sulfotransferase family, cytosolic, 1C, member 3 (SULT1C3)	Sulfotransfer_1 (1) / Sulfotransfer_3 (1)	Sulfotransferase domain (1) / Sulfotransferase family (1)	sulfotransferase 1C3 isoform 2 [Homo sapiens]	3.5e-45	NP_001008743.1	SULT1C3	sulfotransferase 2, isoform A [Drosophila melanogaster]	4.12e-37	sulfotransferase family cytosolic 1B member 1 isoform X1 [Mus musculus]	3.85e-45
0.00256647	2.65951	0.011	0.001	1	1	dd-Smed-v6-11791-0-1							NA				NA		NA
0.00263041	0.162579	0.667	0.504	1	1	dd-Smed-v6-178-0-1	structural constituent of ribosome | intracellular | ribosome | translation	The action of a molecule that contributes to the structural integrity of the ribosome. | The living contents of a cell; the matter contained within (but not including) the plasma membrane, usually taken to exclude large vacuoles and masses of secretory or ingested material. In eukaryotes it includes the nucleus and cytoplasm. | An intracellular organelle, about 200 A in diameter, consisting of RN…	Human: ribosomal protein S6 (RPS6)	Ribosomal_S6e (1)	Ribosomal protein S6e (1)	40S ribosomal protein S6 [Homo sapiens]	2.22e-79	NP_001001.2	RPS6	ribosomal protein S6, isoform B [Drosophila melanogaster]	4.84e-82	40S ribosomal protein S6 [Mus musculus]	1.87e-79
0.00267696	0.284047	0.307	0.21	1	1	dd-Smed-v6-892-0-1	metal ion binding	Interacting selectively and non-covalently with any metal ion.	PFAM: zf-C2H2_jaz, Thymidylate_kin,	zf-C2H2_jaz (1) / Thymidylate_kin (1) / zf-C2H2_2 (1)	Zinc-finger double-stranded RNA-binding (1) / Thymidylate kinase (1) / C2H2 type zinc-finger (2 copies) (1)	zinc finger protein 593 [Homo sapiens]	0.002	NP_056955.2	ZNF593	uncharacterized protein Dmel_CG3224 [Drosophila melanogaster]	0.000597	zinc finger protein 593 [Mus musculus]	0.041
0.00268299	0.327218	0.742	0.574	1	1	dd-Smed-v6-209-0-1	nucleic acid binding | DNA binding | regulation of transcription, DNA-templated	Interacting selectively and non-covalently with any nucleic acid. | Any molecular function by which a gene product interacts selectively and non-covalently with DNA (deoxyribonucleic acid). | Any process that modulates the frequency, rate or extent of cellular DNA-templated transcription.	Human: Y box binding protein 3 (YBX3)			Y-box-binding protein 3 isoform X3 [Homo sapiens]	2.63e-27	XP_011519173.1	YBX3	ypsilon schachtel, isoform B [Drosophila melanogaster]	6.81e-29	Y-box-binding protein 3 short isoform [Mus musculus]	2.2e-27
0.00268736	0.567814	0.15	0.088	1	1	dd-Smed-v6-1150-0-1			Human: mitochondrial inner membrane organizing system 1 (MINOS1)			MICOS complex subunit MIC10 isoform a [Homo sapiens]	1.39e-09	NP_001027535.1	MICOS10	uncharacterized protein Dmel_CG12479 [Drosophila melanogaster]	0.009	MICOS complex subunit Mic10 [Mus musculus]	7.39e-10
0.0027314	0.555687	0.247	0.164	1	1	dd-Smed-v6-2482-0-1			Human: thioredoxin domain containing 17 (TXNDC17)	DUF953 (1) / Thioredoxin_9 (1)	Eukaryotic protein of unknown function (DUF953) (1) / Thioredoxin (1)	thioredoxin domain-containing protein 17 [Homo sapiens]	6.58e-16	NP_116120.1	TXNDC17	clot, isoform A [Drosophila melanogaster]	1.52e-17	thioredoxin domain-containing protein 17 [Mus musculus]	2.8e-15
0.00280343	0.727944	0.169	0.104	1	1	dd-Smed-v6-1223-0-1			Human: parkinson protein 7 (PARK7)	DJ-1_PfpI (1) / GATase_3 (1) / ThiJ_like (1) / SNO (1)	DJ-1 (1) / CobB (1) / ThiJ (1) / SNO glutamine amidotransferase family (1)	Parkinson disease protein 7 isoform X1 [Homo sapiens]	2.11e-37	XP_005263481.1	PARK7	dj-1beta [Drosophila melanogaster]	2.74e-44	Parkinson disease protein 7 homolog [Mus musculus]	1.97e-38
0.00302073	0.355379	0.292	0.198	1	1	dd-Smed-v6-782-0-1	ubiquinol-cytochrome-c reductase activity | electron carrier activity	Catalysis of the transfer of a solute or solutes from one side of a membrane to the other according to the reaction: CoQH2 + 2 ferricytochrome c = CoQ + 2 ferrocytochrome c + 2 H+. | Any molecular entity that serves as an electron acceptor and electron donor in an electron transport chain. An electron transport chain is a process in which a series of electron carriers operate together to transfer…	Human: UQCR11	UCR_6-4kD (1)	Ubiquinol-cytochrome C reductase complex (1)	cytochrome b-c1 complex subunit 10 [Homo sapiens]	0.036	NP_006821.1	UQCR11	Ubiquinol-cytochrome c reductase 6.4 kDa subunit, isoform A [Drosophila melanogaster]	0.008	cytochrome b-c1 complex subunit 10 [Mus musculus]	0.014
0.00304263	0.317975	0.386	0.28	1	1	dd-Smed-v6-1433-0-1			Human: VAMP (vesicle-associated membrane protein)-associated protein A, 33kDa (VAPA)	Motile_Sperm (1)	MSP (Major sperm protein) domain (1)	vesicle-associated membrane protein-associated protein A isoform 2 [Homo sapiens]	1.39e-58	NP_919415.2	VAPA	VAMP-associated protein 33kDa, isoform A [Drosophila melanogaster]	7.66e-35	vesicle-associated membrane protein-associated protein B [Mus musculus]	4.91e-58
0.00308443	2.30899	0.022	0.005	1	1	dd-Smed-v6-16029-0-1			Human: PRPF8			pre-mRNA-processing-splicing factor 8 isoform X1 [Homo sapiens]	0.000123	XP_024306305.1	PRPF8	pre-mRNA processing factor 8 [Drosophila melanogaster]	0.007	pre-mRNA-processing-splicing factor 8 [Mus musculus]	0.000105
0.00318583	0.31906	0.367	0.261	1	1	dd-Smed-v6-1674-0-1			PFAM: Ndufs5,	Ndufs5 (1)	NADH (1)	NADH dehydrogenase [ubiquinone] iron-sulfur protein 5 [Homo sapiens]	0.021	NP_004543.1	NDUFS5	uncharacterized protein Dmel_CG10801, isoform B [Drosophila melanogaster]	7.3	NADH dehydrogenase [ubiquinone] iron-sulfur protein 5 [Mus musculus]	0.11
0.00321714	0.431395	0.341	0.249	1	1	dd-Smed-v6-729-0-1	catalytic activity | metalloendopeptidase activity | proteolysis | metal ion binding	Catalysis of a biochemical reaction at physiological temperatures. In biologically catalyzed reactions, the reactants are known as substrates, and the catalysts are naturally occurring macromolecular substances known as enzymes. Enzymes possess specific binding sites for substrates, and are usually composed wholly or largely of protein, but RNA that has catalytic activity (ribozyme) is often also…	Human: ubiquinol-cytochrome c reductase core protein I (UQCRC1)	Peptidase_M16 (1) / Peptidase_M16_C (1)	Insulinase (Peptidase family M16) (1) / Peptidase M16 inactive domain (1)	cytochrome b-c1 complex subunit 1, mitochondrial precursor [Homo sapiens]	1.36e-136	NP_003356.2	UQCRC1	Ubiquinol-cytochrome c reductase core protein 1, isoform A [Drosophila melanogaster]	1.09e-137	cytochrome b-c1 complex subunit 1, mitochondrial precursor [Mus musculus]	5.38e-135
0.00337525	0.651284	0.15	0.089	1	1	dd-Smed-v6-1720-0-1	mitochondrial inner membrane presequence translocase complex | protein import into mitochondrial matrix	The protein transport machinery of the mitochondrial inner membrane that contains three essential Tim proteins: Tim17 and Tim23 are thought to build a preprotein translocation channel while Tim44 interacts transiently with the matrix heat-shock protein Hsp70 to form an ATP-driven import motor. | The import of proteins across the outer and inner mitochondrial membranes into the matrix. Unfolded pr…	Human: presequence translocase-associated motor 16 homolog (S. cerevisiae) (PAM16)	Pam16 (1)	Pam16 (1)	mitochondrial import inner membrane translocase subunit TIM16 [Homo sapiens]	2.88e-13	NP_057153.8	PAM16	black pearl, isoform A [Drosophila melanogaster]	5.95e-17	mitochondrial import inner membrane translocase subunit TIM16 [Mus musculus]	1.4e-13
0.00340716	0.165278	0.24	0.153	1	1	dd-Smed-v6-391-0-1							NA			tetraspanin 42Er [Drosophila melanogaster]	0.24	coiled-coil domain-containing protein 134 isoform 1 precursor [Mus musculus]	3
0.00343573	0.646873	0.105	0.055	1	1	dd-Smed-v6-5715-0-1	ubiquitin-protein transferase activity | protein binding | immune response | signal transduction | zinc ion binding | protein ubiquitination	Catalysis of the transfer of ubiquitin from one protein to another via the reaction X-Ub + Y --> Y-Ub + X, where both X-Ub and Y-Ub are covalent linkages. | Interacting selectively and non-covalently with any protein or protein complex (a complex of two or more proteins that may include other nonprotein molecules). | Any immune system process that functions in the calibrated response of an organi…	Human: TNF receptor-associated factor 5 (TRAF5)	Laminin_I (1) / zf-C3HC4_3 (1) / HAUS-augmin3 (1) / Fib_alpha (1) / Snapin_Pallidin (1) / zf-C3HC4_2 (1) / DUF16 (1) / MATH (1)	Laminin Domain I (1) / Zinc finger (2) / HAUS augmin-like complex subunit 3 (1) / Fibrinogen alpha (1) / Snapin (1) / Protein of unknown function DUF16 (1) / MATH domain (1)	TNF receptor-associated factor 6 [Homo sapiens]	3.57e-13	NP_665802.1	TRAF6	TNF-receptor-associated factor 4, isoform A [Drosophila melanogaster]	1.22e-06	TNF receptor-associated factor 1 isoform X1 [Mus musculus]	2.16e-12
0.00355094	0.518898	0.217	0.141	1	1	dd-Smed-v6-2127-0-1	mitochondrial inner membrane | mitochondrial pyruvate transport	The inner, i.e. lumen-facing, lipid bilayer of the mitochondrial envelope. It is highly folded to form cristae. | The directed movement of pyruvate, 2-oxopropanoate, into, out of or within a mitochondrion.	PFAM: UPF0041,	MPC (1)	Mitochondrial pyruvate carriers (1)	mitochondrial pyruvate carrier 1 isoform 1 [Homo sapiens]	2.13e-38	NP_057182.1	MPC1	mitochondrial pyruvate carrier, isoform B [Drosophila melanogaster]	1.46e-35	mitochondrial pyruvate carrier 1 isoform 1 [Mus musculus]	8.26e-40
0.00364651	0.372066	0.36	0.264	1	1	dd-Smed-v6-958-0-1	protein binding	Interacting selectively and non-covalently with any protein or protein complex (a complex of two or more proteins that may include other nonprotein molecules).	Human: echinoderm microtubule associated protein like 1 (EML1)	WD40 (1) / HELP (1) / ANAPC4_WD40 (1) / WD40_like (1) / NBCH_WD40 (1) / CPSF_A (1)	WD domain (1) / HELP motif (1) / Anaphase-promoting complex subunit 4 WD40 domain (1) / WD40-like domain (1) / Neurobeachin beta propeller domain (1) / CPSF A subunit region (1)	echinoderm microtubule-associated protein-like 1 isoform X4 [Homo sapiens]	0	XP_011534842.1	EML1	Doublecortin-domain-containing echinoderm-microtubule-associated protein, isoform D [Drosophila melanogaster]	4.15e-114	echinoderm microtubule-associated protein-like 1 isoform X4 [Mus musculus]	0
0.0037519	0.71296	0.127	0.073	1	1	dd-Smed-v6-13035-0-1							NA				NA		NA
0.00378344	0.115233	0.734	0.582	1	1	dd-Smed-v6-350-0-1	RNA binding	Interacting selectively and non-covalently with an RNA molecule or a portion thereof.	Human: ribosomal protein L10a (RPL10A)	Ribosomal_L1 (1)	Ribosomal protein L1p (1)	60S ribosomal protein L10a [Homo sapiens]	7.38e-101	NP_009035.3	RPL10A	ribosomal protein L10Ab, isoform A [Drosophila melanogaster]	3.59e-99	60S ribosomal protein L10a isoform 1 [Mus musculus]	6.25e-101
0.00380719	0.950613	0.067	0.03	1	1	dd-Smed-v6-3930-0-1				CCSMST1 (1)	CCSMST1 family (1)	DNA damage-induced apoptosis suppressor protein isoform X1 [Homo sapiens]	0.3	XP_024304168.1	DDIAS	uncharacterized protein Dmel_CG33096, isoform C [Drosophila melanogaster]	1.1	alpha/beta hydrolase domain-containing protein 17C [Mus musculus]	0.8
0.00381672	0.248811	0.408	0.299	1	1	dd-Smed-v6-693-0-1	Arp2/3 protein complex | actin cytoskeleton | regulation of actin filament polymerization | Arp2/3 complex-mediated actin nucleation	A stable protein complex that contains two actin-related proteins, Arp2 and Arp3, and five novel proteins (ARPC1-5), and functions in the nucleation of branched actin filaments. | The part of the cytoskeleton (the internal framework of a cell) composed of actin and associated proteins. Includes actin cytoskeleton-associated complexes. | Any process that modulates the frequency, rate or extent of …	Human: actin related protein 2/3 complex, subunit 2, 34kDa (ARPC2)	P34-Arc (1)	Arp2 (1)	actin-related protein 2/3 complex subunit 2 [Homo sapiens]	7.83e-113	NP_690601.1	ARPC2	Actin-related protein 2/3 complex, subunit 2, isoform A [Drosophila melanogaster]	9.54e-114	actin-related protein 2/3 complex subunit 2 isoform X1 [Mus musculus]	1.97e-112
0.00389427	0.405173	0.412	0.312	1	1	dd-Smed-v6-487-0-1			Human: glutamate-cysteine ligase, modifier subunit (GCLM)	Aldo_ket_red (1) / Lipoprotein_20 (1)	Aldo (1) / YfhG lipoprotein (1)	glutamate--cysteine ligase regulatory subunit isoform 2 [Homo sapiens]	4.79e-26	NP_001295182.1	GCLM	Glutamate-cysteine ligase modifier subunit, isoform A [Drosophila melanogaster]	1.21e-17	glutamate--cysteine ligase regulatory subunit [Mus musculus]	1.06e-25
0.00389955	0.119608	0.599	0.441	1	1	dd-Smed-v6-869-0-1	phosphorylase activity | pyrimidine nucleobase metabolic process | pyrimidine nucleoside metabolic process | metabolic process | pyrimidine-nucleoside phosphorylase activity | transferase activity, transferring glycosyl groups | transferase activity, transferring pentosyl groups	Catalysis of the reaction: 1,4-alpha-D-glucosyl(n) + phosphate = 1,4-alpha-D-glucosyl(n-1) + alpha-D-glucose 1-phosphate. The name should be qualified in each instance by adding the name of the natural substrate, e.g. maltodextrin phosphorylase, starch phosphorylase, glycogen phosphorylase. | The chemical reactions and pathways involving pyrimidine nucleobases, 1,3-diazine, organic nitrogenous ba…	PFAM: Glycos_transf_3, PYNP_C, Glycos_trans_3N,	Glycos_transf_3 (1) / Glycos_trans_3N (1) / PYNP_C (1)	Glycosyl transferase family (2) / Pyrimidine nucleoside phosphorylase C-terminal domain (1)	thymidine phosphorylase isoform 2 [Homo sapiens]	1.29e-105	NP_001244918.1	TYMP	rosy [Drosophila melanogaster]	2.2	thymidine phosphorylase [Mus musculus]	1.27e-100
0.00395305	0.193084	0.727	0.62	1	1	dd-Smed-v6-387-0-1	protein binding	Interacting selectively and non-covalently with any protein or protein complex (a complex of two or more proteins that may include other nonprotein molecules).	Human: syndecan binding protein (syntenin) (SDCBP)5	PDZ (1) / PDZ_6 (1) / PDZ_2 (1) / Peptidase_M50 (1)	PDZ domain (3) / Peptidase family M50 (1)	syntenin-1 isoform 3 [Homo sapiens]	3.31e-103	NP_001007071.1	SDCBP	X11Lbeta, isoform D [Drosophila melanogaster]	8.48e-06	syntenin-1 isoform X2 [Mus musculus]	1.05e-101
0.00403115	0.221776	0.678	0.551	1	1	dd-Smed-v6-280-0-1	catalytic activity | polyamine biosynthetic process	Catalysis of a biochemical reaction at physiological temperatures. In biologically catalyzed reactions, the reactants are known as substrates, and the catalysts are naturally occurring macromolecular substances known as enzymes. Enzymes possess specific binding sites for substrates, and are usually composed wholly or largely of protein, but RNA that has catalytic activity (ribozyme) is often also…	Human: ornithine decarboxylase 1 (ODC1)	Orn_Arg_deC_N (1) / Orn_DAP_Arg_deC (1)	Pyridoxal-dependent decarboxylase (2)	ornithine decarboxylase isoform 1 [Homo sapiens]	3.11e-90	NP_002530.1	ODC1	ornithine decarboxylase 1 [Drosophila melanogaster]	7.86e-57	ornithine decarboxylase isoform X1 [Mus musculus]	1.4e-91
0.00415125	0.835328	0.064	0.028	1	1	dd-Smed-v6-5774-0-1							NA			uncoordinated 80, isoform G [Drosophila melanogaster]	0.97		NA
0.00428393	0.287159	0.408	0.304	1	1	dd-Smed-v6-2109-1-1	dolichyl-diphosphooligosaccharide-protein glycotransferase activity | oligosaccharyltransferase complex | integral component of membrane	Catalysis of the reaction: dolichyl diphosphooligosaccharide + protein L-asparagine = dolichyl diphosphate + a glycoprotein with the oligosaccharide chain attached by glycosylamine linkage to protein L-asparagine. | A protein complex that is found in the endoplasmic reticulum membrane of eukaryotes and transfers lipid-linked oligosaccharide precursor to asparagine residues on nascent proteins. In…	Human: defender against cell death 1 (DAD1)	DAD (1)	DAD family (1)	dolichyl-diphosphooligosaccharide--protein glycosyltransferase subunit DAD1 [Homo sapiens]	1.21e-56	NP_001335.1	DAD1	defender against apoptotic cell death 1 [Drosophila melanogaster]	4.88e-55	dolichyl-diphosphooligosaccharide--protein glycosyltransferase subunit DAD1 [Mus musculus]	1.03e-56
0.00458228	0.583475	0.161	0.1	1	1	dd-Smed-v6-970-0-1	nucleotide binding | nucleic acid binding	Interacting selectively and non-covalently with a nucleotide, any compound consisting of a nucleoside that is esterified with (ortho)phosphate or an oligophosphate at any hydroxyl group on the ribose or deoxyribose. | Interacting selectively and non-covalently with any nucleic acid.	Human: MKI67 (FHA domain) interacting nucleolar phosphoprotein (MKI67IP)	RRM_1 (1)	RNA recognition motif (1)	MKI67 FHA domain-interacting nucleolar phosphoprotein [Homo sapiens]	6.15e-07	NP_115766.3	NIFK	uncharacterized protein Dmel_CG6937 [Drosophila melanogaster]	2.32e-09	MKI67 FHA domain-interacting nucleolar phosphoprotein [Mus musculus]	1.37e-07
0.00460555	0.688489	0.247	0.178	1	1	dd-Smed-v6-526-0-1	adenosylhomocysteinase activity | one-carbon metabolic process	Catalysis of the reaction: S-adenosyl-L-homocysteine + H2O = adenosine + L-homocysteine. | The chemical reactions and pathways involving the transfer of one-carbon units in various oxidation states.	Human: adenosylhomocysteinase (AHCY)	AdoHcyase (1) / AdoHcyase_NAD (1) / 2-Hacid_dh_C (1) / IlvN (1) / TrkA_N (1)	S-adenosyl-L-homocysteine hydrolase (2) / D-isomer specific 2-hydroxyacid dehydrogenase (1) / Acetohydroxy acid isomeroreductase (1) / TrkA-N domain (1)	adenosylhomocysteinase isoform X2 [Homo sapiens]	0	XP_016883198.1	AHCY	adenosylhomocysteinase, isoform A [Drosophila melanogaster]	0	adenosylhomocysteinase [Mus musculus]	0
0.00462166	2.52132	0.049	0.019	1	1	dd-Smed-v6-120-0-1			Smed: X1.A4.3				NA				NA		NA
0.00469949	0.215399	0.569	0.444	1	1	dd-Smed-v6-730-0-1	Rho GDP-dissociation inhibitor activity | cytoplasm	Prevents the dissociation of GDP from the small GTPase Rho, thereby preventing GTP from binding. | All of the contents of a cell excluding the plasma membrane and nucleus, but including other subcellular structures.	Human: Rho GDP dissociation inhibitor (GDI) alpha (ARHGDIA)	Rho_GDI (1)	RHO protein GDP dissociation inhibitor (1)	rho GDP-dissociation inhibitor 1 isoform a [Homo sapiens]	1.21e-53	NP_004300.1	ARHGDIA	RhoGDI, isoform A [Drosophila melanogaster]	1.29e-61	rho GDP-dissociation inhibitor 1 [Mus musculus]	4.79e-54
0.00498861	0.528888	0.236	0.159	1	1	dd-Smed-v6-2069-0-1			Smed: Rapunzel			epiplakin isoform X3 [Homo sapiens]	0.61	XP_016869381.1	EPPK1		NA		NA
0.00510885	0.519061	0.18	0.114	1	1	dd-Smed-v6-2625-0-1	mitochondrial outer membrane | transmembrane transport	The outer, i.e. cytoplasm-facing, lipid bilayer of the mitochondrial envelope. | The process in which a solute is transported from one side of a membrane to the other.	Human: voltage-dependent anion channel 1 (VDAC1)	Porin_3 (1)	Eukaryotic porin (1)	voltage-dependent anion-selective channel protein 1 isoform X1 [Homo sapiens]	7.43e-11	XP_016865312.1	VDAC1	porin, isoform B [Drosophila melanogaster]	3.47e-14	voltage-dependent anion-selective channel protein 1 isoform 2 [Mus musculus]	1.61e-11
0.0052034	0.433277	0.12	0.067	1	1	dd-Smed-v6-4424-0-1			Human: AhpC/TSA antioxidant enzyme domain containing 1 (AAED1)	AhpC-TSA_2 (1) / AhpC-TSA (1) / Redoxin (1)	AhpC (2) / Redoxin (1)	peroxiredoxin-like 2C [Homo sapiens]	2.45e-31	NP_714542.1	PRXL2C		NA	peroxiredoxin-like 2C [Mus musculus]	6.02e-31
0.00526842	1.02184	0.079	0.039	1	1	dd-Smed-v6-3532-0-1			Human: mitochondrial ribosomal protein L54 (MRPL54)	Ribosomal_L37 (1)	Mitochondrial ribosomal protein L37 (1)	39S ribosomal protein L54, mitochondrial [Homo sapiens]	1.14e-06	NP_758455.1	MRPL54	mitochondrial ribosomal protein L54 [Drosophila melanogaster]	7.38e-10	39S ribosomal protein L54, mitochondrial precursor [Mus musculus]	0.002
0.00527938	0.283441	0.236	0.157	1	1	dd-Smed-v6-2311-0-1	integral component of membrane	The component of a membrane consisting of the gene products and protein complexes having at least some part of their peptide sequence embedded in the hydrophobic region of the membrane.	Human: ELOVL fatty acid elongase 4 (ELOVL4)	ELO (1)	GNS1 (1)	elongation of very long chain fatty acids protein 4 [Homo sapiens]	7.07e-63	NP_073563.1	ELOVL4	uncharacterized protein Dmel_CG31522, isoform D [Drosophila melanogaster]	2.56e-54	elongation of very long chain fatty acids protein 4 [Mus musculus]	3.87e-62
0.00531826	0.52134	0.199	0.13	1	1	dd-Smed-v6-2349-0-1			Human: ubiquitin-conjugating enzyme E2Z (UBE2Z)	UQ_con (1) / UEV (1) / RWD (1)	Ubiquitin-conjugating enzyme (1) / UEV domain (1) / RWD domain (1)	ubiquitin-conjugating enzyme E2 Z [Homo sapiens]	4.56e-48	NP_075567.2	UBE2Z	ubiquitin conjugating enzyme 7, isoform A [Drosophila melanogaster]	2.53e-22	ubiquitin-conjugating enzyme E2 Z [Mus musculus]	3.45e-48
0.00541516	0.654782	0.199	0.132	1	1	dd-Smed-v6-1411-0-1	catalytic activity | metabolic process | transferase activity, transferring acyl groups other than amino-acyl groups	Catalysis of a biochemical reaction at physiological temperatures. In biologically catalyzed reactions, the reactants are known as substrates, and the catalysts are naturally occurring macromolecular substances known as enzymes. Enzymes possess specific binding sites for substrates, and are usually composed wholly or largely of protein, but RNA that has catalytic activity (ribozyme) is often also…	Human: acetyl-CoA acyltransferase 2 (ACAA2)	Thiolase_N (1) / Thiolase_C (1) / ketoacyl-synt (1)	Thiolase (2) / Beta-ketoacyl synthase (1)	3-ketoacyl-CoA thiolase, mitochondrial [Homo sapiens]	0	NP_006102.2	ACAA2	yippee interacting protein 2 [Drosophila melanogaster]	7.97e-153	3-ketoacyl-CoA thiolase, mitochondrial [Mus musculus]	2.74e-179
0.00549195	0.481242	0.311	0.23	1	1	dd-Smed-v6-275-0-1						coiled-coil domain-containing protein 150 isoform X9 [Homo sapiens]	8.2	XP_006712502.1	CCDC150	Calcium/calmodulin-dependent protein kinase I, isoform B [Drosophila melanogaster]	9.3		NA
0.00549281	0.257038	0.292	0.204	1	1	dd-Smed-v6-1892-0-1			Human: corepressor interacting with RBPJ, 1 (CIR1)	Cir_N (1) / VMAP-M1 (1)	N-terminal domain of CBF1 interacting co-repressor CIR (1) / vWA-MoxR associated protein middle region (VMAP-M) 1 (1)	corepressor interacting with RBPJ 1 [Homo sapiens]	7.54e-37	NP_004873.3	CIR1	uncharacterized protein Dmel_CG6843 [Drosophila melanogaster]	2.08e-47	corepressor interacting with RBPJ 1 [Mus musculus]	8.2e-38
0.00581989	1.2223	0.067	0.032	1	1	dd-Smed-v6-5537-0-1	GTP binding | intracellular | intracellular protein transport | small GTPase mediated signal transduction	Interacting selectively and non-covalently with GTP, guanosine triphosphate. | The living contents of a cell; the matter contained within (but not including) the plasma membrane, usually taken to exclude large vacuoles and masses of secretory or ingested material. In eukaryotes it includes the nucleus and cytoplasm. | The directed movement of proteins in a cell, including the movement of proteins…	PFAM: Arf, Ras, Miro, Gtr1_RagA, SRPRB, MMR_HSR1,	Arf (1) / Roc (1) / Ras (1) / G-alpha (1) / Gtr1_RagA (1) / MMR_HSR1 (1) / SRPRB (1)	ADP-ribosylation factor family (1) / Ras of Complex (1) / Ras family (1) / G-protein alpha subunit (1) / Gtr1 (1) / 50S ribosome-binding GTPase (1) / Signal recognition particle receptor beta subunit (1)	ADP-ribosylation factor-related protein 1 isoform X1 [Homo sapiens]	1.25e-84	XP_016883065.1	ARFRP1	ADP-ribosylation factor related protein 1 [Drosophila melanogaster]	5.09e-88	ADP-ribosylation factor-related protein 1 isoform 1 [Mus musculus]	7.3e-84
0.00586511	1.70219	0.026	0.007	1	1	dd-Smed-v6-1471-0-1							NA			uncharacterized protein Dmel_CG9577 [Drosophila melanogaster]	0.82		NA
0.00596034	1.29299	0.041	0.015	1	1	dd-Smed-v6-8317-0-1							NA			uncharacterized protein Dmel_CG43345, isoform B [Drosophila melanogaster]	10		NA
0.00603809	0.153021	0.809	0.661	1	1	dd-Smed-v6-426-0-1	endoplasmic reticulum | isomerase activity | cell redox homeostasis	The irregular network of unit membranes, visible only by electron microscopy, that occurs in the cytoplasm of many eukaryotic cells. The membranes form a complex meshwork of tubular channels, which are often expanded into slitlike cavities called cisternae. The ER takes two forms, rough (or granular), with ribosomes adhering to the outer surface, and smooth (with no ribosomes attached). | Catalys…	Human: protein disulfide isomerase family A, member 3 (PDIA3)	Thioredoxin (1) / Thioredoxin_6 (1) / Calsequestrin (1) / Thioredoxin_2 (1) / Redoxin (1) / Thioredoxin_8 (1)	Thioredoxin (1) / Thioredoxin-like domain (2) / Calsequestrin (1) / Redoxin (1) / Thioredoxin-like (1)	protein disulfide-isomerase A3 precursor [Homo sapiens]	4.96e-162	NP_005304.3	PDIA3	endoplasmic reticulum p60 [Drosophila melanogaster]	8.33e-163	protein disulfide-isomerase A3 precursor [Mus musculus]	1.46e-159
0.00610343	0.505685	0.24	0.166	1	1	dd-Smed-v6-2161-0-1	catalytic activity | hydrolase activity, hydrolyzing O-glycosyl compounds | carbohydrate metabolic process | cation binding	Catalysis of a biochemical reaction at physiological temperatures. In biologically catalyzed reactions, the reactants are known as substrates, and the catalysts are naturally occurring macromolecular substances known as enzymes. Enzymes possess specific binding sites for substrates, and are usually composed wholly or largely of protein, but RNA that has catalytic activity (ribozyme) is often also…	Human: glucan (1,4-alpha-), branching enzyme 1 (GBE1)	Alpha-amylase_C (1) / CBM_48 (1) / Alpha-amylase (1)	Alpha amylase (2) / Carbohydrate-binding module 48 (Isoamylase N-terminal domain) (1)	1,4-alpha-glucan-branching enzyme [Homo sapiens]	0	NP_000149.4	GBE1	1,4-Alpha-Glucan branching enzyme [Drosophila melanogaster]	0	1,4-alpha-glucan-branching enzyme [Mus musculus]	0
0.00610526	0.441375	0.15	0.092	1	1	dd-Smed-v6-3439-0-1	integral component of membrane	The component of a membrane consisting of the gene products and protein complexes having at least some part of their peptide sequence embedded in the hydrophobic region of the membrane.	Human: transmembrane protein 41B (TMEM41B)	SNARE_assoc (1)	SNARE associated Golgi protein (1)	transmembrane protein 41B isoform 1 [Homo sapiens]	1.64e-47	NP_055827.1	TMEM41B	stasimon, isoform A [Drosophila melanogaster]	7.98e-48	transmembrane protein 41B isoform X1 [Mus musculus]	1.38e-47
0.00618031	0.35489	0.221	0.149	1	1	dd-Smed-v6-547-0-1				COX8 (1)	Cytochrome oxidase c subunit VIII (1)	RAD9, HUS1, RAD1-interacting nuclear orphan protein 1 isoform 1 [Homo sapiens]	1.1	NP_001244027.1	RHNO1	prominin-like, isoform H [Drosophila melanogaster]	0.57	olfactory receptor 716 [Mus musculus]	8
0.00626892	0.415603	0.27	0.192	1	1	dd-Smed-v6-2865-0-1	oxidoreductase activity, acting on NAD(P)H | electron transport chain	Catalysis of an oxidation-reduction (redox) reaction in which NADH or NADPH acts as a hydrogen or electron donor and reduces a hydrogen or electron acceptor. | A process in which a series of electron carriers operate together to transfer electrons from donors to any of several different terminal electron acceptors to generate a transmembrane electrochemical gradient.	Smed: unknown	NDUS4 (1)	NADH dehydrogenase ubiquinone Fe-S protein 4 (1)	NADH dehydrogenase [ubiquinone] iron-sulfur protein 4, mitochondrial isoform 1 precursor [Homo sapiens]	3.86e-42	NP_002486.1	NDUFS4	NADH dehydrogenase (ubiquinone) 18 kDa subunit [Drosophila melanogaster]	3.78e-40	NADH dehydrogenase [ubiquinone] iron-sulfur protein 4, mitochondrial [Mus musculus]	7.59e-39
0.00644621	0.734275	0.135	0.082	1	1	dd-Smed-v6-13414-0-1	protein binding | zinc ion binding | metal ion binding	Interacting selectively and non-covalently with any protein or protein complex (a complex of two or more proteins that may include other nonprotein molecules). | Interacting selectively and non-covalently with zinc (Zn) ions. | Interacting selectively and non-covalently with any metal ion.	PFAM: zf-C3HC4,	zf-C3HC4 (1) / zf-C3HC4_3 (1) / zf-C3HC4_2 (1)	Zinc finger (3)	E3 ubiquitin-protein ligase RBX1 [Homo sapiens]	3.1	NP_055063.1	RBX1	regulator of cullins 1a, isoform A [Drosophila melanogaster]	0.16	HEAT repeat-containing protein 5A isoform X4 [Mus musculus]	1.8
0.00657076	0.629693	0.116	0.067	1	1	dd-Smed-v6-11288-0-1							NA			calcium-binding protein 1, isoform A [Drosophila melanogaster]	4.5		NA
0.00672628	0.262175	0.423	0.309	1	1	dd-Smed-v6-2062-0-1	hydrolase activity	Catalysis of the hydrolysis of various bonds, e.g. C-O, C-N, C-C, phosphoric anhydride bonds, etc. Hydrolase is the systematic name for any enzyme of EC class 3.	Human: carboxymethylenebutenolidase homolog (Pseudomonas) (CMBL)	DLH (1)	Dienelactone hydrolase family (1)	carboxymethylenebutenolidase homolog [Homo sapiens]	1.51e-15	NP_620164.1	CMBL	uncharacterized protein Dmel_CG13887, isoform C [Drosophila melanogaster]	0.91	carboxymethylenebutenolidase homolog isoform X1 [Mus musculus]	1.24e-16
0.00672843	0.345396	0.195	0.125	1	1	dd-Smed-v6-3714-0-1	metabolic process | methyltransferase activity	The chemical reactions and pathways, including anabolism and catabolism, by which living organisms transform chemical substances. Metabolic processes typically transform small molecules, but also include macromolecular processes such as DNA repair and replication, and protein synthesis and degradation. | Catalysis of the transfer of a methyl group to an acceptor molecule.	PFAM: Methyltransf_11, Methyltransf_31, Methyltransf_25, Methyltransf_12, Methyltransf_23, Methyltransf_18, Methyltransf_8, Ubie_methyltran,	Methyltransf_11 (1) / Methyltransf_25 (1) / Methyltransf_31 (1) / Methyltransf_12 (1) / Ubie_methyltran (1) / Methyltransf_8 (1) / Methyltransf_23 (1) / MTS (1) / PrmA (1) / Pox_MCEL (1)	Methyltransferase domain (5) / ubiE (1) / Hypothetical methyltransferase (1) / Methyltransferase small domain (1) / Ribosomal protein L11 methyltransferase (PrmA) (1) / mRNA capping enzyme (1)	ubiquinone biosynthesis O-methyltransferase, mitochondrial isoform X4 [Homo sapiens]	0.007	XP_024302226.1	COQ3	uncharacterized protein Dmel_CG8067, isoform A [Drosophila melanogaster]	0.0004	arginine-hydroxylase NDUFAF5, mitochondrial precursor [Mus musculus]	0.2
0.0068476	0.488473	0.225	0.154	1	1	dd-Smed-v6-1558-0-1						pre-mRNA-splicing factor ATP-dependent RNA helicase DHX15 [Homo sapiens]	4.8	NP_001349.2	DHX15	anastral spindle 3 [Drosophila melanogaster]	0.15	pre-mRNA-splicing factor ATP-dependent RNA helicase DHX15 isoform 1 [Mus musculus]	4
0.0069142	1.08781	0.022	0.006	1	1	dd-Smed-v6-8785-0-1	protein binding	Interacting selectively and non-covalently with any protein or protein complex (a complex of two or more proteins that may include other nonprotein molecules).	PFAM: C2,	C2 (1)	C2 domain (1)	synaptotagmin-14 isoform 5 [Homo sapiens]	3.73e-40	NP_001242935.1	SYT14	synaptotagmin 14, isoform A [Drosophila melanogaster]	2.69e-32	synaptotagmin-14 isoform X8 [Mus musculus]	1.83e-42
0.00693426	1.08772	0.022	0.006	1	1	dd-Smed-v6-15132-0-1						zinc finger protein 341 isoform 3 [Homo sapiens]	4.6	NP_001269864.1	ZNF341	apollo, isoform C [Drosophila melanogaster]	2.4	zinc finger protein 341 isoform X1 [Mus musculus]	4
0.00699323	0.321986	0.288	0.205	1	1	dd-Smed-v6-1524-0-1			Human: NADH dehydrogenase (ubiquinone) 1 alpha subcomplex, 9, 39kDa (NDUFA9)	NmrA (1) / Epimerase (1) / NAD_binding_10 (1) / 3Beta_HSD (1) / RmlD_sub_bind (1) / NAD_binding_4 (1)	NmrA-like family (1) / NAD dependent epimerase (1) / NAD(P)H-binding (1) / 3-beta hydroxysteroid dehydrogenase (1) / RmlD substrate binding domain (1) / Male sterility protein (1)	NADH dehydrogenase [ubiquinone] 1 alpha subcomplex subunit 9, mitochondrial precursor [Homo sapiens]	2.95e-89	NP_004993.1	NDUFA9	NADH dehydrogenase (ubiquinone) 39 kDa subunit, isoform A [Drosophila melanogaster]	6.81e-101	NADH dehydrogenase [ubiquinone] 1 alpha subcomplex subunit 9, mitochondrial precursor [Mus musculus]	1.02e-84
0.00718891	1.60259	0.019	0.004	1	1	dd-Smed-v6-8401-0-1	nucleoside diphosphate kinase activity | ATP binding | nucleoside diphosphate phosphorylation | GTP biosynthetic process | UTP biosynthetic process | CTP biosynthetic process | cell redox homeostasis	Catalysis of the reaction: ATP + nucleoside diphosphate = ADP + nucleoside triphosphate. | Interacting selectively and non-covalently with ATP, adenosine 5'-triphosphate, a universally important coenzyme and enzyme regulator. | The process of introducing a phosphate group into a nucleoside diphosphate to produce a nucleoside triphosphate. | The chemical reactions and pathways resulting in the for…	Human: NME/NM23 family member 8 (NME8)	NDK (1) / Thioredoxin (1)	Nucleoside diphosphate kinase (1) / Thioredoxin (1)	thioredoxin domain-containing protein 3 [Homo sapiens]	5.17e-112	NP_057700.3	NME8	uncharacterized protein Dmel_CG18130 [Drosophila melanogaster]	8.56e-21	thioredoxin domain-containing protein 3 isoform 1 [Mus musculus]	3.81e-106
0.00770913	0.215746	0.36	0.26	1	1	dd-Smed-v6-1428-0-1	protein kinase CK2 complex | protein kinase regulator activity	A protein complex that possesses protein serine/threonine kinase activity, and contains two catalytic alpha subunits and two regulatory beta subunits. Protein kinase CK2 complexes are found in nearly every subcellular compartment, and can phosphorylate many protein substrates in addition to casein. | Modulates the activity of a protein kinase, an enzyme which phosphorylates a protein.	Human: casein kinase 2, beta polypeptide (CSNK2B)	CK_II_beta (1)	Casein kinase II regulatory subunit (1)	casein kinase II subunit beta isoform 1 [Homo sapiens]	2.44e-132	NP_001311.3	CSNK2B	casein kinase II beta subunit, isoform I [Drosophila melanogaster]	1.27e-130	casein kinase II subunit beta isoform 1 [Mus musculus]	1.38e-132
0.00782063	0.730917	0.127	0.077	1	1	dd-Smed-v6-4785-0-1	cytoplasm	All of the contents of a cell excluding the plasma membrane and nucleus, but including other subcellular structures.	Human: acetylserotonin O-methyltransferase-like (ASMTL)	Maf (1)	Maf-like protein (1)	probable bifunctional dTTP/UTP pyrophosphatase/methyltransferase protein isoform X1 [Homo sapiens]	1.64e-38	XP_005274840.1	ASMTL	uncharacterized protein Dmel_CG9515, isoform B [Drosophila melanogaster]	1.37e-48	serine/arginine repetitive matrix protein 1, partial [Mus musculus]	2.06e-13
0.0080187	0.160863	0.757	0.598	1	1	dd-Smed-v6-1581-0-1	protein binding	Interacting selectively and non-covalently with any protein or protein complex (a complex of two or more proteins that may include other nonprotein molecules).	Smed: Smed05022_V2 low density lipoprotein receptor-1	Ig_3 (1) / Ig_2 (1) / I-set (1) / ig (1) / V-set (1) / Ldl_recept_a (1) / Ig_5 (1) / Ig_4 (1) / Izumo-Ig (1) / Herpes_gE_N (1) / PKD_3 (1)	Immunoglobulin domain (3) / Immunoglobulin I-set domain (1) / Immunoglobulin V-set domain (1) / Low-density lipoprotein receptor domain class A (1) / Ig-like domain on T-cell surface glycoprotein CD3 epsilon chain (1) / T-cell surface glycoprotein CD3 delta chain (1) / Izumo-like Immunoglobulin domain (1) / Alphaherpesvirus glycoprotein E N-terminal (1) / PKD-like domain (1)	basement membrane-specific heparan sulfate proteoglycan core protein isoform X1 [Homo sapiens]	9.14e-29	XP_011539620.1	HSPG2	terribly reduced optic lobes, isoform BC [Drosophila melanogaster]	5.87e-27	basement membrane-specific heparan sulfate proteoglycan core protein precursor [Mus musculus]	1.22e-29
0.00805692	0.411971	0.341	0.251	1	1	dd-Smed-v6-2066-0-1	membrane	A lipid bilayer along with all the proteins and protein complexes embedded in it an attached to it.	Human: lectin, mannose-binding 2 (LMAN2)	Lectin_leg-like (1) / Bact_lectin (1) / Lectin_legB (1)	Legume-like lectin family (1) / Bacterial lectin (1) / Legume lectin domain (1)	vesicular integral-membrane protein VIP36 precursor [Homo sapiens]	1.45e-87	NP_006807.1	LMAN2	uncharacterized protein Dmel_CG5510 [Drosophila melanogaster]	3.39e-97	vesicular integral-membrane protein VIP36 precursor [Mus musculus]	1.57e-86
0.00808362	0.505005	0.18	0.118	1	1	dd-Smed-v6-2301-0-1			PFAM: HCaRG,	COMM_domain (1)	COMM domain (1)	COMM domain-containing protein 3 [Homo sapiens]	0.000648	NP_036203.1	COMMD3	uncharacterized protein Dmel_CG12106 [Drosophila melanogaster]	0.008	COMM domain-containing protein 3 [Mus musculus]	0.000477
0.00849168	0.19629	0.532	0.404	1	1	dd-Smed-v6-368-0-1	cell redox homeostasis	Any process that maintains the redox environment of a cell or compartment within a cell.	Human: thioredoxin domain containing 9 (TXNDC9)	Thioredoxin (1) / Phosducin (1)	Thioredoxin (1) / Phosducin (1)	thioredoxin domain-containing protein 9 [Homo sapiens]	1.33e-71	NP_005774.2	TXNDC9	uncharacterized protein Dmel_CG4511, isoform A [Drosophila melanogaster]	1.24e-72	thioredoxin domain-containing protein 9 isoform X1 [Mus musculus]	1.18e-69
0.00857852	1.16461	0.03	0.01	1	1	dd-Smed-v6-4468-0-1				TetR_C_10 (1)	Tetracyclin repressor-like (1)		NA			uncharacterized protein Dmel_CG43291, isoform C [Drosophila melanogaster]	6	zinc finger C2HC domain-containing protein 1B [Mus musculus]	9.4
0.00862405	0.516223	0.161	0.102	1	1	dd-Smed-v6-11375-0-1	integral component of membrane	The component of a membrane consisting of the gene products and protein complexes having at least some part of their peptide sequence embedded in the hydrophobic region of the membrane.	Human: CD9 molecule (CD9)	Tetraspanin (1)	Tetraspanin family (1)	CD82 antigen isoform 2 [Homo sapiens]	3.99e-07	NP_001020015.1	CD82	tetraspanin 66E, isoform C [Drosophila melanogaster]	3.62e-09	tetraspanin-8 isoform X1 [Mus musculus]	1.84e-06
0.0087694	0.141215	0.292	0.202	1	1	dd-Smed-v6-1773-0-1	GTPase activity | signal transducer activity | GTP binding | signal transduction | G-protein coupled receptor signaling pathway | adenylate cyclase-modulating G-protein coupled receptor signaling pathway | guanyl nucleotide binding | G-protein beta/gamma-subunit complex binding	Catalysis of the reaction: GTP + H2O = GDP + phosphate. | Conveys a signal across a cell to trigger a change in cell function or state. A signal is a physical entity or change in state that is used to transfer information in order to trigger a response. | Interacting selectively and non-covalently with GTP, guanosine triphosphate. | The cellular process in which a signal is conveyed to trigger a …	Human: guanine nucleotide binding protein (G protein), alpha inhibiting activity polypeptide 1 (GNAI1)	G-alpha (1) / Arf (1) / Roc (1) / Gtr1_RagA (1)	G-protein alpha subunit (1) / ADP-ribosylation factor family (1) / Ras of Complex (1) / Gtr1 (1)	guanine nucleotide-binding protein G(i) subunit alpha-1 isoform 1 [Homo sapiens]	3.23e-140	NP_002060.4	GNAI1	G protein alpha i subunit [Drosophila melanogaster]	4.51e-136	guanine nucleotide-binding protein G(i) subunit alpha-1 [Mus musculus]	2.73e-140
0.00880509	0.579192	0.135	0.082	1	1	dd-Smed-v6-647-1-1	transferase activity, transferring glycosyl groups	Catalysis of the transfer of a glycosyl group from one compound (donor) to another (acceptor).	Human: glycogenin 1 (GYG1)	Glyco_transf_8 (1)	Glycosyl transferase family 8 (1)	glycogenin-1 isoform 2 [Homo sapiens]	1.52e-116	NP_001171649.1	GYG1	glycogenin, isoform B [Drosophila melanogaster]	1.95e-120	glycogenin-1 isoform 2 [Mus musculus]	8.89e-115
0.00884217	0.410511	0.243	0.169	1	1	dd-Smed-v6-1011-0-1			PFAM: OCIA,	OCIA (1)	Ovarian carcinoma immunoreactive antigen (OCIA) (1)	OCIA domain-containing protein 1 isoform X5 [Homo sapiens]	0.27	XP_024309880.1	OCIAD1	uncharacterized protein Dmel_CG18368 [Drosophila melanogaster]	2.7	OCIA domain-containing protein 1 isoform X3 [Mus musculus]	0.2
0.00894708	0.372305	0.371	0.285	1	1	dd-Smed-v6-982-0-1	mitochondrial envelope | integral component of membrane	The double lipid bilayer enclosing the mitochondrion and separating its contents from the cell cytoplasm; includes the intermembrane space. | The component of a membrane consisting of the gene products and protein complexes having at least some part of their peptide sequence embedded in the hydrophobic region of the membrane.	PFAM: CybS,	CybS (1)	CybS (1)	succinate dehydrogenase [ubiquinone] cytochrome b small subunit, mitochondrial isoform c precursor [Homo sapiens]	8.61e-16	NP_001263433.1	SDHD	succinate dehydrogenase, subunit D [Drosophila melanogaster]	1.91e-16	succinate dehydrogenase [ubiquinone] cytochrome b small subunit, mitochondrial [Mus musculus]	6.58e-17
0.00897613	0.390852	0.165	0.106	1	1	dd-Smed-v6-1036-0-1			PFAM: UQ_con,	UQ_con (1) / RWD (1)	Ubiquitin-conjugating enzyme (1) / RWD domain (1)	ubiquitin-conjugating enzyme E2 variant 1 isoform e [Homo sapiens]	9.29e-48	NP_001244324.1	UBE2V1	Ubiquitin-conjugating enzyme variant 1A, isoform A [Drosophila melanogaster]	2.11e-50	ubiquitin-conjugating enzyme E2 variant 2 isoform 1 [Mus musculus]	2.47e-47
0.0089855	0.287477	0.457	0.363	1	1	dd-Smed-v6-326-0-1	nucleus | nucleosome assembly	A membrane-bounded organelle of eukaryotic cells in which chromosomes are housed and replicated. In most cells, the nucleus contains all of the cell's chromosomes except the organellar chromosomes, and is the site of RNA synthesis and processing. In some species, or in specialized cell types, RNA metabolism or DNA replication may be absent. | The aggregation, arrangement and bonding together of a…	Human: SET nuclear oncogene (SET)	NAP (1) / DHHA2 (1)	Nucleosome assembly protein (NAP) (1) / DHHA2 domain (1)	protein SET isoform 2 [Homo sapiens]	1.26e-69	NP_003002.2	SET	Set [Drosophila melanogaster]	7.16e-56	protein SET isoform 1 [Mus musculus]	8.74e-70
0.00910411	0.441977	0.161	0.103	1	1	dd-Smed-v6-514-0-1			Human: translocase of inner mitochondrial membrane 8 homolog A (yeast) (TIMM8A)	zf-Tim10_DDP (1)	Tim10 (1)	mitochondrial import inner membrane translocase subunit Tim8 A isoform 1 [Homo sapiens]	4.55e-09	NP_004076.1	TIMM8A	Tim8, isoform A [Drosophila melanogaster]	1.1e-09	mitochondrial import inner membrane translocase subunit Tim8 A [Mus musculus]	3.42e-09
0.00914633	0.670129	0.15	0.096	1	1	dd-Smed-v6-10041-0-1	carbonate dehydratase activity | zinc ion binding	Catalysis of the reaction: H2CO3 = CO2 + H2O. | Interacting selectively and non-covalently with zinc (Zn) ions.	PFAM: Pro_CA,	Pro_CA (1)	Carbonic anhydrase (1)		NA			carbonic anhydrase beta, isoform A [Drosophila melanogaster]	3.96e-37		NA
0.00941807	0.506109	0.157	0.1	1	1	dd-Smed-v6-1252-0-1	NADH dehydrogenase activity | mitochondrion | NADH dehydrogenase (ubiquinone) activity	Catalysis of the reaction: NADH + H+ + acceptor = NAD+ + reduced acceptor. | A semiautonomous, self replicating organelle that occurs in varying numbers, shapes, and sizes in the cytoplasm of virtually all eukaryotic cells. It is notably the site of tissue respiration. | Catalysis of the reaction: NADH + H+ + ubiquinone = NAD+ + ubiquinol.	PFAM: NDUF_B7, Cmc1,	NDUF_B7 (1) / Cmc1 (1)	NADH-ubiquinone oxidoreductase B18 subunit (NDUFB7) (1) / Cytochrome c oxidase biogenesis protein Cmc1 like (1)	NADH dehydrogenase [ubiquinone] 1 beta subcomplex subunit 7 [Homo sapiens]	0.005	NP_004137.2	NDUFB7	NADH dehydrogenase (ubiquinone) B18 subunit, isoform A [Drosophila melanogaster]	2.46e-06	NADH dehydrogenase [ubiquinone] 1 beta subcomplex subunit 7 [Mus musculus]	9.11e-06
0.00972684	0.408335	0.184	0.122	1	1	dd-Smed-v6-6443-0-1						G-protein coupled receptor-associated protein LMBRD2 isoform X1 [Homo sapiens]	3.7	XP_011512464.1	LMBRD2	tweek, isoform F [Drosophila melanogaster]	0.42		NA
0.00990384	0.233087	0.438	0.331	1	1	dd-Smed-v6-476-0-1	Rab GDP-dissociation inhibitor activity | protein transport	Prevents the dissociation of GDP from the small GTPase Rab, thereby preventing GTP from binding. | The directed movement of proteins into, out of or within a cell, or between cells, by means of some agent such as a transporter or pore.	Human: GDP dissociation inhibitor 2 (GDI2)	GDI (1)	GDP dissociation inhibitor (1)	rab GDP dissociation inhibitor beta isoform 1 [Homo sapiens]	0	NP_001485.2	GDI2	GDP dissociation inhibitor, isoform A [Drosophila melanogaster]	0	rab GDP dissociation inhibitor beta [Mus musculus]	0
0.00991974	0.8056	0.075	0.038	1	1	dd-Smed-v6-26949-0-1			PFAM: SEA,	SEA (1)	SEA domain (1)	interphotoreceptor matrix proteoglycan 1 isoform 2 precursor [Homo sapiens]	4.8	NP_001269297.1	IMPG1		NA	interphotoreceptor matrix proteoglycan 1 isoform X1 [Mus musculus]	3
0.00999839	0.585122	0.243	0.174	1	1	dd-Smed-v6-922-1-1			Human: slowmo homolog 2 (Drosophila) (SLMO2)	PRELI (1)	PRELI-like family (1)	PRELI domain containing protein 3B isoform 1 [Homo sapiens]	7.31e-31	NP_057129.2	PRELID3B	slowmo, isoform A [Drosophila melanogaster]	4.75e-23	PRELI domain containing protein 3B [Mus musculus]	5.2e-31
1.57824e-89	3.13624	0.605	0.089	4.42587e-85	2	dd-Smed-v6-9523-0-1	ubiquitin-dependent protein catabolic process | ubiquitinyl hydrolase activity	The chemical reactions and pathways resulting in the breakdown of a protein or peptide by hydrolysis of its peptide bonds, initiated by the covalent attachment of a ubiquitin group, or multiple ubiquitin groups, to the protein. | Catalysis of the thiol-dependent hydrolysis of an ester, thioester, amide, peptide or isopeptide bond formed by the C-terminal glycine of ubiquitin.	PFAM: UCH, UCH_1,	UCH (1) / UCH_1 (1) / Peptidase_C39 (1)	Ubiquitin carboxyl-terminal hydrolase (2) / Peptidase C39 family (1)	ubiquitin carboxyl-terminal hydrolase 3 isoform X2 [Homo sapiens]	7.06e-10	XP_016878256.1	USP3	ubiquitin specific protease 2, isoform E [Drosophila melanogaster]	1.83e-13	putative ubiquitin carboxyl-terminal hydrolase 50 [Mus musculus]	1.06e-12
3.73287e-86	2.68557	0.755	0.181	1.04681e-81	2	dd-Smed-v6-4836-0-1	transporter activity | integral component of membrane | transmembrane transporter activity | transmembrane transport	Enables the directed movement of substances (such as macromolecules, small molecules, ions) into, out of or within a cell, or between cells. | The component of a membrane consisting of the gene products and protein complexes having at least some part of their peptide sequence embedded in the hydrophobic region of the membrane. | Enables the transfer of a substance from one side of a membrane to t…	Human: solute carrier family 2 (facilitated glucose transporter), member 13 (SLC2A13)	Sugar_tr (1) / MFS_1 (1) / MFS_2 (1) / MFS_5 (1)	Sugar (and other) transporter (1) / Major Facilitator Superfamily (1) / MFS (1) / Sugar-tranasporters (1)	proton myo-inositol cotransporter [Homo sapiens]	5.33e-53	NP_443117.3	SLC2A13	glucose transporter 1, isoform Q [Drosophila melanogaster]	3.96e-24	proton myo-inositol cotransporter [Mus musculus]	6.17e-45
1.68244e-78	3.6574	0.478	0.055	4.71806e-74	2	dd-Smed-v6-12552-0-1				CD20 (1)	CD20-like family (1)		NA				NA	spermatogenesis-associated protein 17 isoform X1 [Mus musculus]	2.9
1.58889e-77	1.73181	0.996	0.729	4.45573e-73	2	dd-Smed-v6-490-0-1						tigger transposable element-derived protein 3 [Homo sapiens]	1.4	NP_663771.1	TIGD3		NA	disks large homolog 5 isoform X7 [Mus musculus]	3.4
1.49927e-74	2.77977	0.767	0.27	4.20441e-70	2	dd-Smed-v6-4905-0-1	catalytic activity | protein binding | cytoplasm | aromatic amino acid family metabolic process	Catalysis of a biochemical reaction at physiological temperatures. In biologically catalyzed reactions, the reactants are known as substrates, and the catalysts are naturally occurring macromolecular substances known as enzymes. Enzymes possess specific binding sites for substrates, and are usually composed wholly or largely of protein, but RNA that has catalytic activity (ribozyme) is often also…	Human: glutathione S-transferase zeta 1 (GSTZ1)	GST_N_3 (1) / GST_N (1) / GST_N_2 (1) / GST_C_3 (1) / GST_C (1)	Glutathione S-transferase (5)	maleylacetoacetate isomerase isoform 1 [Homo sapiens]	2.61e-56	NP_665877.1	GSTZ1	glutathione S transferase Z2, isoform B [Drosophila melanogaster]	3.21e-52	maleylacetoacetate isomerase isoform 1 [Mus musculus]	9.52e-57
6.77762e-73	2.26554	0.822	0.285	1.90065e-68	2	dd-Smed-v6-7019-0-1	catalytic activity | metabolic process	Catalysis of a biochemical reaction at physiological temperatures. In biologically catalyzed reactions, the reactants are known as substrates, and the catalysts are naturally occurring macromolecular substances known as enzymes. Enzymes possess specific binding sites for substrates, and are usually composed wholly or largely of protein, but RNA that has catalytic activity (ribozyme) is often also…	Human: acyl-CoA synthetase short-chain family member 3 (ACSS3)	AMP-binding (1) / ACAS_N (1) / AMP-binding_C (1)	AMP-binding enzyme (1) / Acetyl-coenzyme A synthetase N-terminus (1) / AMP-binding enzyme C-terminal domain (1)	acyl-CoA synthetase short-chain family member 3, mitochondrial isoform 1 precursor [Homo sapiens]	1.65e-140	NP_078836.1	ACSS3	uncharacterized protein Dmel_CG6432, isoform A [Drosophila melanogaster]	2.7e-118	acyl-CoA synthetase short-chain family member 3, mitochondrial isoform 1 [Mus musculus]	7.51e-140
3.55938e-69	2.44461	0.704	0.186	9.98157e-65	2	dd-Smed-v6-10583-0-1							NA				NA	olfactory receptor 1303 [Mus musculus]	7.2
5.30929e-68	3.85857	0.482	0.075	1.48888e-63	2	dd-Smed-v6-5923-0-1						NAD-dependent protein deacetylase sirtuin-1 isoform c [Homo sapiens]	3.2	NP_001300978.1	SIRT1	photorepair, isoform A [Drosophila melanogaster]	8.2	NAD-dependent protein deacetylase sirtuin-1 isoform 2 [Mus musculus]	7.7
3.90443e-67	1.8591	0.846	0.345	1.09492e-62	2	dd-Smed-v6-1962-0-1	protein binding	Interacting selectively and non-covalently with any protein or protein complex (a complex of two or more proteins that may include other nonprotein molecules).	Human: tetratricopeptide repeat domain 36 (TTC36)			tetratricopeptide repeat protein 36 isoform c [Homo sapiens]	4.11e-21	NP_001333027.1	TTC36	uncharacterized protein Dmel_CG14105 [Drosophila melanogaster]	5.08e-10	tetratricopeptide repeat protein 36 [Mus musculus]	1.64e-18
2.41501e-65	1.63794	0.968	0.607	6.77242e-61	2	dd-Smed-v6-1875-0-1							NA				NA		NA
3.5348e-64	3.79249	0.364	0.034	9.91265e-60	2	dd-Smed-v6-26668-0-1	hydrolase activity	Catalysis of the hydrolysis of various bonds, e.g. C-O, C-N, C-C, phosphoric anhydride bonds, etc. Hydrolase is the systematic name for any enzyme of EC class 3.	Human: protein phosphatase 1, catalytic subunit, alpha isozyme (PPP1CA)	Metallophos (1)	Calcineurin-like phosphoesterase (1)	serine/threonine-protein phosphatase PP1-alpha catalytic subunit isoform 2 [Homo sapiens]	3.31e-70	NP_996756.1	PPP1CA	flapwing, isoform B [Drosophila melanogaster]	9.19e-69	serine/threonine-protein phosphatase PP1-alpha catalytic subunit [Mus musculus]	1.33e-69
7.25172e-62	2.53842	0.692	0.221	2.0336e-57	2	dd-Smed-v6-5855-0-1			Human: yippee-like 3 (Drosophila) (YPEL3)	Yippee-Mis18 (1)	Yippee zinc-binding (1)	protein yippee-like 3 isoform 2 [Homo sapiens]	8.7e-55	NP_001138996.1	YPEL3	uncharacterized protein Dmel_CG15309, isoform A [Drosophila melanogaster]	6.04e-58	protein yippee-like 3 isoform a [Mus musculus]	7.36e-55
3.5648e-61	2.71965	0.589	0.145	9.99678e-57	2	dd-Smed-v6-1477-1-1			PFAM: F5_F8_type_C,	F5_F8_type_C (1)	F5 (1)	SH3 domain-binding glutamic acid-rich protein isoform a [Homo sapiens]	2.5	NP_031367.2	SH3BGR	uncharacterized protein Dmel_CG32437 [Drosophila melanogaster]	3.3	SH3 domain-binding glutamic acid-rich protein [Mus musculus]	2.9
1.6223e-60	2.38484	0.66	0.191	4.54943e-56	2	dd-Smed-v6-6826-0-1							NA				NA		NA
8.26438e-60	2.34028	0.625	0.166	2.31758e-55	2	dd-Smed-v6-8077-0-1			Smed: agrin			albumin preproprotein [Homo sapiens]	9.3	NP_000468.1	ALB	vacuolar protein sorting 13D [Drosophila melanogaster]	8.2		NA
2.29243e-59	2.04241	0.715	0.229	6.42867e-55	2	dd-Smed-v6-5713-0-1	neurotransmitter:sodium symporter activity | neurotransmitter transport | integral component of membrane	Catalysis of the transfer of a solute or solutes from one side of a membrane to the other according to the reaction: neurotransmitter(out) + Na+(out) = neurotransmitter(in) + Na+(in). | The directed movement of a neurotransmitter into, out of or within a cell, or between cells, by means of some agent such as a transporter or pore. Neurotransmitters are any chemical substance that is capable of tr…	Human: solute carrier family 6 (neurotransmitter transporter, glycine), member 5 (SLC6A5)	SNF (1)	Sodium (1)	sodium- and chloride-dependent glycine transporter 2 isoform 1 [Homo sapiens]	5.18e-138	NP_004202.4	SLC6A5	neurotransmitter transporter-like, isoform B [Drosophila melanogaster]	7.84e-110	sodium- and chloride-dependent glycine transporter 2 isoform X4 [Mus musculus]	7.64e-141
4.76342e-57	1.70985	0.874	0.417	1.33581e-52	2	dd-Smed-v6-1371-0-1	GTPase activity | protein kinase activity | protein serine/threonine kinase activity | ATP binding | GTP binding | protein phosphorylation | transferase activity, transferring phosphorus-containing groups	Catalysis of the reaction: GTP + H2O = GDP + phosphate. | Catalysis of the phosphorylation of an amino acid residue in a protein, usually according to the reaction: a protein + ATP = a phosphoprotein + ADP. | Catalysis of the reactions: ATP + protein serine = ADP + protein serine phosphate, and ATP + protein threonine = ADP + protein threonine phosphate. | Interacting selectively and non-covalent…	Human: dual serine/threonine and tyrosine protein kinase (DSTYK)	Pkinase (1) / PK_Tyr_Ser-Thr (1) / Dynamin_N (1) / MMR_HSR1 (1) / GTP_EFTU (1) / Kinase-like (1) / Pkinase_fungal (1) / Kdo (1) / APH (1) / Haspin_kinase (1)	Protein kinase domain (1) / Protein tyrosine and serine (1) / Dynamin family (1) / 50S ribosome-binding GTPase (1) / Elongation factor Tu GTP binding domain (1) / Kinase-like (1) / Fungal protein kinase (1) / Lipopolysaccharide kinase (Kdo (1) / Phosphotransferase enzyme family (1) / Haspin like kinase domain (1)	dual serine/threonine and tyrosine protein kinase isoform X3 [Homo sapiens]	7.37e-53	XP_011507696.1	DSTYK	phosphorylase kinase gamma, isoform B [Drosophila melanogaster]	2.22e-18	dual serine/threonine and tyrosine protein kinase isoform X1 [Mus musculus]	1.79e-52
1.62983e-52	2.85866	0.474	0.099	4.57052e-48	2	dd-Smed-v6-9846-0-1	integral component of membrane | transmembrane transport	The component of a membrane consisting of the gene products and protein complexes having at least some part of their peptide sequence embedded in the hydrophobic region of the membrane. | The process in which a solute is transported from one side of a membrane to the other.	Human: solute carrier family 24 (sodium/lithium/calcium exchanger), member 6 (SLC24A6)	Na_Ca_ex (1) / Wzy_C (1)	Sodium (1) / O-Antigen ligase (1)	mitochondrial sodium/calcium exchanger protein isoform X1 [Homo sapiens]	7.17e-22	XP_016875467.1	SLC8B1	uncharacterized protein Dmel_CG13223 [Drosophila melanogaster]	5.99e-11	mitochondrial sodium/calcium exchanger protein isoform 3 precursor [Mus musculus]	5.48e-17
3.58021e-52	2.11642	0.621	0.179	1.004e-47	2	dd-Smed-v6-5038-0-1			Human: family with sequence similarity 109, member A (FAM109A)	PH (1) / PH_20 (1)	PH domain (2)	sesquipedalian-1 isoform 1 [Homo sapiens]	1.05e-16	NP_001171467.1	PHETA1	inositol phosphatase interacting protein, isoform B [Drosophila melanogaster]	2.73e-14	sesquipedalian-1 [Mus musculus]	7.04e-18
7.00518e-51	3.37862	0.344	0.044	1.96446e-46	2	dd-Smed-v6-11084-0-1	signal transduction	The cellular process in which a signal is conveyed to trigger a change in the activity or state of a cell. Signal transduction begins with reception of a signal (e.g. a ligand binding to a receptor or receptor activation by a stimulus such as light), or for signal transduction in the absence of ligand, signal-withdrawal or the activity of a constitutively active receptor. Signal transduction ends…	Human: RASSF1	Nore1-SARAH (1)	Novel Ras effector 1 C-terminal SARAH (Sav (1)	ras association domain-containing protein 1 isoform X2 [Homo sapiens]	2.91e-05	XP_011531618.1	RASSF1	uncharacterized protein Dmel_CG4942 [Drosophila melanogaster]	0.58	ras association domain-containing protein 1 isoform X1 [Mus musculus]	0.000368
1.14973e-50	2.29191	0.466	0.09	3.22417e-46	2	dd-Smed-v6-7042-0-1			Smed: not1			collagen alpha-1(VI) chain precursor [Homo sapiens]	1.1	NP_001839.2	COL6A1	uncharacterized protein Dmel_CG3831, isoform A [Drosophila melanogaster]	0.13	collagen alpha-1(VI) chain precursor [Mus musculus]	2.5
2.04222e-50	1.18221	0.984	0.729	5.727e-46	2	dd-Smed-v6-780-0-1				QVR (1) / UPAR_LY6_2 (1) / DUF5746 (1)	Sleepless protein (1) / Ly6 (1) / Domain of unknown function (DUF5746) (1)		NA			uncharacterized protein Dmel_CG6329, isoform D [Drosophila melanogaster]	0.000263	chromodomain-helicase-DNA-binding protein 5 isoform X7 [Mus musculus]	8.9
2.81665e-50	2.57094	0.451	0.089	7.89873e-46	2	dd-Smed-v6-10842-0-1	gap junction	A cell-cell junction that is composed of an array of small channels that permit small molecules to pass from one cell to another. At gap junctions, the membranes of two adjacent cells are separated by a uniform narrow gap of about 2-4 nm that is spanned by channel-forming proteins called connexins, which form hexagonal tubes called connexons.	PFAM: Innexin,	Innexin (1)	Innexin (1)	pannexin-2 isoform 2 [Homo sapiens]	0.11	NP_001153772.1	PANX2	innexin 2, isoform B [Drosophila melanogaster]	2.99e-06	pannexin-2 [Mus musculus]	0.11
4.63464e-50	2.63022	0.415	0.074	1.29969e-45	2	dd-Smed-v6-22700-0-1							NA				NA		NA
5.94167e-50	1.81198	0.672	0.226	1.66622e-45	2	dd-Smed-v6-5349-0-1	protein binding	Interacting selectively and non-covalently with any protein or protein complex (a complex of two or more proteins that may include other nonprotein molecules).	PFAM: Ank_2, Ank_4, Ank, Ank_3, Ank_5, SAM_1, SAM_2,	Ank_4 (1) / Ank_2 (1) / Ank_5 (1) / Ank_3 (1) / Ank (1) / SAM_1 (1) / SAM_2 (1)	Ankyrin repeats (many copies) (2) / Ankyrin repeats (3 copies) (1) / Ankyrin repeat (2) / SAM domain (Sterile alpha motif) (2)	caskin-2 isoform a [Homo sapiens]	1.33e-16	NP_065804.2	CASKIN2	tankyrase, isoform A [Drosophila melanogaster]	1.89e-16	caskin-2 [Mus musculus]	8.58e-17
4.44866e-49	2.35385	0.486	0.11	1.24754e-44	2	dd-Smed-v6-13564-0-1	protein binding	Interacting selectively and non-covalently with any protein or protein complex (a complex of two or more proteins that may include other nonprotein molecules).		Ig_3 (1) / C2-set_2 (1)	Immunoglobulin domain (1) / CD80-like C2-set immunoglobulin domain (1)	pro-neuregulin-2, membrane-bound isoform isoform X7 [Homo sapiens]	0.17	XP_006714873.1	NRG2	Stretchin-Mlck, isoform T [Drosophila melanogaster]	0.22	titin isoform X9 [Mus musculus]	0.091
1.00745e-48	1.29388	0.913	0.467	2.82518e-44	2	dd-Smed-v6-2851-0-1			PFAM: SH2,	SH2 (1)	SH2 domain (1)	tyrosine-protein kinase FRK isoform X1 [Homo sapiens]	0.004	XP_016866134.1	FRK	Src oncogene at 64B, isoform B [Drosophila melanogaster]	0.12	protein-tyrosine kinase 6 isoform X1 [Mus musculus]	0.001
3.4085e-48	2.51466	0.447	0.092	9.55844e-44	2	dd-Smed-v6-11793-0-1				CD20 (1)	CD20-like family (1)	electroneutral sodium bicarbonate exchanger 1 isoform f [Homo sapiens]	2.7	NP_001254544.1	SLC4A8	uncharacterized protein Dmel_CG5001, isoform C [Drosophila melanogaster]	5.9	electroneutral sodium bicarbonate exchanger 1 isoform 1 [Mus musculus]	1
1.3346e-47	2.07135	0.514	0.126	3.74261e-43	2	dd-Smed-v6-3112-0-1	transporter activity | membrane | integral component of membrane | transmembrane transporter activity | substrate-specific transmembrane transporter activity | transmembrane transport	Enables the directed movement of substances (such as macromolecules, small molecules, ions) into, out of or within a cell, or between cells. | A lipid bilayer along with all the proteins and protein complexes embedded in it an attached to it. | The component of a membrane consisting of the gene products and protein complexes having at least some part of their peptide sequence embedded in the hydr…	Human: solute carrier family 2 (facilitated glucose transporter), member 13 (SLC2A13)	Sugar_tr (1) / MFS_1 (1) / MFS_3 (1) / MFS_1_like (1) / TRI12 (1)	Sugar (and other) transporter (1) / Major Facilitator Superfamily (1) / Transmembrane secretion effector (1) / MFS_1 like family (1) / Fungal trichothecene efflux pump (TRI12) (1)	proton myo-inositol cotransporter isoform X4 [Homo sapiens]	1.93e-25	XP_011536152.1	SLC2A13	glucose transporter 1, isoform E [Drosophila melanogaster]	5.46e-14	proton myo-inositol cotransporter [Mus musculus]	2.56e-24
1.60169e-47	3.03871	0.372	0.061	4.49162e-43	2	dd-Smed-v6-7950-0-1	protein binding | metal ion binding	Interacting selectively and non-covalently with any protein or protein complex (a complex of two or more proteins that may include other nonprotein molecules). | Interacting selectively and non-covalently with any metal ion.	Human: TNF receptor-associated factor 3 (TRAF3)	MATH (1)	MATH domain (1)	TNF receptor-associated factor 3 isoform X5 [Homo sapiens]	4.15e-14	XP_011535420.1	TRAF3	TNF-receptor-associated factor 4, isoform E [Drosophila melanogaster]	4.3e-10	TNF receptor-associated factor 5 isoform X1 [Mus musculus]	2.65e-16
6.55748e-47	2.4141	0.431	0.085	1.83892e-42	2	dd-Smed-v6-21082-0-1	G-protein coupled receptor activity | G-protein coupled receptor signaling pathway | integral component of membrane	Combining with an extracellular signal and transmitting the signal across the membrane by activating an associated G-protein; promotes the exchange of GDP for GTP on the alpha subunit of a heterotrimeric G-protein complex. | A series of molecular signals that proceeds with an activated receptor promoting the exchange of GDP for GTP on the alpha-subunit of an associated heterotrimeric G-protein co…	PFAM: 7tm_1, 7TM_GPCR_Srsx,	7tm_1 (1) / 7TM_GPCR_Srsx (1)	7 transmembrane receptor (rhodopsin family) (1) / Serpentine type 7TM GPCR chemoreceptor Srsx (1)	5-hydroxytryptamine receptor 1A [Homo sapiens]	2.32e-40	NP_000515.2	HTR1A	5-hydroxytryptamine (serotonin) receptor 1A, isoform B [Drosophila melanogaster]	5.66e-45	5-hydroxytryptamine receptor 1A [Mus musculus]	4.43e-40
4.88204e-46	1.67468	0.68	0.24	1.36907e-41	2	dd-Smed-v6-3737-0-1			Human: pleckstrin homology domain containing, family D (with coiled-coil domains) member 1 (PLEKHD1)	PH (1) / PH_20 (1)	PH domain (2)	pleckstrin homology domain-containing family D member 1 [Homo sapiens]	2.36e-12	NP_001154970.1	PLEKHD1	steppke, isoform A [Drosophila melanogaster]	0.019	pleckstrin homology domain-containing family D member 1 isoform X2 [Mus musculus]	1.61e-12
7.10177e-45	1.75733	0.557	0.156	1.99155e-40	2	dd-Smed-v6-11462-0-1	protein binding	Interacting selectively and non-covalently with any protein or protein complex (a complex of two or more proteins that may include other nonprotein molecules).	Human: SubName: Full=TTC6 protein;			tetratricopeptide repeat protein 6 isoform 1 [Homo sapiens]	0	NP_001297064.2	TTC6	super sex combs, isoform C [Drosophila melanogaster]	2.28e-18	tetratricopeptide repeat protein 6 isoform X7 [Mus musculus]	0
1.7041e-44	1.65924	0.593	0.179	4.77881e-40	2	dd-Smed-v6-14961-0-1	protein binding	Interacting selectively and non-covalently with any protein or protein complex (a complex of two or more proteins that may include other nonprotein molecules).	Human: syntrophin, gamma 1 (SNTG1)	PDZ (1) / PDZ_6 (1)	PDZ domain (2)	gamma-1-syntrophin isoform 3 [Homo sapiens]	1.24e-21	NP_001308707.1	SNTG1	Syntrophin-like 2, isoform B [Drosophila melanogaster]	2.43e-22	gamma-1-syntrophin isoform X5 [Mus musculus]	1.52e-21
1.87029e-44	1.56252	0.818	0.413	5.24485e-40	2	dd-Smed-v6-2400-0-1	serine-type endopeptidase inhibitor activity	Stops, prevents or reduces the activity of serine-type endopeptidases, enzymes that catalyze the hydrolysis of nonterminal peptide bonds in a polypeptide chain; a serine residue (and a histidine residue) are at the active center of the enzyme.	Human: spondin 1, extracellular matrix protein (SPON1)	Spond_N (1) / TSP1_spondin (1) / Kunitz_BPTI (1) / TSP_1 (1) / Reeler (1) / TSP1_CCN (1) / TSP1_ADAMTS (1)	Spondin_N (1) / Spondin-like TSP1 domain (1) / Kunitz (1) / Thrombospondin type 1 domain (2) / Reeler domain (1) / CCN3 Nov like TSP1 domain (1)	spondin-1 precursor [Homo sapiens]	1.66e-60	NP_006099.2	SPON1	fat-spondin [Drosophila melanogaster]	8.05e-66	spondin-1 precursor [Mus musculus]	3.76e-62
3.58759e-44	2.29015	0.356	0.057	1.00607e-39	2	dd-Smed-v6-42785-0-1							NA				NA		NA
1.2909e-43	1.49593	0.858	0.514	3.62007e-39	2	dd-Smed-v6-1139-0-1	ubiquitin-protein transferase activity | protein binding | zinc ion binding | protein ubiquitination	Catalysis of the transfer of ubiquitin from one protein to another via the reaction X-Ub + Y --> Y-Ub + X, where both X-Ub and Y-Ub are covalent linkages. | Interacting selectively and non-covalently with any protein or protein complex (a complex of two or more proteins that may include other nonprotein molecules). | Interacting selectively and non-covalently with zinc (Zn) ions. | The process in…	Human: TNF receptor-associated factor 5 (TRAF5)	Sina (1) / zf-TRAF (1)	Seven in absentia protein family (1) / TRAF-type zinc finger (1)	TNF receptor-associated factor 3 isoform X3 [Homo sapiens]	1.58e-35	XP_011535418.1	TRAF3	TNF-receptor-associated factor 4, isoform E [Drosophila melanogaster]	8.48e-26	TNF receptor-associated factor 5 isoform X1 [Mus musculus]	2.22e-39
3.46241e-43	1.36155	0.862	0.456	9.70964e-39	2	dd-Smed-v6-5751-0-1	termination of G-protein coupled receptor signaling pathway	The signaling process in which G-protein coupled receptor signaling is brought to an end. For example, through the action of GTPase-activating proteins (GAPs) that act to accelerate hydrolysis of GTP to GDP on G-alpha proteins, thereby terminating the transduced signal.	Human: regulator of G-protein signaling 8 (RGS8)	RGS (1)	Regulator of G protein signaling domain (1)	regulator of G-protein signaling 3 isoform 4 [Homo sapiens]	1.78e-15	NP_602299.1	RGS3	regulator of G-protein signaling 7, isoform A [Drosophila melanogaster]	3.3e-14	regulator of G-protein signaling 3 isoform X12 [Mus musculus]	2.48e-15
5.21335e-43	2.54666	0.375	0.069	1.46198e-38	2	dd-Smed-v6-21037-0-1						probable phospholipid-transporting ATPase IIB isoform X17 [Homo sapiens]	8.8	XP_011524273.2	ATP9B		NA	probable phospholipid-transporting ATPase IIB isoform X4 [Mus musculus]	3.7
7.72556e-43	1.79299	0.708	0.3	2.16648e-38	2	dd-Smed-v6-690-0-1	protein binding	Interacting selectively and non-covalently with any protein or protein complex (a complex of two or more proteins that may include other nonprotein molecules).	Human: abl-interactor 2 (ABI2)	SH3_9 (1) / SH3_1 (1) / SH3_2 (1)	Variant SH3 domain (2) / SH3 domain (1)	abl interactor 2 isoform X41 [Homo sapiens]	4.06e-25	XP_011508775.1	ABI2	abelson interacting protein, isoform D [Drosophila melanogaster]	2.38e-23	abl interactor 2 isoform X4 [Mus musculus]	1.34e-24
1.84711e-42	1.47849	0.834	0.44	5.17985e-38	2	dd-Smed-v6-3852-0-1			Human: ADAMTS-like 3 (ADAMTSL3)	TSP1_ADAMTS (1)	Thrombospondin type 1 domain (1)	ADAMTS-like protein 3 isoform X1 [Homo sapiens]	5.11e-22	XP_011520124.1	ADAMTSL3	no long nerve cord, isoform F [Drosophila melanogaster]	2.15e-14	ADAMTS-like protein 3 isoform X1 [Mus musculus]	1.4e-19
3.64578e-42	2.47037	0.387	0.076	1.02239e-37	2	dd-Smed-v6-18178-0-1	ubiquitin-protein transferase activity | protein binding | zinc ion binding | protein ubiquitination	Catalysis of the transfer of ubiquitin from one protein to another via the reaction X-Ub + Y --> Y-Ub + X, where both X-Ub and Y-Ub are covalent linkages. | Interacting selectively and non-covalently with any protein or protein complex (a complex of two or more proteins that may include other nonprotein molecules). | Interacting selectively and non-covalently with zinc (Zn) ions. | The process in…	Human: TNF receptor-associated factor 6, E3 ubiquitin protein ligase (TRAF6)	zf-TRAF (1) / zf-C3HC4 (1) / zf-C3HC4_2 (1) / Sina (1)	TRAF-type zinc finger (1) / Zinc finger (2) / Seven in absentia protein family (1)	TNF receptor-associated factor 6 [Homo sapiens]	8.46e-09	NP_665802.1	TRAF6	TNF-receptor-associated factor 6 [Drosophila melanogaster]	1.06e-06	TNF receptor-associated factor 6 [Mus musculus]	1.11e-08
1.28398e-41	2.3121	0.474	0.124	3.60067e-37	2	dd-Smed-v6-11839-0-1	acetylcholine-activated cation-selective channel activity | ion channel activity | extracellular ligand-gated ion channel activity | transport | ion transport | membrane | integral component of membrane | postsynaptic membrane	Enables the transmembrane transfer of a cation by a channel that opens upon binding acetylcholine. | Enables the facilitated diffusion of an ion (by an energy-independent process) by passage through a transmembrane aqueous pore or channel without evidence for a carrier-mediated mechanism. May be either selective (it enables passage of a specific ion only) or non-selective (it enables passage of t…	Human: cholinergic receptor, nicotinic, alpha 3 (neuronal) (CHRNA3)	Neur_chan_LBD (1) / Neur_chan_memb (1)	Neurotransmitter-gated ion-channel ligand binding domain (1) / Neurotransmitter-gated ion-channel transmembrane region (1)	neuronal acetylcholine receptor subunit alpha-3 isoform X1 [Homo sapiens]	5.34e-63	XP_006720445.1	CHRNA3	nicotinic acetylcholine receptor alpha2, isoform B [Drosophila melanogaster]	5.4e-66	neuronal acetylcholine receptor subunit alpha-3 precursor [Mus musculus]	9.18e-63
1.86375e-41	1.92577	0.522	0.153	5.22652e-37	2	dd-Smed-v6-9749-0-1	protein binding | zinc ion binding	Interacting selectively and non-covalently with any protein or protein complex (a complex of two or more proteins that may include other nonprotein molecules). | Interacting selectively and non-covalently with zinc (Zn) ions.	Smed: TNF_receptor_associated_factor-2	zf-C3HC4_2 (1) / zf-C3HC4_3 (1) / zf-C3HC4 (1) / zf-RING_2 (1) / zf-C3HC4_4 (1) / zf-RING_UBOX (1)	Zinc finger (3) / Ring finger domain (1) / zinc finger of C3HC4-type (1) / RING-type zinc-finger (1)	ligand of Numb protein X 2 isoform X1 [Homo sapiens]	1.13e-06	XP_016875923.1	LNX2	Sex combs extra [Drosophila melanogaster]	0.000293	ligand of Numb protein X 2 isoform X1 [Mus musculus]	4.85e-06
2.79714e-41	2.86354	0.34	0.058	7.84402e-37	2	dd-Smed-v6-12313-0-1	protein binding | signal transduction	Interacting selectively and non-covalently with any protein or protein complex (a complex of two or more proteins that may include other nonprotein molecules). | The cellular process in which a signal is conveyed to trigger a change in the activity or state of a cell. Signal transduction begins with reception of a signal (e.g. a ligand binding to a receptor or receptor activation by a stimulus su…	PFAM: V-set, Ig_3, I-set, Ig_2,	Ig_3 (1) / V-set (1) / Ig_2 (1) / I-set (1) / ig (1)	Immunoglobulin domain (3) / Immunoglobulin V-set domain (1) / Immunoglobulin I-set domain (1)	MAM domain-containing glycosylphosphatidylinositol anchor protein 1 preproprotein [Homo sapiens]	5.79e-06	NP_705691.1	MDGA1	down syndrome cell adhesion molecule 3, isoform D [Drosophila melanogaster]	0.33	MAM domain-containing glycosylphosphatidylinositol anchor protein 1 isoform X1 [Mus musculus]	1.26e-05
4.27376e-41	1.76063	0.719	0.33	1.19849e-36	2	dd-Smed-v6-3948-0-1	catalytic activity | metabolic process	Catalysis of a biochemical reaction at physiological temperatures. In biologically catalyzed reactions, the reactants are known as substrates, and the catalysts are naturally occurring macromolecular substances known as enzymes. Enzymes possess specific binding sites for substrates, and are usually composed wholly or largely of protein, but RNA that has catalytic activity (ribozyme) is often also…	Human: acyl-CoA synthetase short-chain family member 3 (ACSS3)	AMP-binding (1) / ACAS_N (1) / AMP-binding_C (1)	AMP-binding enzyme (1) / Acetyl-coenzyme A synthetase N-terminus (1) / AMP-binding enzyme C-terminal domain (1)	acyl-CoA synthetase short-chain family member 3, mitochondrial isoform 1 precursor [Homo sapiens]	2.61e-155	NP_078836.1	ACSS3	uncharacterized protein Dmel_CG6432, isoform A [Drosophila melanogaster]	2.14e-122	acyl-CoA synthetase short-chain family member 3, mitochondrial isoform 1 [Mus musculus]	2.06e-154
4.55606e-41	1.61025	0.767	0.363	1.27765e-36	2	dd-Smed-v6-4695-0-1	GTPase activity | protein kinase activity | ATP binding | GTP binding | protein phosphorylation | transferase activity, transferring phosphorus-containing groups	Catalysis of the reaction: GTP + H2O = GDP + phosphate. | Catalysis of the phosphorylation of an amino acid residue in a protein, usually according to the reaction: a protein + ATP = a phosphoprotein + ADP. | Interacting selectively and non-covalently with ATP, adenosine 5'-triphosphate, a universally important coenzyme and enzyme regulator. | Interacting selectively and non-covalently with GTP, …	Human: WNK4			serine/threonine-protein kinase WNK4 isoform 1 [Homo sapiens]	0.00027	NP_115763.2	WNK4	fuzzy onions [Drosophila melanogaster]	0.000457	serine/threonine-protein kinase WNK4 isoform X4 [Mus musculus]	0.000192
4.93112e-41	0.890955	1	0.87	1.38283e-36	2	dd-Smed-v6-74-0-1						interleukin-9 precursor [Homo sapiens]	2.2	NP_000581.1	IL9		NA		NA
1.23823e-40	2.25929	0.478	0.131	3.47237e-36	2	dd-Smed-v6-11286-0-1			Smed: epidermal_growth_factor_Smed-egf-3			pro-neuregulin-1, membrane-bound isoform isoform X1 [Homo sapiens]	0.087	XP_005273543.1	NRG1	chitinase 7 [Drosophila melanogaster]	6.4	pro-neuregulin-1, membrane-bound isoform isoform X12 [Mus musculus]	0.44
2.58212e-40	1.70006	0.696	0.288	7.24103e-36	2	dd-Smed-v6-2917-0-1	integral component of membrane | electron transport chain	The component of a membrane consisting of the gene products and protein complexes having at least some part of their peptide sequence embedded in the hydrophobic region of the membrane. | A process in which a series of electron carriers operate together to transfer electrons from donors to any of several different terminal electron acceptors to generate a transmembrane electrochemical gradient.				GTPase IMAP family member 7 [Homo sapiens]	0.65	NP_694968.1	GIMAP7	brown, isoform A [Drosophila melanogaster]	1.5		NA
5.69557e-40	2.7811	0.269	0.032	1.59721e-35	2	dd-Smed-v6-13346-0-1							NA				NA		NA
6.27328e-40	1.16411	0.858	0.454	1.75922e-35	2	dd-Smed-v6-3573-0-1	intracellular | signal transduction	The living contents of a cell; the matter contained within (but not including) the plasma membrane, usually taken to exclude large vacuoles and masses of secretory or ingested material. In eukaryotes it includes the nucleus and cytoplasm. | The cellular process in which a signal is conveyed to trigger a change in the activity or state of a cell. Signal transduction begins with reception of a sign…	Human: plexin B2 (PLXNB2)	Plexin_cytopl (1) / Plexin_RBD (1) / 4HB_MCP_1 (1)	Plexin cytoplasmic RasGAP domain (1) / Plexin cytoplasmic RhoGTPase-binding domain (1) / Four helix bundle sensory module for signal transduction (1)	plexin-B2 isoform 3 precursor [Homo sapiens]	1.05e-46	NP_036533.2	PLXNB2	plexin B, isoform A [Drosophila melanogaster]	2.99e-46	plexin-B2 isoform X1 [Mus musculus]	1.12e-46
6.47957e-40	1.42613	0.877	0.583	1.81706e-35	2	dd-Smed-v6-815-0-1							NA				NA		NA
9.10152e-40	2.57849	0.34	0.058	2.55234e-35	2	dd-Smed-v6-4769-0-1	integral component of membrane | transmembrane transport	The component of a membrane consisting of the gene products and protein complexes having at least some part of their peptide sequence embedded in the hydrophobic region of the membrane. | The process in which a solute is transported from one side of a membrane to the other.	PFAM: MFS_1,	MFS_1 (1)	Major Facilitator Superfamily (1)	monocarboxylate transporter 9 isoform X1 [Homo sapiens]	0.95	XP_016871372.1	SLC16A9		NA	monocarboxylate transporter 9 isoform X1 [Mus musculus]	1.4
1.00536e-39	1.6654	0.486	0.125	2.81933e-35	2	dd-Smed-v6-10656-0-1	integral component of membrane | transmembrane transport	The component of a membrane consisting of the gene products and protein complexes having at least some part of their peptide sequence embedded in the hydrophobic region of the membrane. | The process in which a solute is transported from one side of a membrane to the other.	PFAM: MFS_1,	MFS_1 (1)	Major Facilitator Superfamily (1)	monocarboxylate transporter 9 isoform X2 [Homo sapiens]	0.003	XP_024303646.1	SLC16A9	uncharacterized protein Dmel_CG10019, isoform D [Drosophila melanogaster]	0.002	monocarboxylate transporter 9 isoform X1 [Mus musculus]	0.003
1.19538e-39	1.6226	0.735	0.334	3.3522e-35	2	dd-Smed-v6-1733-0-1	nucleus	A membrane-bounded organelle of eukaryotic cells in which chromosomes are housed and replicated. In most cells, the nucleus contains all of the cell's chromosomes except the organellar chromosomes, and is the site of RNA synthesis and processing. In some species, or in specialized cell types, RNA metabolism or DNA replication may be absent.	Human: chromosome 11 open reading frame 54 (C11orf54)	DUF1907 (1)	Domain of Unknown Function (DUF1907) (1)	ester hydrolase C11orf54 isoform c [Homo sapiens]	5.79e-43	NP_001338919.1	C11orf54	uncharacterized protein Dmel_CG9119 [Drosophila melanogaster]	2.36e-40	ester hydrolase C11orf54 homolog isoform X1 [Mus musculus]	5.76e-47
1.21999e-39	1.98645	0.534	0.161	3.42123e-35	2	dd-Smed-v6-8896-0-2							NA			XNP, isoform A [Drosophila melanogaster]	0.88		NA
1.81947e-39	1.53254	0.684	0.263	5.10234e-35	2	dd-Smed-v6-4694-0-1	integral component of membrane | transmembrane transport	The component of a membrane consisting of the gene products and protein complexes having at least some part of their peptide sequence embedded in the hydrophobic region of the membrane. | The process in which a solute is transported from one side of a membrane to the other.	PFAM: MFS_1,	MFS_1 (1)	Major Facilitator Superfamily (1)	monocarboxylate transporter 14 isoform X2 [Homo sapiens]	0.000302	XP_011509054.1	SLC16A14	silnoon [Drosophila melanogaster]	0.001	monocarboxylate transporter 14 isoform X1 [Mus musculus]	9.62e-05
2.36374e-39	0.57105	0.787	0.342	6.62863e-35	2	dd-Smed-v6-8169-0-1	neurotransmitter:sodium symporter activity | neurotransmitter transport | integral component of membrane	Catalysis of the transfer of a solute or solutes from one side of a membrane to the other according to the reaction: neurotransmitter(out) + Na+(out) = neurotransmitter(in) + Na+(in). | The directed movement of a neurotransmitter into, out of or within a cell, or between cells, by means of some agent such as a transporter or pore. Neurotransmitters are any chemical substance that is capable of tr…	Human: solute carrier family 6 (neurotransmitter transporter, GABA), member 1 (SLC6A1)	SNF (1)	Sodium (1)	sodium- and chloride-dependent GABA transporter 1 isoform X1 [Homo sapiens]	0	XP_016862561.1	SLC6A1	GABA transporter, isoform A [Drosophila melanogaster]	0	sodium- and chloride-dependent GABA transporter 1 [Mus musculus]	0
3.29809e-39	1.72877	0.506	0.142	9.24882e-35	2	dd-Smed-v6-13597-0-1	protein kinase activity | protein serine/threonine kinase activity | ATP binding | protein phosphorylation | transferase activity, transferring phosphorus-containing groups	Catalysis of the phosphorylation of an amino acid residue in a protein, usually according to the reaction: a protein + ATP = a phosphoprotein + ADP. | Catalysis of the reactions: ATP + protein serine = ADP + protein serine phosphate, and ATP + protein threonine = ADP + protein threonine phosphate. | Interacting selectively and non-covalently with ATP, adenosine 5'-triphosphate, a universally impo…	Human: protein kinase, cAMP-dependent, catalytic, beta (PRKACB)	Pkinase (1) / PK_Tyr_Ser-Thr (1) / Kinase-like (1) / ABC1 (1) / Haspin_kinase (1)	Protein kinase domain (1) / Protein tyrosine and serine (1) / Kinase-like (1) / ABC1 atypical kinase-like domain (1) / Haspin like kinase domain (1)	cAMP-dependent protein kinase catalytic subunit beta isoform 2 [Homo sapiens]	0	NP_002722.1	PRKACB	protein kinase, cAMP-dependent, catalytic subunit 1, isoform C [Drosophila melanogaster]	0	cAMP-dependent protein kinase catalytic subunit beta isoform 1 [Mus musculus]	0
5.00419e-39	1.36525	0.704	0.291	1.40333e-34	2	dd-Smed-v6-5227-0-1			Human: connector enhancer of kinase suppressor of Ras 2 (CNKSR2)	PH (1)	PH domain (1)	connector enhancer of kinase suppressor of ras 2 isoform X3 [Homo sapiens]	2.22e-15	XP_016884847.1	CNKSR2	connector enhancer of ksr, isoform A [Drosophila melanogaster]	1.51e-05	connector enhancer of kinase suppressor of ras 2 isoform X4 [Mus musculus]	6.37e-16
9.184e-39	2.20366	0.423	0.102	2.57547e-34	2	dd-Smed-v6-6110-0-1			PFAM: Y_phosphatase3, Y_phosphatase2, Y_phosphatase3C,	Y_phosphatase3 (1) / Y_phosphatase2 (1)	Tyrosine phosphatase family (2)	arylsulfatase G isoform 4 precursor [Homo sapiens]	0.42	NP_001339839.1	ARSG	dynactin 4, p62 subunit [Drosophila melanogaster]	6.1	arylsulfatase G isoform X3 [Mus musculus]	1.5
1.14351e-38	1.28637	0.632	0.215	3.20675e-34	2	dd-Smed-v6-10106-0-1	protein binding	Interacting selectively and non-covalently with any protein or protein complex (a complex of two or more proteins that may include other nonprotein molecules).	Smed: jagged-like	DSL (1)	Delta serrate ligand (1)	neurogenic locus notch homolog protein 3 isoform X1 [Homo sapiens]	3.14e-06	XP_005259981.1	NOTCH3	eyes shut, isoform E [Drosophila melanogaster]	0.002	neurogenic locus notch homolog protein 3 isoform X2 [Mus musculus]	2.09e-06
1.88493e-38	1.92855	0.514	0.154	5.28591e-34	2	dd-Smed-v6-4792-0-1	calcium ion binding | protein binding	Interacting selectively and non-covalently with calcium ions (Ca2+). | Interacting selectively and non-covalently with any protein or protein complex (a complex of two or more proteins that may include other nonprotein molecules).	Smed: Smed10417_V2 jagged 2-1	EGF (1) / EGF_2 (1)	EGF-like domain (2)	neurogenic locus notch homolog protein 4 preproprotein [Homo sapiens]	9.18e-10	NP_004548.3	NOTCH4	fat [Drosophila melanogaster]	5.47e-14	neurogenic locus notch homolog protein 4 precursor [Mus musculus]	6.39e-11
2.19131e-38	2.21413	0.447	0.118	6.14509e-34	2	dd-Smed-v6-12598-0-1	protein binding	Interacting selectively and non-covalently with any protein or protein complex (a complex of two or more proteins that may include other nonprotein molecules).	Human: leucine rich repeat and Ig domain containing 2 (LINGO2)	LRR_8 (1)	Leucine rich repeat (1)	leucine-rich repeat and fibronectin type III domain-containing protein 1 isoform X1 [Homo sapiens]	1.03e-07	XP_016882522.1	LRFN1	slit, isoform C [Drosophila melanogaster]	5.39e-06	leucine-rich repeat and fibronectin type III domain-containing protein 1 isoform 2 precursor [Mus musculus]	4.96e-08
2.40887e-38	1.62945	0.66	0.258	6.7552e-34	2	dd-Smed-v6-3513-0-1	protein binding	Interacting selectively and non-covalently with any protein or protein complex (a complex of two or more proteins that may include other nonprotein molecules).	Human: insulin-like growth factor binding protein, acid labile subunit (IGFALS)	LRR_8 (1) / LRR_5 (1) / LRR_4 (1) / LRR_9 (1)	Leucine rich repeat (1) / BspA type Leucine rich repeat region (6 copies) (1) / Leucine Rich repeats (2 copies) (1) / Leucine-rich repeat (1)	insulin-like growth factor-binding protein complex acid labile subunit isoform 1 precursor [Homo sapiens]	6.61e-16	NP_001139478.1	IGFALS	slit, isoform C [Drosophila melanogaster]	2.32e-12	leucine-rich repeats and immunoglobulin-like domains protein 1 isoform X1 [Mus musculus]	6.87e-12
2.92699e-38	2.0295	0.569	0.199	8.20816e-34	2	dd-Smed-v6-7151-0-1	protein kinase activity | protein serine/threonine kinase activity | transmembrane receptor protein serine/threonine kinase activity | receptor signaling protein serine/threonine kinase activity | transforming growth factor beta-activated receptor activity | ATP binding | protein phosphorylation | transmembrane receptor protein serine/threonine kinase signaling pathway | membrane | transferase ac…	Catalysis of the phosphorylation of an amino acid residue in a protein, usually according to the reaction: a protein + ATP = a phosphoprotein + ADP. | Catalysis of the reactions: ATP + protein serine = ADP + protein serine phosphate, and ATP + protein threonine = ADP + protein threonine phosphate. | Combining with a signal and transmitting the signal from one side of the membrane to the other to …	Human: activin A receptor, type I (ACVR1)	PK_Tyr_Ser-Thr (1) / Pkinase (1) / TGF_beta_GS (1) / Pkinase_fungal (1)	Protein tyrosine and serine (1) / Protein kinase domain (1) / Transforming growth factor beta type I GS-motif (1) / Fungal protein kinase (1)	activin receptor type-1 precursor [Homo sapiens]	3.43e-100	NP_001334596.1	ACVR1	saxophone, isoform B [Drosophila melanogaster]	9.61e-92	TGF-beta receptor type-1 isoform 3 [Mus musculus]	7.73e-100
5.03676e-38	1.89875	0.534	0.172	1.41246e-33	2	dd-Smed-v6-4764-0-1			Smed: epidermal_growth_factor-8			teneurin-2 isoform 4 [Homo sapiens]	0.002	NP_001355075.1	TENM2	tenascin accessory, isoform P [Drosophila melanogaster]	2.16e-05	teneurin-2 isoform X14 [Mus musculus]	0.001
1.66803e-37	2.11765	0.435	0.11	4.67764e-33	2	dd-Smed-v6-6128-0-1	GTP binding | signal transduction | small GTPase mediated signal transduction | protein transport | membrane	Interacting selectively and non-covalently with GTP, guanosine triphosphate. | The cellular process in which a signal is conveyed to trigger a change in the activity or state of a cell. Signal transduction begins with reception of a signal (e.g. a ligand binding to a receptor or receptor activation by a stimulus such as light), or for signal transduction in the absence of ligand, signal-withdrawa…	Human: RAB32, member RAS oncogene family (RAB32)	Ras (1) / Roc (1)	Ras family (1) / Ras of Complex (1)	ras-related protein Rab-32 [Homo sapiens]	1.48e-53	NP_006825.1	RAB32	Rab32, isoform H [Drosophila melanogaster]	8.28e-49	ras-related protein Rab-32 [Mus musculus]	8.68e-53
2.10799e-37	1.85691	0.553	0.187	5.91144e-33	2	dd-Smed-v6-9028-0-1	potassium channel activity | membrane | integral component of membrane | potassium ion transmembrane transport	Enables the selective, facilitated diffusion of a potassium ion (by an energy-independent process) involving passage through a transmembrane aqueous pore or channel without evidence for a carrier-mediated mechanism. | A lipid bilayer along with all the proteins and protein complexes embedded in it an attached to it. | The component of a membrane consisting of the gene products and protein complex…	Human: potassium channel, subfamily K, member 1 (KCNK1)	Ion_trans_2 (1) / Lig_chan (1)	Ion channel (1) / Ligand-gated ion channel (1)	potassium channel subfamily K member 1 [Homo sapiens]	1.31e-36	NP_002236.1	KCNK1	TWIK-related acid-sensitive K[+] channel 6, isoform C [Drosophila melanogaster]	1.33e-16	potassium channel subfamily K member 1 [Mus musculus]	2.22e-36
2.74193e-37	2.07267	0.466	0.13	7.68919e-33	2	dd-Smed-v6-8745-0-1	protein binding	Interacting selectively and non-covalently with any protein or protein complex (a complex of two or more proteins that may include other nonprotein molecules).	PFAM: PDZ_2, PDZ,	PDZ_2 (1) / PDZ (1) / Peptidase_M50 (1) / PDZ_6 (1) / ARA70 (1)	PDZ domain (3) / Peptidase family M50 (1) / Nuclear coactivator (1)	tight junction protein ZO-1 isoform e [Homo sapiens]	0.003	NP_001317168.1	TJP1	polychaetoid, isoform O [Drosophila melanogaster]	0.022	membrane-associated guanylate kinase, WW and PDZ domain-containing protein 1 isoform X20 [Mus musculus]	0.002
6.5133e-37	3.48038	0.198	0.015	1.82652e-32	2	dd-Smed-v6-51849-0-1			Human: TIGD6			tigger transposable element-derived protein 6 [Homo sapiens]	0.002	NP_112215.1	TIGD6		NA	tigger transposable element-derived protein 2 [Mus musculus]	0.012
6.52254e-37	1.66282	0.632	0.246	1.82912e-32	2	dd-Smed-v6-6436-0-1			Human: flotillin 2 (FLOT2)	Band_7 (1) / Flot (1) / YjbH (1)	SPFH domain (1) / Flotillin (1) / Exopolysaccharide biosynthesis protein YbjH (1)	flotillin-2 isoform 1 [Homo sapiens]	1.5e-169	NP_004466.2	FLOT2	flotillin 2, isoform F [Drosophila melanogaster]	2.93e-169	flotillin-2 isoform 1 [Mus musculus]	8.98e-170
8.25003e-37	1.40578	0.708	0.306	2.31355e-32	2	dd-Smed-v6-2960-0-1	ion channel activity | voltage-gated calcium channel activity | lysosomal membrane | ion transport | smooth muscle contraction | membrane | transmembrane transport | NAADP-sensitive calcium-release channel activity	Enables the facilitated diffusion of an ion (by an energy-independent process) by passage through a transmembrane aqueous pore or channel without evidence for a carrier-mediated mechanism. May be either selective (it enables passage of a specific ion only) or non-selective (it enables passage of two or more ions of same charge but different size). | Enables the transmembrane transfer of a calcium…	Human: two pore segment channel 2 (TPCN2)	Ion_trans (1)	Ion transport protein (1)	two pore calcium channel protein 2 [Homo sapiens]	4.34e-70	NP_620714.2	TPCN2	paralytic, isoform BD [Drosophila melanogaster]	0.000816	two pore calcium channel protein 2 [Mus musculus]	1.8e-79
8.85524e-37	1.84022	0.826	0.532	2.48328e-32	2	dd-Smed-v6-3851-0-1	phospholipase A2 activity | calcium ion binding | phospholipid metabolic process | lipid catabolic process	Catalysis of the reaction: phosphatidylcholine + H2O = 1-acylglycerophosphocholine + a carboxylate. | Interacting selectively and non-covalently with calcium ions (Ca2+). | The chemical reactions and pathways involving phospholipids, any lipid containing phosphoric acid as a mono- or diester. | The chemical reactions and pathways resulting in the breakdown of lipids, compounds soluble in an organ…	Human: phospholipase A2, group III (PLA2G3)	Phospholip_A2_2 (1) / Phospholip_A2_4 (1)	Phospholipase A2 (1) / Phospholipase A2-like domain (1)	group 3 secretory phospholipase A2 precursor [Homo sapiens]	2.98e-21	NP_056530.2	PLA2G3	uncharacterized protein Dmel_CG3009, isoform D [Drosophila melanogaster]	8.63e-26	group 3 secretory phospholipase A2 isoform X3 [Mus musculus]	1.07e-20
2.30705e-36	2.20186	0.743	0.459	6.46965e-32	2	dd-Smed-v6-1789-0-1	protein binding	Interacting selectively and non-covalently with any protein or protein complex (a complex of two or more proteins that may include other nonprotein molecules).	Human: DSCAML1			Down syndrome cell adhesion molecule-like protein 1 isoform X3 [Homo sapiens]	0.045	XP_011541221.1	DSCAML1	down syndrome cell adhesion molecule 1, isoform AA [Drosophila melanogaster]	0.000871	Down syndrome cell adhesion molecule-like protein 1 homolog isoform X1 [Mus musculus]	0.034
3.84419e-36	1.95356	0.399	0.094	1.07802e-31	2	dd-Smed-v6-14980-0-1	protein binding	Interacting selectively and non-covalently with any protein or protein complex (a complex of two or more proteins that may include other nonprotein molecules).	Human: nephrosis 1, congenital, Finnish type (nephrin) (NPHS1)	Ig_3 (1) / I-set (1) / Ig_2 (1) / ig (1) / C2-set_2 (1) / V-set (1)	Immunoglobulin domain (3) / Immunoglobulin I-set domain (1) / CD80-like C2-set immunoglobulin domain (1) / Immunoglobulin V-set domain (1)	nephrin precursor [Homo sapiens]	2.1e-32	NP_004637.1	NPHS1	hibris, isoform B [Drosophila melanogaster]	1.77e-49	nephrin precursor [Mus musculus]	1.88e-33
4.22461e-36	2.56028	0.308	0.053	1.18471e-31	2	dd-Smed-v6-6860-0-1						sorting nexin-3 isoform c [Homo sapiens]	3.4	NP_001287857.1	SNX3	uncharacterized protein Dmel_CG43796 [Drosophila melanogaster]	1.3		NA
5.1367e-36	1.89244	0.581	0.214	1.44048e-31	2	dd-Smed-v6-1243-0-1	ubiquitin-protein transferase activity | protein binding | zinc ion binding | protein ubiquitination	Catalysis of the transfer of ubiquitin from one protein to another via the reaction X-Ub + Y --> Y-Ub + X, where both X-Ub and Y-Ub are covalent linkages. | Interacting selectively and non-covalently with any protein or protein complex (a complex of two or more proteins that may include other nonprotein molecules). | Interacting selectively and non-covalently with zinc (Zn) ions. | The process in…	PFAM: zf-TRAF,	zf-TRAF (1) / Mod_r (1) / Rootletin (1) / CREPT (1)	TRAF-type zinc finger (1) / Modifier of rudimentary (Mod(r)) protein (1) / Ciliary rootlet component (1) / Cell-cycle alteration and expression-elevated protein in tumour (1)	TNF receptor-associated factor 2 isoform X1 [Homo sapiens]	0.81	XP_011517279.1	TRAF2	uncharacterized protein Dmel_CG8301 [Drosophila melanogaster]	2	cyclic AMP-dependent transcription factor ATF-7 isoform 1 [Mus musculus]	6.2
8.35529e-36	1.6162	0.573	0.202	2.34307e-31	2	dd-Smed-v6-7784-0-1	ion channel activity | ion transport | membrane | transmembrane transport	Enables the facilitated diffusion of an ion (by an energy-independent process) by passage through a transmembrane aqueous pore or channel without evidence for a carrier-mediated mechanism. May be either selective (it enables passage of a specific ion only) or non-selective (it enables passage of two or more ions of same charge but different size). | The directed movement of charged atoms or small…	Human: transient receptor potential cation channel, subfamily M, member 2 (TRPM2)	LSDAT_euk (1) / LSDAT_prok (1)	SLOG in TRPM (2)	transient receptor potential cation channel subfamily M member 2 isoform 3 [Homo sapiens]	1.24e-56	NP_001307280.2	TRPM2	transient receptor potential cation channel, subfamily M, isoform B [Drosophila melanogaster]	6.05e-45	transient receptor potential cation channel subfamily M member 2 isoform X6 [Mus musculus]	7.44e-60
1.20736e-35	1.81927	0.466	0.131	3.3858e-31	2	dd-Smed-v6-5313-0-1			Human: chromosome 6 open reading frame 57 (C6orf57)			succinate dehydrogenase assembly factor 4, mitochondrial precursor [Homo sapiens]	1.77e-17	NP_660310.2	SDHAF4	Starvation-upregulated protein, isoform A [Drosophila melanogaster]	1.83e-17	succinate dehydrogenase assembly factor 4, mitochondrial precursor [Mus musculus]	1.96e-17
1.8035e-35	1.94745	0.447	0.121	5.05756e-31	2	dd-Smed-v6-7716-0-1							NA			uncharacterized protein Dmel_CG10979, isoform A [Drosophila melanogaster]	0.007		NA
3.93285e-35	1.39796	0.692	0.301	1.10289e-30	2	dd-Smed-v6-5261-0-1	protein binding	Interacting selectively and non-covalently with any protein or protein complex (a complex of two or more proteins that may include other nonprotein molecules).	Human: WW domain containing transcription regulator 1 (WWTR1)	WW (1) / Snx8_BAR_dom (1)	WW domain (1) / Sorting nexin 8 (1)	WW domain-containing transcription regulator protein 1 isoform X1 [Homo sapiens]	1.32e-07	XP_016861611.1	WWTR1	suppressor of deltex, isoform C [Drosophila melanogaster]	0.000349	WW domain-containing transcription regulator protein 1 isoform 2 [Mus musculus]	2.68e-07
6.48175e-35	1.58373	0.692	0.316	1.81768e-30	2	dd-Smed-v6-2315-0-1	protein kinase activity | protein serine/threonine kinase activity | ATP binding | protein phosphorylation | transferase activity, transferring phosphorus-containing groups	Catalysis of the phosphorylation of an amino acid residue in a protein, usually according to the reaction: a protein + ATP = a phosphoprotein + ADP. | Catalysis of the reactions: ATP + protein serine = ADP + protein serine phosphate, and ATP + protein threonine = ADP + protein threonine phosphate. | Interacting selectively and non-covalently with ATP, adenosine 5'-triphosphate, a universally impo…	Human: CDC-like kinase 4 (CLK4)	Pkinase (1) / PK_Tyr_Ser-Thr (1) / Kdo (1)	Protein kinase domain (1) / Protein tyrosine and serine (1) / Lipopolysaccharide kinase (Kdo (1)	dual specificity protein kinase CLK2 isoform 3 [Homo sapiens]	8.03e-46	NP_001281268.1	CLK2	darkener of apricot, isoform L [Drosophila melanogaster]	2.32e-43	dual specificity protein kinase CLK4 isoform X4 [Mus musculus]	3.07e-47
8.73082e-35	1.18125	0.747	0.362	2.44838e-30	2	dd-Smed-v6-2088-0-1						semaphorin-4B isoform 3 [Homo sapiens]	8.6	NP_001310959.1	SEMA4B	uncharacterized protein Dmel_CG13907, isoform A [Drosophila melanogaster]	2.1	ly6/PLAUR domain-containing protein 1 isoform b [Mus musculus]	5.6
3.58233e-34	1.96777	0.47	0.142	1.00459e-29	2	dd-Smed-v6-8711-1-1						ethanolamine kinase 2 isoform 2 [Homo sapiens]	0.22	NP_001284689.1	ETNK2	easily shocked, isoform H [Drosophila melanogaster]	0.057	ethanolamine kinase 2 isoform X1 [Mus musculus]	0.29
7.36455e-34	1.44789	0.696	0.323	2.06524e-29	2	dd-Smed-v6-1774-0-1						neuron navigator 3 isoform X16 [Homo sapiens]	0.7	XP_016875664.1	NAV3	merlin, isoform A [Drosophila melanogaster]	4.9	neuron navigator 3 isoform X10 [Mus musculus]	0.59
9.66319e-34	1.62252	0.53	0.178	2.70985e-29	2	dd-Smed-v6-10730-0-1	protein binding | signal transduction	Interacting selectively and non-covalently with any protein or protein complex (a complex of two or more proteins that may include other nonprotein molecules). | The cellular process in which a signal is conveyed to trigger a change in the activity or state of a cell. Signal transduction begins with reception of a signal (e.g. a ligand binding to a receptor or receptor activation by a stimulus su…	Human: unc-5 homolog C (C. elegans) (UNC5C)	UPA (1) / ZU5 (1) / Death (1) / Ig_3 (1) / I-set (1) / Ig_2 (1) / ig (1) / C2-set_2 (1) / V-set (1)	UPA domain (1) / ZU5 domain (1) / Death domain (1) / Immunoglobulin domain (3) / Immunoglobulin I-set domain (1) / CD80-like C2-set immunoglobulin domain (1) / Immunoglobulin V-set domain (1)	netrin receptor UNC5C precursor [Homo sapiens]	3.67e-92	NP_003719.3	UNC5C	unc-5, isoform A [Drosophila melanogaster]	7.12e-23	netrin receptor UNC5C isoform 2 precursor [Mus musculus]	5.82e-62
1.83409e-33	1.61895	0.553	0.203	5.14334e-29	2	dd-Smed-v6-8071-0-1	mitochondrial inner membrane | mitochondrial pyruvate transport	The inner, i.e. lumen-facing, lipid bilayer of the mitochondrial envelope. It is highly folded to form cristae. | The directed movement of pyruvate, 2-oxopropanoate, into, out of or within a mitochondrion.	Human: mitochondrial pyruvate carrier 2 (MPC2)	MPC (1)	Mitochondrial pyruvate carriers (1)	mitochondrial pyruvate carrier 2 isoform X1 [Homo sapiens]	2.11e-31	XP_006711329.1	MPC2	uncharacterized protein Dmel_CG9399, isoform E [Drosophila melanogaster]	3.64e-34	mitochondrial pyruvate carrier 2 [Mus musculus]	6.56e-31
2.00868e-33	1.2243	0.719	0.335	5.63294e-29	2	dd-Smed-v6-4702-0-1	protein binding	Interacting selectively and non-covalently with any protein or protein complex (a complex of two or more proteins that may include other nonprotein molecules).	PFAM: PSI, Sema,	PSI (1) / DUF2207 (1)	Plexin repeat (1) / Predicted membrane protein (DUF2207) (1)	coiled-coil domain-containing protein 171 isoform X13 [Homo sapiens]	0.82	XP_016869931.1	CCDC171	semaphorin 2b, isoform D [Drosophila melanogaster]	0.00066	semaphorin-4G isoform X1 [Mus musculus]	0.62
2.53983e-33	1.4462	0.727	0.367	7.12245e-29	2	dd-Smed-v6-1519-0-1	aminoacylase activity | cytoplasm | cellular amino acid metabolic process | metabolic process | hydrolase activity	Catalysis of the reaction: an N-acyl-L-amino acid + H2O = a carboxylate + an L-amino acid. | All of the contents of a cell excluding the plasma membrane and nucleus, but including other subcellular structures. | The chemical reactions and pathways involving amino acids, carboxylic acids containing one or more amino groups, as carried out by individual cells. | The chemical reactions and pathways,…	Human: aminoacylase 1 (ACY1)	Peptidase_M20 (1) / M20_dimer (1) / Peptidase_M28 (1)	Peptidase family M20 (1) / Peptidase dimerisation domain (1) / Peptidase family M28 (1)	aminoacylase-1 isoform a [Homo sapiens]	2.59e-122	NP_001185824.1	ACY1	uncharacterized protein Dmel_CG6465 [Drosophila melanogaster]	4.2e-121	aminoacylase-1 [Mus musculus]	1.94e-129
2.89161e-33	1.53948	0.613	0.247	8.10893e-29	2	dd-Smed-v6-9139-0-1						cyclin-dependent kinase 15 isoform X4 [Homo sapiens]	1.6	XP_011509954.1	CDK15		NA		NA
5.03213e-33	1.5308	0.672	0.31	1.41116e-28	2	dd-Smed-v6-6457-0-1			Human: fukutin (FKTN)	LicD (1)	LicD family (1)	fukutin isoform e [Homo sapiens]	1.57e-06	NP_001338431.1	FKTN	nucleoporin 37kD, isoform A [Drosophila melanogaster]	5	fukutin isoform 3 [Mus musculus]	1.22e-06
5.08922e-33	2.17699	0.372	0.089	1.42717e-28	2	dd-Smed-v6-15794-0-1	protein kinase activity | protein serine/threonine kinase activity | ATP binding | protein phosphorylation | transferase activity, transferring phosphorus-containing groups	Catalysis of the phosphorylation of an amino acid residue in a protein, usually according to the reaction: a protein + ATP = a phosphoprotein + ADP. | Catalysis of the reactions: ATP + protein serine = ADP + protein serine phosphate, and ATP + protein threonine = ADP + protein threonine phosphate. | Interacting selectively and non-covalently with ATP, adenosine 5'-triphosphate, a universally impo…	PFAM: Pkinase, Pkinase_Tyr, Kdo,	Pkinase (1) / PK_Tyr_Ser-Thr (1) / Kdo (1) / Kinase-like (1)	Protein kinase domain (1) / Protein tyrosine and serine (1) / Lipopolysaccharide kinase (Kdo (1) / Kinase-like (1)	serine/threonine-protein kinase NIM1 [Homo sapiens]	1.67e-131	NP_699192.1	NIM1K	uncharacterized protein Dmel_CG4629, isoform E [Drosophila melanogaster]	6.64e-81	serine/threonine-protein kinase NIM1 [Mus musculus]	9.82e-131
5.2943e-33	1.81706	0.569	0.218	1.48468e-28	2	dd-Smed-v6-10209-0-1	ubiquitin-dependent protein catabolic process | ubiquitinyl hydrolase activity	The chemical reactions and pathways resulting in the breakdown of a protein or peptide by hydrolysis of its peptide bonds, initiated by the covalent attachment of a ubiquitin group, or multiple ubiquitin groups, to the protein. | Catalysis of the thiol-dependent hydrolysis of an ester, thioester, amide, peptide or isopeptide bond formed by the C-terminal glycine of ubiquitin.	Human: ubiquitin specific peptidase 18 (USP18)	UCH (1) / UCH_1 (1)	Ubiquitin carboxyl-terminal hydrolase (2)	ubl carboxyl-terminal hydrolase 18 [Homo sapiens]	5.29e-08	NP_059110.2	USP18	ubiquitin specific protease 8, isoform B [Drosophila melanogaster]	1.46e-05	putative ubiquitin carboxyl-terminal hydrolase 50 [Mus musculus]	1.55e-10
7.36607e-33	1.6312	0.502	0.164	2.06567e-28	2	dd-Smed-v6-7139-0-1	protein kinase activity | protein serine/threonine kinase activity | cGMP-dependent protein kinase activity | ATP binding | protein phosphorylation | transferase activity, transferring phosphorus-containing groups	Catalysis of the phosphorylation of an amino acid residue in a protein, usually according to the reaction: a protein + ATP = a phosphoprotein + ADP. | Catalysis of the reactions: ATP + protein serine = ADP + protein serine phosphate, and ATP + protein threonine = ADP + protein threonine phosphate. | Catalysis of the reaction: ATP + a protein = ADP + a phosphoprotein. This reaction requires the pr…	Human: protein kinase, cGMP-dependent, type I (PRKG1)	Pkinase (1) / PK_Tyr_Ser-Thr (1) / cNMP_binding (1) / PKcGMP_CC (1) / Kinase-like (1)	Protein kinase domain (1) / Protein tyrosine and serine (1) / Cyclic nucleotide-binding domain (1) / Coiled-coil N-terminus of cGMP-dependent protein kinase (1) / Kinase-like (1)	cGMP-dependent protein kinase 1 isoform 2 [Homo sapiens]	0	NP_006249.1	PRKG1	foraging, isoform L [Drosophila melanogaster]	0	cGMP-dependent protein kinase 1 isoform beta [Mus musculus]	0
1.33895e-32	2.65731	0.261	0.04	3.75481e-28	2	dd-Smed-v6-16073-0-1			Human: LRRC3C	LRR_8 (1)	Leucine rich repeat (1)	leucine-rich repeat-containing protein 3C isoform X1 [Homo sapiens]	0.016	XP_016879492.1	LRRC3C	chaoptin, isoform E [Drosophila melanogaster]	0.17	leucine-rich repeat-containing protein 3C precursor [Mus musculus]	0.006
1.62626e-32	1.396	0.715	0.339	4.56053e-28	2	dd-Smed-v6-8268-0-1	gap junction	A cell-cell junction that is composed of an array of small channels that permit small molecules to pass from one cell to another. At gap junctions, the membranes of two adjacent cells are separated by a uniform narrow gap of about 2-4 nm that is spanned by channel-forming proteins called connexins, which form hexagonal tubes called connexons.	PFAM: Innexin, SH2,	Innexin (1)	Innexin (1)	pleckstrin homology domain-containing family M member 2 isoform X4 [Homo sapiens]	8.9	XP_005245848.1	PLEKHM2	innexin 6 [Drosophila melanogaster]	0.006		NA
1.72885e-32	1.74471	0.597	0.255	4.8482e-28	2	dd-Smed-v6-5990-0-1			Human: DnaJ (Hsp40) homolog, subfamily C, member 5 (DNAJC5)	DnaJ (1)	DnaJ domain (1)	dnaJ homolog subfamily C member 5 isoform X1 [Homo sapiens]	2.33e-47	XP_011527351.1	DNAJC5	cysteine string protein, isoform C [Drosophila melanogaster]	1.2e-51	dnaJ homolog subfamily C member 5B isoform X1 [Mus musculus]	1.25e-46
2.24144e-32	1.00003	0.854	0.49	6.28568e-28	2	dd-Smed-v6-1960-0-1	integral component of membrane	The component of a membrane consisting of the gene products and protein complexes having at least some part of their peptide sequence embedded in the hydrophobic region of the membrane.	PFAM: CD20,	CD20 (1) / DUF3784 (1)	CD20-like family (1) / Domain of unknown function (DUF3784) (1)		NA				NA		NA
2.34373e-32	1.17207	0.81	0.466	6.57253e-28	2	dd-Smed-v6-2606-0-1	protein binding	Interacting selectively and non-covalently with any protein or protein complex (a complex of two or more proteins that may include other nonprotein molecules).	Smed: TNF_receptor_associated_factor-3			TNF receptor-associated factor 2 isoform X1 [Homo sapiens]	0.94	XP_011517279.1	TRAF2	down syndrome cell adhesion molecule 3, isoform F [Drosophila melanogaster]	0.71	hemicentin-1 isoform X3 [Mus musculus]	0.64
2.75155e-32	3.64944	0.19	0.018	7.71617e-28	2	dd-Smed-v6-8426-0-1							NA			uncharacterized protein Dmel_CG43191 [Drosophila melanogaster]	9.1		NA
2.79243e-32	1.48033	0.577	0.217	7.8308e-28	2	dd-Smed-v6-6810-0-1			Human: pyruvate dehydrogenase kinase, isozyme 3 (PDK3)	BCDHK_Adom3 (1) / HATPase_c (1)	Mitochondrial branched-chain alpha-ketoacid dehydrogenase kinase (1) / Histidine kinase- (1)	pyruvate dehydrogenase kinase, isozyme 3 isoform 2 precursor [Homo sapiens]	1.15e-113	NP_005382.1	PDK3	pyruvate dehydrogenase kinase, isoform D [Drosophila melanogaster]	5.04e-125	pyruvate dehydrogenase kinase, isozyme 3 [Mus musculus]	1.45e-115
3.05341e-32	1.87749	0.494	0.167	8.56269e-28	2	dd-Smed-v6-10269-0-1	insulin receptor binding	Interacting selectively and non-covalently with the insulin receptor.	PFAM: IRS,	IRS (1)	PTB domain (IRS-1 type) (1)	docking protein 6 isoform X2 [Homo sapiens]	1.41e-05	XP_016881100.1	DOK6	uncharacterized protein Dmel_CG13398, isoform A [Drosophila melanogaster]	0.000264	docking protein 6 [Mus musculus]	3.88e-05
3.26251e-32	1.71559	0.538	0.196	9.14904e-28	2	dd-Smed-v6-6848-0-1	nucleoside transmembrane transporter activity | transport | integral component of membrane	Enables the transfer of a nucleoside, a nucleobase linked to either beta-D-ribofuranose (ribonucleoside) or 2-deoxy-beta-D-ribofuranose, (a deoxyribonucleotide) from one side of a membrane to the other. | The directed movement of substances (such as macromolecules, small molecules, ions) into, out of or within a cell, or between cells, or within a multicellular organism by means of some agent suc…	Human: solute carrier family 29 (nucleoside transporters), member 1 (SLC29A1)	Nucleoside_tran (1)	Nucleoside transporter (1)	equilibrative nucleoside transporter 1 isoform X3 [Homo sapiens]	1.9e-70	XP_024302116.1	SLC29A1	equilibrative nucleoside transporter 1, isoform A [Drosophila melanogaster]	2.58e-53	equilibrative nucleoside transporter 1 isoform X2 [Mus musculus]	1.63e-65
5.32808e-32	2.07907	0.447	0.138	1.49415e-27	2	dd-Smed-v6-9293-0-1	ubiquitin-dependent protein catabolic process | ubiquitinyl hydrolase activity	The chemical reactions and pathways resulting in the breakdown of a protein or peptide by hydrolysis of its peptide bonds, initiated by the covalent attachment of a ubiquitin group, or multiple ubiquitin groups, to the protein. | Catalysis of the thiol-dependent hydrolysis of an ester, thioester, amide, peptide or isopeptide bond formed by the C-terminal glycine of ubiquitin.	PFAM: UCH, UCH_1,	UCH (1) / UCH_1 (1)	Ubiquitin carboxyl-terminal hydrolase (2)	ubiquitin carboxyl-terminal hydrolase 3 isoform 2 [Homo sapiens]	1.01e-05	NP_001243631.1	USP3	ubiquitin specific protease 20/33 [Drosophila melanogaster]	2.56e-07	ubiquitin carboxyl-terminal hydrolase 20 isoform X1 [Mus musculus]	3.65e-05
7.26236e-32	0.740825	1	0.81	2.03658e-27	2	dd-Smed-v6-142-0-1				GRP (1)	Glycine rich protein family (1)		NA			virilizer [Drosophila melanogaster]	2.4		NA
8.67888e-32	1.84836	0.458	0.145	2.43382e-27	2	dd-Smed-v6-5049-0-1	GTP binding | signal transduction | small GTPase mediated signal transduction | protein transport | membrane	Interacting selectively and non-covalently with GTP, guanosine triphosphate. | The cellular process in which a signal is conveyed to trigger a change in the activity or state of a cell. Signal transduction begins with reception of a signal (e.g. a ligand binding to a receptor or receptor activation by a stimulus such as light), or for signal transduction in the absence of ligand, signal-withdrawa…	Human: RAB6A, member RAS oncogene family (RAB6A)	Ras (1) / Roc (1) / MMR_HSR1 (1) / Arf (1) / SRPRB (1) / Gtr1_RagA (1)	Ras family (1) / Ras of Complex (1) / 50S ribosome-binding GTPase (1) / ADP-ribosylation factor family (1) / Signal recognition particle receptor beta subunit (1) / Gtr1 (1)	ras-related protein Rab-6A isoform b [Homo sapiens]	3.62e-16	NP_942599.1	RAB6A	Rab6, isoform A [Drosophila melanogaster]	1.95e-15	ras-related protein Rab-6B [Mus musculus]	5.31e-16
9.47896e-32	2.22565	0.348	0.081	2.65819e-27	2	dd-Smed-v6-11079-0-1	protein binding	Interacting selectively and non-covalently with any protein or protein complex (a complex of two or more proteins that may include other nonprotein molecules).	Human: ankyrin repeat domain 44 (ANKRD44)B	Ank_2 (1) / Ank_4 (1) / Ank_5 (1) / Ank_3 (1) / Ank (1)	Ankyrin repeats (3 copies) (1) / Ankyrin repeats (many copies) (2) / Ankyrin repeat (2)	serine/threonine-protein phosphatase 6 regulatory ankyrin repeat subunit B isoform B [Homo sapiens]	5.48e-08	NP_710181.2	ANKRD44	ankyrin 2, isoform N [Drosophila melanogaster]	5.61e-07	serine/threonine-protein phosphatase 6 regulatory ankyrin repeat subunit B [Mus musculus]	3.79e-08
1.88688e-31	1.52968	0.644	0.299	5.29136e-27	2	dd-Smed-v6-8063-0-1			Smed: X1.A.G7.1			stromal cell-derived factor 1 isoform alpha precursor [Homo sapiens]	0.96	NP_954637.1	CXCL12	uncharacterized protein Dmel_CG9876 [Drosophila melanogaster]	1.6	stromal cell-derived factor 1 isoform alpha precursor [Mus musculus]	0.93
2.36695e-31	1.44481	0.68	0.334	6.63764e-27	2	dd-Smed-v6-5158-0-1	protein binding	Interacting selectively and non-covalently with any protein or protein complex (a complex of two or more proteins that may include other nonprotein molecules).	Human: extended synaptotagmin-like protein 2 (ESYT2)	C2 (1) / SMP_LBD (1) / NT-C2 (1) / CEP76-C2 (1)	C2 domain (1) / Synaptotagmin-like mitochondrial-lipid-binding domain (1) / N-terminal C2 in EEIG1 and EHBP1 proteins (1) / CEP76 C2 domain (1)	extended synaptotagmin-2 isoform 2 [Homo sapiens]	1.33e-82	NP_065779.2	ESYT2	extended synaptotagmin-like protein 2, isoform A [Drosophila melanogaster]	3.47e-105	extended synaptotagmin-2 [Mus musculus]	6.36e-85
2.57312e-31	1.45094	0.577	0.225	7.21581e-27	2	dd-Smed-v6-6587-0-1			Human: zinc finger, MYM-type 6 (ZMYM6)	DUF4371 (1)	Domain of unknown function (DUF4371) (1)	zinc finger MYM-type protein 6 [Homo sapiens]	7.76e-113	NP_009098.3	ZMYM6	dynein heavy chain at 16F [Drosophila melanogaster]	7.7	zinc finger MYM-type protein 6 isoform c [Mus musculus]	3.34e-102
3.65699e-31	1.35934	0.617	0.26	1.02553e-26	2	dd-Smed-v6-5631-0-1	protein binding	Interacting selectively and non-covalently with any protein or protein complex (a complex of two or more proteins that may include other nonprotein molecules).	Smed: epidermal_growth_factor-8	Baculo_11_kDa (1)	Baculovirus 11 kDa family (1)	cubilin isoform X1 [Homo sapiens]	0.005	XP_011518010.1	CUBN	serrate, isoform A [Drosophila melanogaster]	0.004	cubilin precursor [Mus musculus]	0.006
5.04717e-31	1.45099	0.704	0.354	1.41538e-26	2	dd-Smed-v6-1894-0-1	catalytic activity | metabolic process	Catalysis of a biochemical reaction at physiological temperatures. In biologically catalyzed reactions, the reactants are known as substrates, and the catalysts are naturally occurring macromolecular substances known as enzymes. Enzymes possess specific binding sites for substrates, and are usually composed wholly or largely of protein, but RNA that has catalytic activity (ribozyme) is often also…	Human: phospholipase D family, member 3 (PLD3)	PLDc_3 (1) / PLDc_2 (1) / PLDc (1)	PLD-like domain (2) / Phospholipase D Active site motif (1)	5'-3' exonuclease PLD3 [Homo sapiens]	8.27e-91	NP_036400.2	PLD3	phospholipase D family member 3, isoform A [Drosophila melanogaster]	2.02e-81	5'-3' exonuclease PLD3 isoform X2 [Mus musculus]	1e-89
7.59351e-31	2.14867	0.411	0.119	2.12945e-26	2	dd-Smed-v6-11380-0-1	G-protein coupled receptor activity | G-protein coupled receptor signaling pathway | integral component of membrane	Combining with an extracellular signal and transmitting the signal across the membrane by activating an associated G-protein; promotes the exchange of GDP for GTP on the alpha subunit of a heterotrimeric G-protein complex. | A series of molecular signals that proceeds with an activated receptor promoting the exchange of GDP for GTP on the alpha-subunit of an associated heterotrimeric G-protein co…	PFAM: 7tm_1,	7tm_1 (1)	7 transmembrane receptor (rhodopsin family) (1)	focal adhesion kinase 1 isoform 55 [Homo sapiens]	3.6	NP_001374532.1	PTK2	short neuropeptide F receptor, isoform A [Drosophila melanogaster]	1.7	focal adhesion kinase 1 isoform X21 [Mus musculus]	3.1
7.87159e-31	1.5998	0.549	0.207	2.20743e-26	2	dd-Smed-v6-8131-0-1	cellular protein modification process	The covalent alteration of one or more amino acids occurring in proteins, peptides and nascent polypeptides (co-translational, post-translational modifications) occurring at the level of an individual cell. Includes the modification of charged tRNAs that are destined to occur in a protein (pre-translation modification).	Human: tubulin tyrosine ligase-like family, member 6 (TTLL6)	TTL (1) / ATPgrasp_YheCD (1) / ATPgrasp_ST (1)	Tubulin-tyrosine ligase family (1) / YheC (1) / Sugar-transfer associated ATP-grasp (1)	tubulin polyglutamylase TTLL13P [Homo sapiens]	0	NP_001382946.1	TTLL13	tubulin tyrosine ligase-like 6B [Drosophila melanogaster]	1.91e-139	tubulin polyglutamylase TTLL13 isoform X5 [Mus musculus]	0
1.87098e-30	0.786817	0.976	0.692	5.24679e-26	2	dd-Smed-v6-198-0-1	catalytic activity | serine-type endopeptidase activity | proteolysis	Catalysis of a biochemical reaction at physiological temperatures. In biologically catalyzed reactions, the reactants are known as substrates, and the catalysts are naturally occurring macromolecular substances known as enzymes. Enzymes possess specific binding sites for substrates, and are usually composed wholly or largely of protein, but RNA that has catalytic activity (ribozyme) is often also…	Human: chymotrypsin-like elastase family, member 1 (CELA1)	Trypsin (1) / Trypsin_2 (1) / DUF316 (1) / DUF1986 (1)	Trypsin (1) / Trypsin-like peptidase domain (1) / Nematode trypsin-6-like family (1) / Domain of unknown function (DUF1986) (1)	chymotrypsin-like elastase family member 1 [Homo sapiens]	1.05e-32	NP_001962.3	CELA1	uncharacterized protein Dmel_CG10663, isoform D [Drosophila melanogaster]	1.51e-31	chymotrypsin-like protease CTRL-1 precursor [Mus musculus]	2.17e-33
2.55237e-30	2.93087	0.217	0.029	7.15761e-26	2	dd-Smed-v6-4169-0-1	metal ion binding	Interacting selectively and non-covalently with any metal ion.	Human: muscleblind-like splicing regulator 2 (MBNL2)			muscleblind-like protein 2 isoform 8 [Homo sapiens]	3.42e-25	NP_001369609.1	MBNL2	muscleblind, isoform A [Drosophila melanogaster]	1.45e-30	muscleblind-like protein 2 isoform X3 [Mus musculus]	2.48e-25
2.72681e-30	1.6169	0.585	0.249	7.64681e-26	2	dd-Smed-v6-762-0-1	extracellular region	The space external to the outermost structure of a cell. For cells without external protective or external encapsulating structures this refers to space outside of the plasma membrane. This term covers the host cell environment outside an intracellular parasite.	Human: GLI pathogenesis-related 2 (GLIPR2)	CAP (1) / AGA2 (1)	Cysteine-rich secretory protein family (1) / A-agglutinin-binding subunit Aga2 (1)	Golgi-associated plant pathogenesis-related protein 1 isoform e [Homo sapiens]	5.56e-21	NP_001273942.1	GLIPR2	uncharacterized protein Dmel_CG31482 [Drosophila melanogaster]	3.14e-24	Golgi-associated plant pathogenesis-related protein 1 [Mus musculus]	7.66e-22
2.74102e-30	1.51515	0.625	0.28	7.68665e-26	2	dd-Smed-v6-9237-0-1	protein kinase activity | protein serine/threonine kinase activity | ATP binding | protein phosphorylation | transferase activity, transferring phosphorus-containing groups	Catalysis of the phosphorylation of an amino acid residue in a protein, usually according to the reaction: a protein + ATP = a phosphoprotein + ADP. | Catalysis of the reactions: ATP + protein serine = ADP + protein serine phosphate, and ATP + protein threonine = ADP + protein threonine phosphate. | Interacting selectively and non-covalently with ATP, adenosine 5'-triphosphate, a universally impo…	Human: WNK lysine deficient protein kinase 1 (WNK1)	Pkinase (1) / PK_Tyr_Ser-Thr (1)	Protein kinase domain (1) / Protein tyrosine and serine (1)	serine/threonine-protein kinase WNK1 isoform X20 [Homo sapiens]	8.77e-53	XP_016875328.1	WNK1	Wnk kinase, isoform O [Drosophila melanogaster]	4.3e-46	serine/threonine-protein kinase WNK3 isoform X1 [Mus musculus]	6.58e-53
2.88035e-30	2.42436	0.443	0.147	8.07738e-26	2	dd-Smed-v6-3565-0-1	DNA binding | transcription factor activity, sequence-specific DNA binding | ATP binding | nucleus | regulation of transcription, DNA-templated	Any molecular function by which a gene product interacts selectively and non-covalently with DNA (deoxyribonucleic acid). | Interacting selectively and non-covalently with a specific DNA sequence in order to modulate transcription. The transcription factor may or may not also interact selectively with a protein or macromolecular complex. | Interacting selectively and non-covalently with ATP, aden…	Smed: clone SMED_02961_V2 runt-2	Runt (1)	Runt domain (1)	runt-related transcription factor 1 isoform AML1a [Homo sapiens]	2.23e-39	NP_001116079.1	RUNX1	lozenge, isoform B [Drosophila melanogaster]	1.93e-40	runt-related transcription factor 1 isoform 4 [Mus musculus]	9.22e-39
3.27976e-30	1.71766	0.411	0.115	9.19744e-26	2	dd-Smed-v6-2138-0-1	protein binding	Interacting selectively and non-covalently with any protein or protein complex (a complex of two or more proteins that may include other nonprotein molecules).	Human: BRCA1 associated RING domain 1 (BARD1)	Ank_2 (1) / Ank_4 (1) / Ank_5 (1) / Ank_3 (1) / Ank (1)	Ankyrin repeats (3 copies) (1) / Ankyrin repeats (many copies) (2) / Ankyrin repeat (2)	BRCA1-associated RING domain protein 1 isoform X1 [Homo sapiens]	8.75e-10	XP_016860102.1	BARD1	no mechanoreceptor potential C, isoform D [Drosophila melanogaster]	1.33e-09	GA-binding protein subunit beta-2 isoform X4 [Mus musculus]	2.23e-09
5.09624e-30	1.01524	0.913	0.598	1.42914e-25	2	dd-Smed-v6-1967-0-1	metalloendopeptidase activity | proteolysis | metallopeptidase activity | zinc ion binding	Catalysis of the hydrolysis of internal, alpha-peptide bonds in a polypeptide chain by a mechanism in which water acts as a nucleophile, one or two metal ions hold the water molecule in place, and charged amino acid side chains are ligands for the metal ions. | The hydrolysis of proteins into smaller polypeptides and/or amino acids by cleavage of their peptide bonds. | Catalysis of the hydrolysis…	Human: tolloid-like 1 (TLL1)	ShK (1) / Astacin (1)	ShK domain-like (1) / Astacin (Peptidase family M12A) (1)	tolloid-like protein 1 isoform 2 precursor [Homo sapiens]	1.24e-17	NP_001191689.1	TLL1	uncharacterized protein Dmel_CG5715 [Drosophila melanogaster]	7.97e-30	tolloid-like protein 1 isoform X1 [Mus musculus]	2.56e-17
6.16954e-30	1.32417	0.617	0.261	1.73012e-25	2	dd-Smed-v6-6462-0-1	protein kinase activity | protein serine/threonine kinase activity | ATP binding | protein phosphorylation | transferase activity, transferring phosphorus-containing groups	Catalysis of the phosphorylation of an amino acid residue in a protein, usually according to the reaction: a protein + ATP = a phosphoprotein + ADP. | Catalysis of the reactions: ATP + protein serine = ADP + protein serine phosphate, and ATP + protein threonine = ADP + protein threonine phosphate. | Interacting selectively and non-covalently with ATP, adenosine 5'-triphosphate, a universally impo…	Human: serine/threonine kinase 38 like (STK38L)	Pkinase (1) / PK_Tyr_Ser-Thr (1) / ABC1 (1) / APH (1) / Haspin_kinase (1) / Pkinase_C (1) / Kinase-like (1) / Kdo (1)	Protein kinase domain (1) / Protein tyrosine and serine (1) / ABC1 atypical kinase-like domain (1) / Phosphotransferase enzyme family (1) / Haspin like kinase domain (1) / Protein kinase C terminal domain (1) / Kinase-like (1) / Lipopolysaccharide kinase (Kdo (1)	serine/threonine-protein kinase 38-like isoform X2 [Homo sapiens]	0	XP_024304665.1	STK38L	tricornered, isoform A [Drosophila melanogaster]	0	serine/threonine-protein kinase 38-like isoform X4 [Mus musculus]	0
1.20599e-29	1.10248	0.794	0.432	3.38195e-25	2	dd-Smed-v6-831-0-1			Smed: NK_homeobox_4			DNA-directed RNA polymerase I subunit RPA1 [Homo sapiens]	3.3	NP_056240.2	POLR1A	tyramine beta hydroxylase, isoform B [Drosophila melanogaster]	3.3	patched domain-containing protein 4 isoform X2 [Mus musculus]	6.5
1.25628e-29	1.27704	0.648	0.285	3.52298e-25	2	dd-Smed-v6-3277-0-1	protein binding	Interacting selectively and non-covalently with any protein or protein complex (a complex of two or more proteins that may include other nonprotein molecules).	Human: ankyrin 3, node of Ranvier (ankyrin G) (ANK3)	Ank_2 (1) / Ank_4 (1) / Ank_3 (1) / Ank_5 (1) / Ank (1)	Ankyrin repeats (3 copies) (1) / Ankyrin repeats (many copies) (2) / Ankyrin repeat (2)	ankyrin-1 isoform X24 [Homo sapiens]	3.9e-23	XP_011542807.1	ANK1	ankyrin 2, isoform G [Drosophila melanogaster]	9.05e-22	ankyrin-3 isoform X12 [Mus musculus]	1.27e-22
[truncated: 19,678 more rows]
