# Supplementary material for: Coordinated neuron-glia regeneration through Notch signaling in planarians
Source: PLoS Genet. 2025 Jan 27;21(1):e1011577. doi: 10.1371/journal.pgen.1011577 (PMC11801701; doi:10.1371/journal.pgen.1011577)
Supplement: S2 Table — (XLS) [file pgen.1011577.s006.xls]

## Sheet: markersControlNeuronsAnnotated_
p_val	avg_log2FC	pct.1	pct.2	p_val_adj	cluster	full_contig	GO.names	GO.descriptions	annotation	pfam_features	pfam_descriptions	human_description	human_eval	human_accession	human_gene	fly_description	fly_eval	mouse_description	mouse_eval
0	4.79492	0.679	0.048	0	1	dd-Smed-v6-15525-0-1	calcium ion binding | protein binding | membrane	Interacting selectively and non-covalently with calcium ions (Ca2+). | Interacting selectively and non-covalently with any protein or protein complex (a complex of two or more proteins that may include other nonprotein molecules). | A lipid bilayer along with all the proteins and protein complexes embedded in it an attached to it.	PFAM: PKD_channel, REJ, PLAT, Ion_trans, PKD, GPS,	Polycystin_dom (1) / PKD_channel (1) / PLAT (1) / REJ (1) / Ion_trans (1) / PKD (1) / PKD_4 (1) / GPS (1)	Polycystin domain (1) / Polycystin cation channel (1) / PLAT (1) / REJ domain (1) / Ion transport protein (1) / PKD domain (2) / GPCR proteolysis site (1)	polycystic kidney disease protein 1-like 2 isoform d [Homo sapiens]	3.17e-87	NP_001265354.1	PKD1L2	polycystic kidney disease 2 [Drosophila melanogaster]	1.94e-32	polycystic kidney disease protein 1-like 2 isoform X1 [Mus musculus]	8.14e-91
0	3.60513	0.664	0.051	0	1	dd-Smed-v6-19825-0-1	potassium channel activity | membrane | potassium ion transmembrane transport	Enables the selective, facilitated diffusion of a potassium ion (by an energy-independent process) involving passage through a transmembrane aqueous pore or channel without evidence for a carrier-mediated mechanism. | A lipid bilayer along with all the proteins and protein complexes embedded in it an attached to it. | A process in which a potassium ion is transported from one side of a membrane t…	Smed: kcnka (kcnka)	Ion_trans_2 (1) / Lig_chan (1)	Ion channel (1) / Ligand-gated ion channel (1)	potassium channel subfamily K member 16 isoform 5 [Homo sapiens]	1.97e-17	NP_001350713.1	KCNK16	sandman [Drosophila melanogaster]	7.5e-37	potassium channel subfamily K member 4 isoform X7 [Mus musculus]	2.74e-17
1.22524e-301	4.81926	0.438	0.018	3.43593e-297	1	dd-Smed-v6-27650-0-1			Smed: PKD1L-1	PKD_4 (1) / PKD (1) / WSC (1)	PKD domain (2) / WSC domain (1)	polycystin-1 isoform 2 precursor [Homo sapiens]	1.3	NP_000287.4	PKD1	peptide O-xylosyltransferase [Drosophila melanogaster]	1	polycystin-1 isoform X13 [Mus musculus]	0.13
8.39248e-284	4.43991	0.511	0.03	2.3535e-279	1	dd-Smed-v6-13662-0-1			Smed: PKD1L-3				NA			uncharacterized protein Dmel_CG6204 [Drosophila melanogaster]	3.8		NA
1.11518e-246	4.5038	0.522	0.04	3.12731e-242	1	dd-Smed-v6-13481-0-1			Human: caveolin 3 (CAV3)	Caveolin (1)	Caveolin (1)	caveolin-3 [Homo sapiens]	1.38e-15	NP_203123.1	CAV3	ceramidase, isoform E [Drosophila melanogaster]	5	caveolin-3 [Mus musculus]	2.06e-16
1.97494e-218	3.62611	0.682	0.088	5.53832e-214	1	dd-Smed-v6-12955-0-1	calcium ion binding | membrane	Interacting selectively and non-covalently with calcium ions (Ca2+). | A lipid bilayer along with all the proteins and protein complexes embedded in it an attached to it.	Human: polycystic kidney disease 2 (autosomal dominant) (PKD2)	PKD_channel (1) / Polycystin_dom (1) / Ion_trans (1) / EF-hand_1 (1)	Polycystin cation channel (1) / Polycystin domain (1) / Ion transport protein (1) / EF hand (1)	polycystin-2 [Homo sapiens]	1.29e-130	NP_000288.1	PKD2	polycystic kidney disease 2 [Drosophila melanogaster]	7.75e-39	polycystic kidney disease 2-like 1 protein isoform X1 [Mus musculus]	8.65e-134
1.90823e-204	4.14994	0.438	0.033	5.35125e-200	1	dd-Smed-v6-13104-0-1	protein binding	Interacting selectively and non-covalently with any protein or protein complex (a complex of two or more proteins that may include other nonprotein molecules).	Smed: 1.B9.3	Toxin_12 (1)	Ion channel inhibitory toxin (1)	laminin subunit alpha-3 isoform X7 [Homo sapiens]	0.34	XP_016881233.1	LAMA3	egghead, isoform B [Drosophila melanogaster]	0.031	laminin subunit alpha-3 isoform 3A precursor [Mus musculus]	0.47
1.30857e-194	3.73928	0.657	0.093	3.66961e-190	1	dd-Smed-v6-7489-0-1	metal ion binding	Interacting selectively and non-covalently with any metal ion.	Human: muscleblind-like splicing regulator 2 (MBNL2)			muscleblind-like protein 2 isoform 8 [Homo sapiens]	1.09e-24	NP_001369609.1	MBNL2	muscleblind, isoform A [Drosophila melanogaster]	9.27e-33	muscleblind-like protein 2 isoform 1 [Mus musculus]	8.83e-24
8.46145e-186	3.87698	0.42	0.033	2.37284e-181	1	dd-Smed-v6-8111-0-1			Human: KIAA2012	DUF4670 (1)	Domain of unknown function (DUF4670) (1)	uncharacterized protein KIAA2012 isoform X2 [Homo sapiens]	1.02e-06	XP_016858600.1	KIAA2012	UDP-glycosyltransferase family 317 member A1, isoform A [Drosophila melanogaster]	0.68	uncharacterized protein KIAA2012 homolog isoform X6 [Mus musculus]	1.15e-05
5.49241e-183	5.10872	0.248	0.009	1.54024e-178	1	dd-Smed-v6-11577-0-1			PFAM: Gly_transf_sug,	Gly_transf_sug (1) / TcdA_TcdB (1)	Glycosyltransferase sugar-binding region containing DXD motif (1) / TcdA (1)		NA			alpha1,4-galactosyltransferase 1 [Drosophila melanogaster]	0.017		NA
1.47452e-180	3.4623	0.675	0.107	4.13501e-176	1	dd-Smed-v6-10627-0-1			PFAM: F5_F8_type_C,	F5_F8_type_C (1)	F5 (1)		NA			uncharacterized protein Dmel_CG42255 [Drosophila melanogaster]	8.1	testis expressed gene 16 isoform X1 [Mus musculus]	1.4
7.0271e-178	3.43354	0.482	0.049	1.97061e-173	1	dd-Smed-v6-12212-0-1			Human: SPATA1	SPATA1_C (1)	Spermatogenesis-associated C-terminus (1)	spermatogenesis-associated protein 1 [Homo sapiens]	8.23e-12	NP_001297085.2	SPATA1	circadian trip, isoform I [Drosophila melanogaster]	5.7	spermatogenesis-associated protein 1 isoform X3 [Mus musculus]	9.24e-13
5.85226e-162	3.03361	0.675	0.118	1.64115e-157	1	dd-Smed-v6-3658-0-1							NA				NA		NA
3.68787e-160	4.80008	0.42	0.042	1.03419e-155	1	dd-Smed-v6-11304-0-1	nucleotide binding | nucleic acid binding	Interacting selectively and non-covalently with a nucleotide, any compound consisting of a nucleoside that is esterified with (ortho)phosphate or an oligophosphate at any hydroxyl group on the ribose or deoxyribose. | Interacting selectively and non-covalently with any nucleic acid.	Human: RNA binding motif protein 24 (RBM24)	RRM_1 (1) / RRM_7 (1)	RNA recognition motif (2)	RNA-binding protein 24 isoform X4 [Homo sapiens]	1.39e-45	XP_005248989.1	RBM24	RNA-binding protein 6, isoform B [Drosophila melanogaster]	2.96e-12	RNA-binding protein 24 [Mus musculus]	8.32e-44
3.31368e-155	3.66681	0.73	0.162	9.29256e-151	1	dd-Smed-v6-8425-0-1	transmembrane signaling receptor activity | G-protein coupled receptor activity | cell surface receptor signaling pathway | G-protein coupled receptor signaling pathway | membrane | integral component of membrane	Combining with an extracellular or intracellular signal and transmitting the signal from one side of the membrane to the other to initiate a change in cell activity. | Combining with an extracellular signal and transmitting the signal across the membrane by activating an associated G-protein; promotes the exchange of GDP for GTP on the alpha subunit of a heterotrimeric G-protein complex. | A seri…	Human: cadherin, EGF LAG seven-pass G-type receptor 1 (CELSR1)	7tm_2 (1) / Laminin_G_3 (1) / GPS (1)	7 transmembrane receptor (Secretin family) (1) / Concanavalin A-like lectin (1) / GPCR proteolysis site (1)	cadherin EGF LAG seven-pass G-type receptor 1 isoform 2 precursor [Homo sapiens]	1.47e-37	NP_055061.1	CELSR1	starry night, isoform A [Drosophila melanogaster]	1.87e-13	adhesion G protein-coupled receptor L3 isoform X45 [Mus musculus]	8.58e-34
1.64905e-154	3.9461	0.409	0.04	4.62443e-150	1	dd-Smed-v6-15631-0-1	calcium ion binding | homophilic cell adhesion via plasma membrane adhesion molecules | membrane	Interacting selectively and non-covalently with calcium ions (Ca2+). | The attachment of a plasma membrane adhesion molecule in one cell to an identical molecule in an adjacent cell. | A lipid bilayer along with all the proteins and protein complexes embedded in it an attached to it.	PFAM: Cadherin,	Cadherin (1)	Cadherin domain (1)	protocadherin alpha-C2 isoform 2 precursor [Homo sapiens]	8.03e-05	NP_114089.1	PCDHAC2	cadherin 74A, isoform B [Drosophila melanogaster]	5.54e-05	protocadherin alpha-C2 precursor [Mus musculus]	0.007
1.44268e-151	3.80802	0.602	0.099	4.0457e-147	1	dd-Smed-v6-4472-0-1							NA			Autophagy-related 18a, isoform E [Drosophila melanogaster]	1.6	secreted Ly-6/uPAR domain-containing protein 2 precursor [Mus musculus]	0.95
5.36413e-146	3.06497	0.905	0.282	1.50426e-141	1	dd-Smed-v6-9977-0-1	calcium ion binding | membrane	Interacting selectively and non-covalently with calcium ions (Ca2+). | A lipid bilayer along with all the proteins and protein complexes embedded in it an attached to it.	Human: polycystic kidney disease 2-like 1 (PKD2L1)	PKD_channel (1) / Polycystin_dom (1) / Ion_trans (1) / EF-hand_1 (1) / EF-hand_6 (1) / EF-hand_5 (1) / EF-hand_7 (1) / EF-hand_8 (1)	Polycystin cation channel (1) / Polycystin domain (1) / Ion transport protein (1) / EF hand (2) / EF-hand domain (1) / EF-hand domain pair (2)	polycystic kidney disease 2-like 1 protein isoform 1 [Homo sapiens]	1.43e-164	NP_057196.2	PKD2L1	polycystic kidney disease 2 [Drosophila melanogaster]	8.28e-59	polycystic kidney disease 2-like 1 protein isoform X1 [Mus musculus]	1.17e-165
4.83245e-142	4.17384	0.296	0.021	1.35516e-137	1	dd-Smed-v6-31282-0-1				Lectin_C (1)	Lectin C-type domain (1)	insulin-degrading enzyme isoform 6 [Homo sapiens]	2.8	NP_001309726.1	IDE	gcm2 [Drosophila melanogaster]	8	insulin-degrading enzyme isoform X2 [Mus musculus]	3.1
2.96871e-134	3.61003	0.354	0.034	8.32516e-130	1	dd-Smed-v6-20223-0-1	microtubule motor activity | protein binding | ATP binding | kinesin complex | microtubule-based movement | microtubule binding	Catalysis of movement along a microtubule, coupled to the hydrolysis of a nucleoside triphosphate (usually ATP). | Interacting selectively and non-covalently with any protein or protein complex (a complex of two or more proteins that may include other nonprotein molecules). | Interacting selectively and non-covalently with ATP, adenosine 5'-triphosphate, a universally important coenzyme and enzym…	Human: kinesin family member 1B (KIF1B)	Kinesin (1) / KIF1B (1) / Kinesin_assoc (1) / FHA (1) / Yop-YscD_cpl (1)	Kinesin motor domain (1) / Kinesin protein 1B (1) / Kinesin-associated (1) / FHA domain (1) / Inner membrane component of T3SS (1)	kinesin-like protein KIF1B isoform alpha [Homo sapiens]	1.46e-72	NP_904325.2	KIF1B	kinesin heavy chain 73, isoform D [Drosophila melanogaster]	4.19e-70	kinesin-like protein KIF28P [Mus musculus]	1.21e-108
2.43092e-133	6.01673	0.193	0.008	6.81702e-129	1	dd-Smed-v6-25573-0-1						squalene monooxygenase isoform X1 [Homo sapiens]	2.2	XP_011515548.1	SQLE	dilatory, isoform D [Drosophila melanogaster]	1.2		NA
3.73739e-131	5.83782	0.146	0.003	1.04808e-126	1	dd-Smed-v6-29633-0-1							NA			Akt1, isoform B [Drosophila melanogaster]	3.3		NA
8.01741e-122	3.91225	0.241	0.016	2.24832e-117	1	dd-Smed-v6-45275-0-1	DNA binding	Any molecular function by which a gene product interacts selectively and non-covalently with DNA (deoxyribonucleic acid).	Human: pre-B-cell leukemia homeobox 1 (PBX1)	Homeodomain (1) / Homeobox_KN (1)	Homeodomain (1) / Homeobox KN domain (1)	pre-B-cell leukemia transcription factor 2 [Homo sapiens]	5.64e-07	NP_002577.2	PBX2	extradenticle, isoform B [Drosophila melanogaster]	1.42e-07	pre-B-cell leukemia transcription factor 2 [Mus musculus]	4.89e-07
2.88053e-120	2.82565	0.759	0.21	8.07786e-116	1	dd-Smed-v6-13327-0-1	calcium ion binding | membrane	Interacting selectively and non-covalently with calcium ions (Ca2+). | A lipid bilayer along with all the proteins and protein complexes embedded in it an attached to it.	Human: polycystic kidney disease 2 (autosomal dominant) (PKD2)	PKD_channel (1) / Polycystin_dom (1) / Ion_trans (1) / EF-hand_1 (1) / EF-hand_6 (1) / EF-hand_7 (1) / EF-hand_5 (1)	Polycystin cation channel (1) / Polycystin domain (1) / Ion transport protein (1) / EF hand (2) / EF-hand domain (1) / EF-hand domain pair (1)	polycystin-2 [Homo sapiens]	0	NP_000288.1	PKD2	polycystic kidney disease 2 [Drosophila melanogaster]	2.71e-66	polycystin-2 [Mus musculus]	0
3.97138e-120	2.68323	0.668	0.149	1.11369e-115	1	dd-Smed-v6-3895-0-1						transcription initiation factor TFIID subunit 2 isoform X3 [Homo sapiens]	1.6	XP_016869268.1	TAF2		NA		NA
3.19801e-111	2.85325	0.427	0.062	8.96817e-107	1	dd-Smed-v6-13517-0-1	ubiquitin-protein transferase activity | protein binding | zinc ion binding | protein ubiquitination	Catalysis of the transfer of ubiquitin from one protein to another via the reaction X-Ub + Y --> Y-Ub + X, where both X-Ub and Y-Ub are covalent linkages. | Interacting selectively and non-covalently with any protein or protein complex (a complex of two or more proteins that may include other nonprotein molecules). | Interacting selectively and non-covalently with zinc (Zn) ions. | The process in…	Human: TNF receptor-associated factor 4 (TRAF4)	zf-TRAF (1) / Sina (1) / zf-RING_10 (1) / zf-C3HC4_3 (1) / zf-C3HC4_2 (1) / zf-RING_6 (1) / PRD (1) / zf-TRAF_2 (1) / zf-C3HC4 (1)	TRAF-type zinc finger (1) / Seven in absentia protein family (1) / zinc RING finger of MSL2 (1) / Zinc finger (3) / zf-RING of BARD1-type protein (1) / PRD domain (1) / TRAF-like zinc-finger (1)	TNF receptor-associated factor 4 [Homo sapiens]	1.04e-66	NP_004286.2	TRAF4	TNF-receptor-associated factor 4, isoform E [Drosophila melanogaster]	9.92e-52	TNF receptor-associated factor 4 [Mus musculus]	7.69e-74
2.58965e-108	2.63259	0.507	0.09	7.26215e-104	1	dd-Smed-v6-12408-0-1	hydrolase activity, hydrolyzing O-glycosyl compounds | beta-N-acetylhexosaminidase activity | carbohydrate metabolic process	Catalysis of the hydrolysis of any O-glycosyl bond. | Catalysis of the hydrolysis of terminal non-reducing N-acetyl-D-hexosamine residues in N-acetyl-beta-D-hexosaminides. | The chemical reactions and pathways involving carbohydrates, any of a group of organic compounds based of the general formula Cx(H2O)y. Includes the formation of carbohydrate derivatives by the addition of a carbohydrate resi…	Human: hexosaminidase B (beta polypeptide) (HEXB)	Glyco_hydro_20 (1) / Glycohydro_20b2 (1) / Glyco_hydro_20b (1)	Glycosyl hydrolase family 20 (2) / beta-acetyl hexosaminidase like (1)	beta-hexosaminidase subunit beta isoform 1 preproprotein [Homo sapiens]	1.06e-67	NP_000512.2	HEXB	hexosaminidase 1, isoform E [Drosophila melanogaster]	9.2e-42	beta-hexosaminidase subunit beta precursor [Mus musculus]	3.91e-70
3.02379e-106	2.19311	0.65	0.155	8.47963e-102	1	dd-Smed-v6-4176-0-1	microtubule motor activity | ATP binding | microtubule-based movement | ATPase activity | dynein complex	Catalysis of movement along a microtubule, coupled to the hydrolysis of a nucleoside triphosphate (usually ATP). | Interacting selectively and non-covalently with ATP, adenosine 5'-triphosphate, a universally important coenzyme and enzyme regulator. | A microtubule-based process that is mediated by motor proteins and results in the movement of organelles, other microtubules, or other particles al…	Human: dynein, axonemal, heavy chain 5 (DNAH5)	DHC_N1 (1) / AAA_6 (1) / DHC_N2 (1) / Dynein_C (1) / AAA_9 (1) / AAA_8 (1) / AAA_7 (1) / AAA_lid_11 (1) / MT (1) / Dynein_heavy (1) / AAA_5 (1) / AAA_lid_1 (1) / Dynein_AAA_lid (1) / AAA (1) / Sigma54_activat (1) / AAA_16 (1) / Fez1 (1)	Dynein heavy chain (2) / Hydrolytic ATP binding site of dynein motor region (1) / Dynein heavy chain C-terminal domain (1) / ATP-binding dynein motor region (1) / P-loop containing dynein motor region D4 (1) / P-loop containing dynein motor region (1) / Dynein heavy chain AAA lid domain (2) / Microtubule-binding stalk of dynein motor (1) / Dynein heavy chain region D6 P-loop domain (1) / AAA doma…	dynein axonemal heavy chain 5 isoform X1 [Homo sapiens]	0	XP_005248319.2	DNAH5	uncharacterized protein Dmel_CG9492, isoform F [Drosophila melanogaster]	0	dynein heavy chain 5, axonemal isoform X1 [Mus musculus]	0
5.4642e-104	2.58386	0.318	0.035	1.53233e-99	1	dd-Smed-v6-17551-0-1	protein binding | zinc ion binding	Interacting selectively and non-covalently with any protein or protein complex (a complex of two or more proteins that may include other nonprotein molecules). | Interacting selectively and non-covalently with zinc (Zn) ions.	Human: TNF receptor-associated factor 2 (TRAF2)	zf-TRAF (1)	TRAF-type zinc finger (1)	TNF receptor-associated factor 2 isoform X1 [Homo sapiens]	3.33e-31	XP_011517279.1	TRAF2	TNF-receptor-associated factor 4, isoform A [Drosophila melanogaster]	8.92e-29	TNF receptor-associated factor 4 [Mus musculus]	1.07e-31
7.62587e-104	2.93815	0.394	0.057	2.13852e-99	1	dd-Smed-v6-19428-0-1						E3 SUMO-protein ligase PIAS2 isoform X8 [Homo sapiens]	6.9	XP_024307052.1	PIAS2		NA	E3 SUMO-protein ligase PIAS2 isoform X5 [Mus musculus]	6.8
6.90534e-103	4.00296	0.237	0.019	1.93647e-98	1	dd-Smed-v6-46925-0-1							NA			distracted, isoform B [Drosophila melanogaster]	5.9	taste receptor type 1 member 3 precursor [Mus musculus]	3.4
8.01903e-101	3.04803	0.412	0.064	2.24878e-96	1	dd-Smed-v6-19827-0-1	protein binding	Interacting selectively and non-covalently with any protein or protein complex (a complex of two or more proteins that may include other nonprotein molecules).	Human: WD repeat domain 86 (WDR86)	WD40 (1) / NBCH_WD40 (1) / Nup160 (1) / WD40_like (1) / PQQ_3 (1) / ANAPC4_WD40 (1) / BBS2_Mid (1)	WD domain (1) / Neurobeachin beta propeller domain (1) / Nucleoporin Nup120 (1) / WD40-like domain (1) / PQQ-like domain (1) / Anaphase-promoting complex subunit 4 WD40 domain (1) / Ciliary BBSome complex subunit 2 (1)	WD repeat-containing protein 86 isoform 2 [Homo sapiens]	1.78e-93	NP_938026.2	WDR86	archipelago, isoform B [Drosophila melanogaster]	1.3e-36	WD repeat-containing protein 86 [Mus musculus]	3.66e-93
1.36174e-100	3.09016	0.38	0.054	3.81873e-96	1	dd-Smed-v6-13450-0-1	metallocarboxypeptidase activity | proteolysis | zinc ion binding	Catalysis of the hydrolysis of C-terminal amino acid residues from a polypeptide chain by a mechanism in which water acts as a nucleophile, one or two metal ions hold the water molecule in place, and charged amino acid side chains are ligands for the metal ions. | The hydrolysis of proteins into smaller polypeptides and/or amino acids by cleavage of their peptide bonds. | Interacting selectively …	Human: ATP/GTP binding protein-like 2 (AGBL2)	Pepdidase_M14_N (1) / Peptidase_M14 (1) / AstE_AspA (1)	Cytosolic carboxypeptidase N-terminal domain (1) / Zinc carboxypeptidase (1) / Succinylglutamate desuccinylase (1)	cytosolic carboxypeptidase 2 isoform X8 [Homo sapiens]	0	XP_011518677.1	AGBL2	Nna1 carboxypeptidase, isoform G [Drosophila melanogaster]	1.56e-164	cytosolic carboxypeptidase 2 isoform X4 [Mus musculus]	0
1.70097e-91	3.33066	0.259	0.027	4.77003e-87	1	dd-Smed-v6-16079-0-1	integral component of membrane	The component of a membrane consisting of the gene products and protein complexes having at least some part of their peptide sequence embedded in the hydrophobic region of the membrane.	Human: tetraspanin 3 (TSPAN3)	Tetraspanin (1)	Tetraspanin family (1)	tetraspanin-3 isoform 2 [Homo sapiens]	1.5e-06	NP_944492.1	TSPAN3	tetraspanin 68C, isoform C [Drosophila melanogaster]	0.026	tetraspanin-3 [Mus musculus]	8.32e-06
3.38858e-89	2.77711	0.445	0.083	9.50258e-85	1	dd-Smed-v6-1193-0-1						zinc finger and BTB domain-containing protein 4 isoform X1 [Homo sapiens]	6.8	XP_011522274.1	ZBTB4	uncharacterized protein Dmel_CG3368 [Drosophila melanogaster]	2.2	sodium-dependent serotonin transporter [Mus musculus]	2.6
3.46955e-89	2.29707	0.602	0.152	9.72966e-85	1	dd-Smed-v6-12170-0-1	transcription factor activity, sequence-specific DNA binding | regulation of transcription, DNA-templated | sequence-specific DNA binding	Interacting selectively and non-covalently with a specific DNA sequence in order to modulate transcription. The transcription factor may or may not also interact selectively with a protein or macromolecular complex. | Any process that modulates the frequency, rate or extent of cellular DNA-templated transcription. | Interacting selectively and non-covalently with DNA of a specific nucleotide comp…	Human: forkhead box J2 (FOXJ2)	Forkhead (1)	Forkhead domain (1)	forkhead box protein J2 [Homo sapiens]	3.47e-26	NP_060886.1	FOXJ2	crocodile [Drosophila melanogaster]	1.15e-21	forkhead box protein J2 [Mus musculus]	6.25e-26
3.02715e-87	3.19374	0.456	0.093	8.48903e-83	1	dd-Smed-v6-10573-0-1							NA			raw, isoform A [Drosophila melanogaster]	9.3		NA
9.67473e-87	2.40927	0.449	0.085	2.71308e-82	1	dd-Smed-v6-19336-0-1	extracellular ligand-gated ion channel activity | transport | ion transport | membrane | integral component of membrane	Enables the transmembrane transfer of an ion by a channel that opens when a specific extracellular ligand has been bound by the channel complex or one of its constituent parts. | The directed movement of substances (such as macromolecules, small molecules, ions) into, out of or within a cell, or between cells, or within a multicellular organism by means of some agent such as a transporter or pore…	Human: gamma-aminobutyric acid (GABA) A receptor, beta 3 (GABRB3)	Neur_chan_LBD (1)	Neurotransmitter-gated ion-channel ligand binding domain (1)	gamma-aminobutyric acid receptor subunit beta-3 isoform 1 precursor [Homo sapiens]	7.09e-08	NP_000805.1	GABRB3	uncharacterized protein Dmel_CG8916, isoform C [Drosophila melanogaster]	6.56e-07	gamma-aminobutyric acid receptor subunit beta-3 isoform a precursor [Mus musculus]	5.74e-08
1.51422e-85	3.27104	0.237	0.023	4.24634e-81	1	dd-Smed-v6-12844-0-1				SPATIAL (1)	SPATIAL (1)	centrosomal protein of 97 kDa isoform X3 [Homo sapiens]	2.7	XP_011511429.1	CEP97	uncharacterized protein Dmel_CG43376 [Drosophila melanogaster]	4.1	forkhead box protein D3 [Mus musculus]	7.4
5.02663e-79	2.11146	0.701	0.233	1.40962e-74	1	dd-Smed-v6-1908-0-1	selenium binding | cell redox homeostasis	Interacting selectively and non-covalently with selenium (Se). | Any process that maintains the redox environment of a cell or compartment within a cell.	Human: selenoprotein W, 1 (SEPW1)			selenoprotein W [Homo sapiens]	1.09e-23	NP_003000.1	SELENOW	uncharacterized protein Dmel_CG15456, isoform A [Drosophila melanogaster]	0.002	selenoprotein W [Mus musculus]	2.17e-22
6.50128e-77	1.97005	0.555	0.139	1.82315e-72	1	dd-Smed-v6-3175-0-1	integral component of membrane	The component of a membrane consisting of the gene products and protein complexes having at least some part of their peptide sequence embedded in the hydrophobic region of the membrane.	PFAM: Tetraspannin,	Tetraspanin (1)	Tetraspanin family (1)	uroplakin-1a isoform 1 [Homo sapiens]	0.051	NP_008931.1	UPK1A	tetraspanin 96F, isoform B [Drosophila melanogaster]	0.004	uroplakin-1a [Mus musculus]	0.028
2.02222e-73	3.86671	0.161	0.012	5.67092e-69	1	dd-Smed-v6-21056-0-1				MitMem_reg (1)	Maintenance of mitochondrial structure and function (1)	coiled-coil domain-containing protein 187 isoform X4 [Homo sapiens]	9	XP_011516986.1	CCDC187	serpin 42De, isoform A [Drosophila melanogaster]	5.9		NA
4.62339e-73	3.03971	0.281	0.04	1.29654e-68	1	dd-Smed-v6-26266-0-1						C-Jun-amino-terminal kinase-interacting protein 3 isoform X8 [Homo sapiens]	5.6	XP_024305976.1	MAPK8IP3	knockdown, isoform A [Drosophila melanogaster]	1.9	IQ domain-containing protein H isoform 2 [Mus musculus]	6.9
8.73513e-73	2.30696	0.573	0.163	2.44959e-68	1	dd-Smed-v6-7815-0-1	catalytic activity | folic acid binding | metabolic process | transferase activity | cellular metabolic process	Catalysis of a biochemical reaction at physiological temperatures. In biologically catalyzed reactions, the reactants are known as substrates, and the catalysts are naturally occurring macromolecular substances known as enzymes. Enzymes possess specific binding sites for substrates, and are usually composed wholly or largely of protein, but RNA that has catalytic activity (ribozyme) is often also…	Human: formiminotransferase cyclodeaminase (FTCD)A	FTCD_N (1) / FTCD (1) / FTCD_C (1)	Formiminotransferase domain (2) / Formiminotransferase-cyclodeaminase (1)	formimidoyltransferase-cyclodeaminase isoform A [Homo sapiens]	1.94e-110	NP_996848.1	FTCD		NA	formimidoyltransferase-cyclodeaminase [Mus musculus]	9.61e-115
1.60672e-71	3.61945	0.179	0.016	4.50572e-67	1	dd-Smed-v6-16592-0-1			PFAM: Sushi,	Sushi (1) / Lectin_C (1)	Sushi repeat (SCR repeat) (1) / Lectin C-type domain (1)	complement factor H-related protein 4 isoform X5 [Homo sapiens]	0.28	XP_016855602.1	CFHR4	furrowed, isoform A [Drosophila melanogaster]	2.4	CD209f antigen [Mus musculus]	1.3
6.88801e-71	2.26087	0.544	0.15	1.9316e-66	1	dd-Smed-v6-3670-0-1	microtubule motor activity | ATP binding | microtubule-based movement | ATPase activity | dynein complex	Catalysis of movement along a microtubule, coupled to the hydrolysis of a nucleoside triphosphate (usually ATP). | Interacting selectively and non-covalently with ATP, adenosine 5'-triphosphate, a universally important coenzyme and enzyme regulator. | A microtubule-based process that is mediated by motor proteins and results in the movement of organelles, other microtubules, or other particles al…	Human: dynein, axonemal, heavy chain 17 (DNAH17)			dynein axonemal heavy chain 17 [Homo sapiens]	0	NP_775899.3	DNAH17	dynein heavy chain at 93AB, isoform B [Drosophila melanogaster]	0	dynein heavy chain 17, axonemal isoform X1 [Mus musculus]	0
1.33275e-70	5.28137	0.12	0.006	3.73743e-66	1	dd-Smed-v6-38236-0-1							NA			uncharacterized protein Dmel_CG42553 [Drosophila melanogaster]	2.9		NA
7.23692e-64	2.09411	0.569	0.172	2.02945e-59	1	dd-Smed-v6-4669-0-1	calcium ion binding	Interacting selectively and non-covalently with calcium ions (Ca2+).	Human: calmodulin 2 (phosphorylase kinase, delta) (CALM2)			calmodulin-1 isoform 2 [Homo sapiens]	1.98e-25	NP_008819.1	CALM1	calmodulin, isoform B [Drosophila melanogaster]	2.28e-25	calmodulin-1 isoform 2 [Mus musculus]	1.67e-25
1.25212e-63	3.1832	0.197	0.022	3.51132e-59	1	dd-Smed-v6-15904-0-1	protein binding	Interacting selectively and non-covalently with any protein or protein complex (a complex of two or more proteins that may include other nonprotein molecules).	Human: spectrin repeat containing, nuclear envelope 1 (SYNE1)	CH (1) / CAMSAP_CH (1) / DUF745 (1)	Calponin homology (CH) domain (1) / CAMSAP CH domain (1) / Protein of unknown function (DUF745) (1)	nesprin-1 isoform 1 (nesprin-1 giant or enaptin) [Homo sapiens]	1.21e-69	NP_892006.3	SYNE1	Muscle-specific protein 300 kDa, isoform K [Drosophila melanogaster]	8.07e-67	nesprin-1 isoform X7 [Mus musculus]	2.4e-70
1.3722e-63	2.30643	0.471	0.123	3.84807e-59	1	dd-Smed-v6-9387-0-1	protein binding	Interacting selectively and non-covalently with any protein or protein complex (a complex of two or more proteins that may include other nonprotein molecules).	PFAM: Sel1,	Sel1 (1)	Sel1 repeat (1)	protein sel-1 homolog 1 isoform X2 [Homo sapiens]	0.000163	XP_005268046.1	SEL1L	HMG-coA reductase degradation 3, isoform A [Drosophila melanogaster]	0.007	protein sel-1 homolog 1 isoform b precursor [Mus musculus]	0.000264
3.26073e-63	2.7063	0.314	0.056	9.14406e-59	1	dd-Smed-v6-12108-0-1			Human: Tctex1 domain containing 1 (TCTEX1D1)	Tctex-1 (1)	Tctex-1 family (1)	dynein light chain Tctex-type 5 isoform X1 [Homo sapiens]	1.6e-21	XP_016856055.1	DYNLT5	uncharacterized protein Dmel_CG5359, isoform A [Drosophila melanogaster]	9.72e-13	tctex1 domain-containing protein 1 isoform 3 [Mus musculus]	2.31e-23
3.536e-63	2.88927	0.237	0.032	9.916e-59	1	dd-Smed-v6-7770-0-1						cyclin-G-associated kinase isoform X15 [Homo sapiens]	0.79	XP_016863484.1	GAK	uncoordinated, isoform A [Drosophila melanogaster]	6	cyclin-G-associated kinase isoform 3 [Mus musculus]	0.78
3.6196e-63	1.80774	0.759	0.341	1.01504e-58	1	dd-Smed-v6-6573-0-1			Human: ciliary rootlet coiled-coil, rootletin (CROCC)	Rootletin (1) / Filament (1) / KASH_CCD (1)	Ciliary rootlet component (1) / Intermediate filament protein (1) / Coiled-coil region of CCDC155 or KASH (1)	rootletin isoform X1 [Homo sapiens]	0	XP_011540770.2	CROCC	rootletin, isoform F [Drosophila melanogaster]	2.23e-73	rootletin isoform X1 [Mus musculus]	0
1.06432e-62	2.06153	0.507	0.142	2.98467e-58	1	dd-Smed-v6-7302-1-1			Human: HYDIN			hydrocephalus-inducing protein homolog isoform a [Homo sapiens]	0	NP_001257903.1	HYDIN	uncharacterized protein Dmel_CG15824, isoform B [Drosophila melanogaster]	0.000653	hydrocephalus-inducing protein isoform X8 [Mus musculus]	0
3.89268e-62	3.144	0.212	0.026	1.09162e-57	1	dd-Smed-v6-17000-0-1				FAIM1 (1)	Fas apoptotic inhibitory molecule (FAIM1) (1)	ryanodine receptor 2 isoform X8 [Homo sapiens]	1.5	XP_006711871.1	RYR2	jonah 44E, isoform A [Drosophila melanogaster]	1.5	ryanodine receptor 2 isoform X15 [Mus musculus]	1.3
1.55121e-61	2.5811	0.529	0.169	4.35006e-57	1	dd-Smed-v6-16102-0-1							NA				NA		NA
1.65114e-61	1.96759	0.664	0.255	4.63029e-57	1	dd-Smed-v6-6941-0-1	microtubule motor activity | ATP binding | microtubule-based movement | ATPase activity | dynein complex	Catalysis of movement along a microtubule, coupled to the hydrolysis of a nucleoside triphosphate (usually ATP). | Interacting selectively and non-covalently with ATP, adenosine 5'-triphosphate, a universally important coenzyme and enzyme regulator. | A microtubule-based process that is mediated by motor proteins and results in the movement of organelles, other microtubules, or other particles al…	Human: dynein, axonemal, heavy chain 7 (DNAH7)	AAA_6 (1) / DHC_N2 (1) / Dynein_C (1) / AAA_8 (1) / AAA_9 (1) / AAA_7 (1) / AAA_lid_11 (1) / Dynein_heavy (1) / MT (1) / Dynein_AAA_lid (1) / AAA_5 (1) / AAA_lid_1 (1) / AAA (1) / AAA_22 (1) / RNA_helicase (1) / AAA_16 (1)	Hydrolytic ATP binding site of dynein motor region (1) / Dynein heavy chain (1) / Dynein heavy chain C-terminal domain (1) / P-loop containing dynein motor region D4 (1) / ATP-binding dynein motor region (1) / P-loop containing dynein motor region (1) / Dynein heavy chain AAA lid domain (2) / Dynein heavy chain region D6 P-loop domain (1) / Microtubule-binding stalk of dynein motor (1) / AAA doma…	dynein axonemal heavy chain 12 isoform 4 [Homo sapiens]	0	NP_001352957.1	DNAH12	dynein heavy chain at 36C, isoform B [Drosophila melanogaster]	0	dynein heavy chain 12, axonemal [Mus musculus]	0
4.77614e-61	2.23366	0.405	0.094	1.33937e-56	1	dd-Smed-v6-10460-0-1	protein binding	Interacting selectively and non-covalently with any protein or protein complex (a complex of two or more proteins that may include other nonprotein molecules).	Human: lipoxygenase homology domains 1 (LOXHD1)	PLAT (1) / ATS3 (1)	PLAT (1) / Embryo-specific protein 3 (1)	lipoxygenase homology domain-containing protein 1 isoform X2 [Homo sapiens]	0	XP_011524106.1	LOXHD1	pinstripe, isoform B [Drosophila melanogaster]	1.79e-10	lipoxygenase homology domain-containing protein 1 [Mus musculus]	0
1.55629e-59	1.91172	0.489	0.133	4.3643e-55	1	dd-Smed-v6-5218-0-1	centriole replication | centriole-centriole cohesion	The cell cycle process in which a daughter centriole is formed perpendicular to an existing centriole. An immature centriole contains a ninefold radially symmetric array of single microtubules; mature centrioles consist of a radial array of nine microtubule triplets, doublets, or singlets depending upon the species and cell type. | The process in which the two centrioles within a centrosome remai…	Human: testis specific, 10 (TSGA10)	Crescentin (1) / BRE1 (1) / Intein_splicing (1) / Fez1 (1)	Crescentin protein (1) / BRE1 E3 ubiquitin ligase (1) / Intein splicing domain (1) / Fez1 (1)	testis-specific gene 10 protein isoform X7 [Homo sapiens]	9.81e-50	XP_024308929.1	TSGA10	centrosomal protein 135kDa, isoform A [Drosophila melanogaster]	8.88e-06	testis-specific gene 10 protein isoform 3 [Mus musculus]	2.42e-49
8.51899e-58	2.98535	0.277	0.049	2.38898e-53	1	dd-Smed-v6-7586-0-1			PFAM: cNMP_binding,	cNMP_binding (1)	Cyclic nucleotide-binding domain (1)	cGMP-dependent protein kinase 2 isoform X4 [Homo sapiens]	2.23e-06	XP_016863907.1	PRKG2	protein kinase, cAMP-dependent, regulatory subunit type 2, isoform E [Drosophila melanogaster]	1.59e-08	cyclic nucleotide-binding domain-containing protein 2 isoform 2 [Mus musculus]	4.4e-07
2.97934e-57	2.5261	0.453	0.13	8.35495e-53	1	dd-Smed-v6-12267-0-1			Human: jumonji domain containing 6 (JMJD6)	Cupin_8 (1) / JmjC (1)	Cupin-like domain (1) / JmjC domain (1)	bifunctional arginine demethylase and lysyl-hydroxylase JMJD6 isoform 2 [Homo sapiens]	6.23e-17	NP_055982.2	JMJD6	phosphatidylserine receptor, isoform A [Drosophila melanogaster]	1.31e-13	bifunctional arginine demethylase and lysyl-hydroxylase JMJD6 isoform 2 [Mus musculus]	7.1e-17
1.43047e-56	1.89535	0.376	0.084	4.01148e-52	1	dd-Smed-v6-17839-0-1	extracellular ligand-gated ion channel activity | transport | ion transport | membrane | integral component of membrane	Enables the transmembrane transfer of an ion by a channel that opens when a specific extracellular ligand has been bound by the channel complex or one of its constituent parts. | The directed movement of substances (such as macromolecules, small molecules, ions) into, out of or within a cell, or between cells, or within a multicellular organism by means of some agent such as a transporter or pore…	Human: gamma-aminobutyric acid (GABA) A receptor, beta 3 (GABRB3)	Neur_chan_LBD (1)	Neurotransmitter-gated ion-channel ligand binding domain (1)	gamma-aminobutyric acid receptor subunit beta-3 isoform 1 precursor [Homo sapiens]	3.57e-07	NP_000805.1	GABRB3	uncharacterized protein Dmel_CG6927 [Drosophila melanogaster]	3.72e-06	gamma-aminobutyric acid receptor subunit beta-3 isoform a precursor [Mus musculus]	3.24e-07
5.78594e-56	2.59343	0.281	0.051	1.62255e-51	1	dd-Smed-v6-7005-0-1							NA			neurexin IV, isoform B [Drosophila melanogaster]	8.2		NA
3.94389e-55	2.45171	0.292	0.056	1.10598e-50	1	dd-Smed-v6-10214-0-1			Human: spectrin repeat containing, nuclear envelope 1 (SYNE1)	Tropomyosin_1 (1)	Tropomyosin like (1)	nesprin-1 isoform 2 [Homo sapiens]	2.64e-12	NP_149062.2	SYNE1	Muscle-specific protein 300 kDa, isoform B [Drosophila melanogaster]	3.24e-07	nesprin-1 isoform X21 [Mus musculus]	4.95e-10
8.56557e-54	3.80961	0.164	0.018	2.40204e-49	1	dd-Smed-v6-14477-0-1				PAN_3 (1)	PAN-like domain (1)	SUN domain-containing protein 5 [Homo sapiens]	7.8	NP_542406.2	SUN5	uncharacterized protein Dmel_CG14441, isoform A [Drosophila melanogaster]	5.9	doublesex- and mab-3-related transcription factor A1 [Mus musculus]	2.8
1.33589e-53	3.49043	0.161	0.017	3.74623e-49	1	dd-Smed-v6-33732-0-1							NA				NA		NA
1.3018e-52	2.1581	0.325	0.069	3.65064e-48	1	dd-Smed-v6-8104-0-1			Human: SRY (sex determining region Y)-box 2 (SOX2)	HMG_box (1) / HMG_box_2 (1)	HMG (high mobility group) box (1) / HMG-box domain (1)	transcription factor SOX-2 [Homo sapiens]	2.98e-38	NP_003097.1	SOX2	SoxNeuro, isoform A [Drosophila melanogaster]	2.79e-36	transcription factor SOX-2 [Mus musculus]	1.97e-38
1.77243e-52	2.5187	0.288	0.056	4.97042e-48	1	dd-Smed-v6-13134-0-1			Human: solute carrier family 25 (mitochondrial carrier; oxoglutarate carrier), member 11 (SLC25A11)	Mito_carr (1)	Mitochondrial carrier protein (1)	mitochondrial 2-oxoglutarate/malate carrier protein isoform 1 [Homo sapiens]	8.84e-110	NP_003553.2	SLC25A11	uncharacterized protein Dmel_CG1907 [Drosophila melanogaster]	2.03e-100	mitochondrial 2-oxoglutarate/malate carrier protein [Mus musculus]	1.82e-110
2.03428e-52	1.94335	0.409	0.105	5.70473e-48	1	dd-Smed-v6-16499-0-1	GTPase activity | GTP binding	Catalysis of the reaction: GTP + H2O = GDP + phosphate. | Interacting selectively and non-covalently with GTP, guanosine triphosphate.	Human: mitofusin 1 (MFN1)	Dynamin_N (1) / MMR_HSR1 (1) / Baculo_PEP_C (1) / GTP_EFTU (1) / FAM184 (1)	Dynamin family (1) / 50S ribosome-binding GTPase (1) / Baculovirus polyhedron envelope protein (1) / Elongation factor Tu GTP binding domain (1) / Family with sequence similarity 184 (1)	mitofusin-1 isoform X1 [Homo sapiens]	5.2e-21	XP_005247653.2	MFN1	mitochondrial assembly regulatory factor, isoform D [Drosophila melanogaster]	1.01e-22	mitofusin-2 isoform X1 [Mus musculus]	6.34e-22
3.41187e-51	2.47893	0.27	0.051	9.5679e-47	1	dd-Smed-v6-17076-0-1	calcium ion binding	Interacting selectively and non-covalently with calcium ions (Ca2+).				G-protein-signaling modulator 2 isoform X2 [Homo sapiens]	6	XP_006710652.1	GPSM2	circadian trip, isoform L [Drosophila melanogaster]	4.7	calmodulin-4 [Mus musculus]	2
4.62017e-51	4.44177	0.08	0.004	1.29564e-46	1	dd-Smed-v6-21343-0-2				DDE_3 (1)	DDE superfamily endonuclease (1)		NA			trabid [Drosophila melanogaster]	4.2	thymidine phosphorylase [Mus musculus]	7.4
2.03893e-50	1.60107	0.478	0.141	5.71778e-46	1	dd-Smed-v6-4569-0-1	microtubule motor activity | ATP binding | microtubule-based movement | ATPase activity | dynein complex	Catalysis of movement along a microtubule, coupled to the hydrolysis of a nucleoside triphosphate (usually ATP). | Interacting selectively and non-covalently with ATP, adenosine 5'-triphosphate, a universally important coenzyme and enzyme regulator. | A microtubule-based process that is mediated by motor proteins and results in the movement of organelles, other microtubules, or other particles al…	Human: dynein, axonemal, heavy chain 5 (DNAH5)	DHC_N1 (1) / AAA_6 (1) / DHC_N2 (1) / Dynein_C (1) / AAA_9 (1) / AAA_8 (1) / AAA_7 (1) / AAA_lid_11 (1) / MT (1) / Dynein_heavy (1) / Dynein_AAA_lid (1) / AAA_5 (1) / AAA_lid_1 (1) / AAA (1) / AAA_16 (1) / AAA_22 (1)	Dynein heavy chain (2) / Hydrolytic ATP binding site of dynein motor region (1) / Dynein heavy chain C-terminal domain (1) / ATP-binding dynein motor region (1) / P-loop containing dynein motor region D4 (1) / P-loop containing dynein motor region (1) / Dynein heavy chain AAA lid domain (2) / Microtubule-binding stalk of dynein motor (1) / Dynein heavy chain region D6 P-loop domain (1) / AAA doma…	dynein axonemal heavy chain 5 [Homo sapiens]	0	NP_001360.1	DNAH5	uncharacterized protein Dmel_CG9492, isoform E [Drosophila melanogaster]	0	dynein heavy chain 5, axonemal isoform X1 [Mus musculus]	0
6.44448e-50	3.61861	0.142	0.015	1.80723e-45	1	dd-Smed-v6-12352-0-1						X-ray radiation resistance-associated protein 1 isoform X17 [Homo sapiens]	8.2	XP_016872713.1	XRRA1		NA	X-ray radiation resistance-associated protein 1 isoform X1 [Mus musculus]	2.2
9.48876e-50	2.43693	0.281	0.056	2.66093e-45	1	dd-Smed-v6-4453-0-1			Human: dynein, axonemal, light intermediate chain 1 (DNALI1)	Ax_dynein_light (1) / RIB43A (1) / DUF4200 (1)	Axonemal dynein light chain (1) / RIB43A (1) / Domain of unknown function (DUF4200) (1)	axonemal dynein light intermediate polypeptide 1 [Homo sapiens]	1.85e-118	NP_003453.3	DNALI1	dynein axonemal light intermediate chain 1 [Drosophila melanogaster]	3.52e-85	axonemal dynein light intermediate polypeptide 1 [Mus musculus]	1.93e-114
7.12958e-49	1.32014	0.569	0.196	1.99935e-44	1	dd-Smed-v6-716-0-1	calcium ion binding	Interacting selectively and non-covalently with calcium ions (Ca2+).	PFAM: efhand,	EF-hand_1 (1) / EF-hand_7 (1) / EF-hand_6 (1) / EF-hand_5 (1) / EF-hand_8 (1)	EF hand (2) / EF-hand domain pair (2) / EF-hand domain (1)	myosin regulatory light polypeptide 9 isoform a [Homo sapiens]	5	NP_006088.2	MYL9	fimbrin, isoform A [Drosophila melanogaster]	0.46	calmodulin-4 [Mus musculus]	0.35
2.9718e-48	3.59659	0.091	0.006	8.33382e-44	1	dd-Smed-v6-38824-0-1							NA				NA		NA
6.22433e-48	2.67221	0.252	0.048	1.74549e-43	1	dd-Smed-v6-16127-0-1	binding	The selective, non-covalent, often stoichiometric, interaction of a molecule with one or more specific sites on another molecule.	PFAM: HEAT_2, HEAT,	HEAT_2 (1) / HEAT (1) / Cnd1 (1)	HEAT repeats (1) / HEAT repeat (1) / non-SMC mitotic condensation complex subunit 1 (1)	HEAT repeat-containing protein 4 isoform X1 [Homo sapiens]	4.62e-73	XP_024305349.1	HEATR4	transient receptor potential cation channel, subfamily M, isoform I [Drosophila melanogaster]	1.6	HEAT repeat-containing protein 4 [Mus musculus]	5.31e-67
1.61576e-47	1.89044	0.401	0.11	4.53107e-43	1	dd-Smed-v6-19925-0-1	calcium ion binding | plasma membrane | cell adhesion | homophilic cell adhesion via plasma membrane adhesion molecules | membrane	Interacting selectively and non-covalently with calcium ions (Ca2+). | The membrane surrounding a cell that separates the cell from its external environment. It consists of a phospholipid bilayer and associated proteins. | The attachment of a cell, either to another cell or to an underlying substrate such as the extracellular matrix, via cell adhesion molecules. | The attachment of a plasma membr…	Human: protocadherin 11 X-linked (PCDH11X)b	Cadherin (1) / Cadherin_3 (1) / Cadherin_2 (1)	Cadherin domain (1) / Cadherin-like (2)	protocadherin-11 X-linked isoform X11 [Homo sapiens]	3.65e-65	XP_016884911.1	PCDH11X	dachsous, isoform A [Drosophila melanogaster]	4.15e-47	protocadherin-9 isoform X2 [Mus musculus]	1.93e-63
2.00493e-45	1.89139	0.361	0.093	5.62244e-41	1	dd-Smed-v6-8117-0-1						coiled-coil domain-containing protein 181 isoform a [Homo sapiens]	2.3	NP_067002.1	CCDC181	plasma membrane calcium ATPase, isoform Q [Drosophila melanogaster]	4.3	coiled-coil domain-containing protein 181 [Mus musculus]	0.004
2.36355e-45	2.06087	0.5	0.174	6.6281e-41	1	dd-Smed-v6-8936-0-1	DNA binding	Any molecular function by which a gene product interacts selectively and non-covalently with DNA (deoxyribonucleic acid).	Human: BDP1	Myb_DNA-bind_7 (1)	Myb DNA-binding like (1)	transcription factor TFIIIB component B'' homolog isoform X3 [Homo sapiens]	4.01e-06	XP_016865121.1	BDP1	B double prime 1, isoform A [Drosophila melanogaster]	3.49e-11	transcription factor TFIIIB component B'' homolog isoform X1 [Mus musculus]	1.65e-06
4.26552e-44	2.03221	0.347	0.09	1.19618e-39	1	dd-Smed-v6-6883-0-1			Human: tektin 3 (TEKT3)	Tektin (1)	Tektin family (1)	tektin-3 isoform X1 [Homo sapiens]	9.87e-114	XP_016880443.1	TEKT3	uncharacterized protein Dmel_CG32819, isoform B [Drosophila melanogaster]	1.43e-91	tektin-3 [Mus musculus]	1.82e-110
9.10675e-44	2.91367	0.135	0.015	2.55381e-39	1	dd-Smed-v6-23664-0-1			Smed: 1.B9.3			ankyrin repeat domain-containing protein 36A isoform X21 [Homo sapiens]	8.1	XP_016859520.1	ANKRD36	uncharacterized protein Dmel_CG12007 [Drosophila melanogaster]	3.4	oxytocin-neurophysin 1 preproprotein [Mus musculus]	6.9
1.87607e-43	4.20105	0.08	0.005	5.26107e-39	1	dd-Smed-v6-61130-0-1			Human: KIAA1586			E3 SUMO-protein ligase KIAA1586 isoform a [Homo sapiens]	1.14e-45	NP_065982.1	KIAA1586	parkin, isoform C [Drosophila melanogaster]	7.1		NA
2.5373e-43	2.5308	0.237	0.046	7.11534e-39	1	dd-Smed-v6-11247-0-1				Gly_transf_sug (1)	Glycosyltransferase sugar-binding region containing DXD motif (1)		NA			follistatin, isoform A [Drosophila melanogaster]	3.2	lysine-specific demethylase 7A [Mus musculus]	6.4
5.46475e-43	1.73996	0.434	0.134	1.53248e-38	1	dd-Smed-v6-12105-0-1	protein binding | GTP binding | intracellular | signal transduction | small GTPase mediated signal transduction | protein transport	Interacting selectively and non-covalently with any protein or protein complex (a complex of two or more proteins that may include other nonprotein molecules). | Interacting selectively and non-covalently with GTP, guanosine triphosphate. | The living contents of a cell; the matter contained within (but not including) the plasma membrane, usually taken to exclude large vacuoles and masses of secr…	Human: leucine-rich repeat kinase 2 (LRRK2)	COR (1) / Roc (1) / TIR_2 (1) / Ras (1) / LRR_8 (1) / LRR_4 (1) / MMR_HSR1 (1) / Gtr1_RagA (1)	C-terminal of Roc (1) / Ras of Complex (1) / TIR domain (1) / Ras family (1) / Leucine rich repeat (1) / Leucine Rich repeats (2 copies) (1) / 50S ribosome-binding GTPase (1) / Gtr1 (1)	leucine-rich repeat serine/threonine-protein kinase 2 isoform X7 [Homo sapiens]	3.59e-34	XP_016874277.1	LRRK2	Leucine-rich repeat kinase, isoform D [Drosophila melanogaster]	9.43e-26	leucine-rich repeat serine/threonine-protein kinase 2 isoform X2 [Mus musculus]	1.13e-38
9.508e-43	3.57606	0.124	0.013	2.66633e-38	1	dd-Smed-v6-32154-0-1			PFAM: UPF0560,	UPF0560 (1) / FAM176 (1)	Uncharacterised protein family UPF0560 (1) / FAM176 family (1)		NA			serine palmitoyltransferase subunit I, isoform C [Drosophila melanogaster]	0.99	fibrocystin precursor [Mus musculus]	4.8
4.75053e-42	2.2022	0.307	0.076	1.33219e-37	1	dd-Smed-v6-10846-0-1	microtubule motor activity | microtubule-based movement	Catalysis of movement along a microtubule, coupled to the hydrolysis of a nucleoside triphosphate (usually ATP). | A microtubule-based process that is mediated by motor proteins and results in the movement of organelles, other microtubules, or other particles along microtubules.	Human: dynein, axonemal, heavy chain 3 (DNAH3)	AAA_6 (1) / DHC_N2 (1) / AAA_7 (1) / AAA_8 (1) / Dynein_AAA_lid (1) / AAA_5 (1) / AAA_lid_1 (1) / AAA_16 (1) / AAA_22 (1) / AAA (1) / RNA_helicase (1) / AAA_30 (1) / AAA_18 (1) / T2SSE (1) / AAA_14 (1) / AAA_24 (1) / AAA_33 (1)	Hydrolytic ATP binding site of dynein motor region (1) / Dynein heavy chain (1) / P-loop containing dynein motor region (1) / P-loop containing dynein motor region D4 (1) / Dynein heavy chain AAA lid domain (1) / AAA domain (dynein-related subfamily) (1) / AAA (1) / AAA ATPase domain (1) / AAA domain (6) / ATPase family associated with various cellular activities (AAA) (1) / RNA helicase (1) / Ty…	dynein axonemal heavy chain 3 isoform X1 [Homo sapiens]	0	XP_011544185.1	DNAH3	dynein heavy chain at 36C, isoform C [Drosophila melanogaster]	0	dynein heavy chain 3, axonemal [Mus musculus]	0
5.88014e-42	1.62987	0.591	0.244	1.64897e-37	1	dd-Smed-v6-6578-0-1	protein kinase activity | ATP binding | protein phosphorylation | transferase activity, transferring phosphorus-containing groups	Catalysis of the phosphorylation of an amino acid residue in a protein, usually according to the reaction: a protein + ATP = a phosphoprotein + ADP. | Interacting selectively and non-covalently with ATP, adenosine 5'-triphosphate, a universally important coenzyme and enzyme regulator. | The process of introducing a phosphate group on to a protein. | Catalysis of the transfer of a phosphorus-conta…	Human: discoidin domain receptor tyrosine kinase 2 (DDR2)	PK_Tyr_Ser-Thr (1) / Pkinase (1) / F5_F8_type_C (1)	Protein tyrosine and serine (1) / Protein kinase domain (1) / F5 (1)	discoidin domain-containing receptor 2 isoform X1 [Homo sapiens]	1.01e-33	XP_011507889.1	DDR2	discoidin domain receptor, isoform F [Drosophila melanogaster]	4.69e-37	epithelial discoidin domain-containing receptor 1 isoform X2 [Mus musculus]	1.81e-33
8.82696e-42	2.01362	0.369	0.105	2.47534e-37	1	dd-Smed-v6-6338-0-1			Human: coiled-coil domain containing 40 (CCDC40)	BRE1 (1) / HrpB7 (1)	BRE1 E3 ubiquitin ligase (1) / Bacterial type III secretion protein (HrpB7) (1)	coiled-coil domain-containing protein 40 isoform 1 [Homo sapiens]	4.73e-141	NP_060420.2	CCDC40	lethal (2) 41Ab, isoform A [Drosophila melanogaster]	1.31e-34	coiled-coil domain-containing protein 40 isoform X1 [Mus musculus]	1.85e-133
2.6959e-41	2.39073	0.274	0.062	7.56012e-37	1	dd-Smed-v6-7065-0-1	calcium ion binding	Interacting selectively and non-covalently with calcium ions (Ca2+).	Human: EF-hand calcium binding domain 6 (EFCAB6)	EF-hand_11 (1) / EF-hand_7 (1) / EF-hand_6 (1) / EF-hand_8 (1) / EF-hand_1 (1) / EF-hand_9 (1)	EF-hand domain (3) / EF-hand domain pair (2) / EF hand (1)	EF-hand calcium-binding domain-containing protein 6 isoform X9 [Homo sapiens]	1.84e-57	XP_016884401.1	EFCAB6	Ecdysone-induced protein 63F 1, isoform C [Drosophila melanogaster]	0.000495	EF-hand calcium-binding domain-containing protein 6 isoform X3 [Mus musculus]	1.43e-48
3.00735e-41	3.20331	0.135	0.016	8.4335e-37	1	dd-Smed-v6-52019-0-1							NA			glia maturation factor [Drosophila melanogaster]	2.2		NA
4.22628e-41	2.32139	0.325	0.086	1.18518e-36	1	dd-Smed-v6-6464-0-1	protein binding | intracellular signal transduction	Interacting selectively and non-covalently with any protein or protein complex (a complex of two or more proteins that may include other nonprotein molecules). | The process in which a signal is passed on to downstream components within the cell, which become activated themselves to further propagate the signal and finally trigger a change in the function or state of the cell.	Human: doublecortin domain containing 2 (DCDC2)	IQ (1) / DCX (1)	IQ calmodulin-binding motif (1) / Doublecortin (1)	doublecortin domain-containing protein 2 [Homo sapiens]	9.13e-29	NP_057440.2	DCDC2	uncharacterized protein Dmel_CG14687 [Drosophila melanogaster]	2.93e-14	doublecortin domain-containing protein 2 isoform X2 [Mus musculus]	3.22e-28
6.79954e-41	2.28879	0.263	0.058	1.9068e-36	1	dd-Smed-v6-10487-0-2							NA			uncharacterized protein Dmel_CG11686, isoform A [Drosophila melanogaster]	0.000621		NA
1.29389e-40	2.20505	0.281	0.066	3.62844e-36	1	dd-Smed-v6-9301-0-1			Human: sperm associated antigen 17 (SPAG17)	PapD-like (1)	Flagellar-associated PapD-like (1)	sperm-associated antigen 17 isoform X9 [Homo sapiens]	3.79e-59	XP_006710494.1	SPAG17	uncharacterized protein Dmel_CG31213, isoform C [Drosophila melanogaster]	0.008	sperm-associated antigen 17 [Mus musculus]	7.66e-60
2.22934e-40	2.18547	0.321	0.085	6.25174e-36	1	dd-Smed-v6-3843-0-1						ATPase family protein 2 homolog isoform X5 [Homo sapiens]	3.8	XP_016863317.1	SPATA5		NA	uncharacterized protein LOC240755 isoform X1 [Mus musculus]	6.3
2.44366e-40	2.50316	0.474	0.182	6.85275e-36	1	dd-Smed-v6-2802-0-1						ubiquitin-like domain-containing CTD phosphatase 1 [Homo sapiens]	1.8	NP_659486.2	UBLCP1		NA	ubiquitin-like domain-containing CTD phosphatase 1 isoform X1 [Mus musculus]	1.3
5.0888e-40	1.85731	0.361	0.103	1.42705e-35	1	dd-Smed-v6-13073-0-1			Human: centrosomal protein 89kDa (CEP89)			centrosomal protein of 89 kDa isoform X3 [Homo sapiens]	3.35e-08	XP_024307513.1	CEP89		NA	centrosomal protein of 89 kDa [Mus musculus]	1.86e-06
8.50889e-40	1.88225	0.361	0.105	2.38615e-35	1	dd-Smed-v6-2935-0-1	calcium ion binding	Interacting selectively and non-covalently with calcium ions (Ca2+).	Human: EF-hand domain (C-terminal) containing 1 (EFHC1)A	DM10_dom (1) / EF-hand_1 (1) / EF-hand_6 (1)	DM10 domain (1) / EF hand (1) / EF-hand domain (1)	EF-hand domain-containing protein 1 isoform 1 [Homo sapiens]	0	NP_060570.2	EFHC1	EF-hand domain containing 1.1 [Drosophila melanogaster]	5.78e-97	EF-hand domain-containing protein 1 [Mus musculus]	0
9.83133e-40	2.36829	0.215	0.041	2.757e-35	1	dd-Smed-v6-8351-0-1			PFAM: STOP,			microtubule-associated protein 6 isoform X6 [Homo sapiens]	0.073	XP_006718619.1	MAP6	CCR4-NOT transcription complex subunit 3, isoform A [Drosophila melanogaster]	0.24	ankyrin repeat and sterile alpha motif domain-containing protein 1B isoform 4 [Mus musculus]	7.1
1.93935e-39	3.00681	0.146	0.02	5.43852e-35	1	dd-Smed-v6-19224-0-1						olfactory receptor 5C1 [Homo sapiens]	4.1	NP_001001923.1	OR5C1		NA		NA
4.47226e-39	2.17486	0.245	0.052	1.25416e-34	1	dd-Smed-v6-13009-0-1	transcription factor activity, sequence-specific DNA binding | regulation of transcription, DNA-templated | sequence-specific DNA binding	Interacting selectively and non-covalently with a specific DNA sequence in order to modulate transcription. The transcription factor may or may not also interact selectively with a protein or macromolecular complex. | Any process that modulates the frequency, rate or extent of cellular DNA-templated transcription. | Interacting selectively and non-covalently with DNA of a specific nucleotide comp…	Human: forkhead box J3 (FOXJ3)	Forkhead (1)	Forkhead domain (1)	forkhead box protein J3 isoform 2 [Homo sapiens]	3.82e-16	NP_001185781.1	FOXJ3	forkhead domain 96Ca, isoform A [Drosophila melanogaster]	4.69e-12	forkhead box protein J3 isoform X1 [Mus musculus]	4.03e-16
8.44099e-39	1.96447	0.332	0.092	2.36711e-34	1	dd-Smed-v6-3323-0-1	protein binding	Interacting selectively and non-covalently with any protein or protein complex (a complex of two or more proteins that may include other nonprotein molecules).	Human: WD repeat domain 65 (WDR65)5	WD40 (1) / Crescentin (1) / NBCH_WD40 (1) / Golgin_A5 (1) / ANAPC4_WD40 (1) / KASH_CCD (1)	WD domain (1) / Crescentin protein (1) / Neurobeachin beta propeller domain (1) / Golgin subfamily A member 5 (1) / Anaphase-promoting complex subunit 4 WD40 domain (1) / Coiled-coil region of CCDC155 or KASH (1)	cilia- and flagella-associated protein 57 isoform X1 [Homo sapiens]	0	XP_011539097.1	CFAP57	uncharacterized protein Dmel_CG4329 [Drosophila melanogaster]	1.19e-141	cilia- and flagella-associated protein 57 [Mus musculus]	0
8.89032e-39	2.30665	0.215	0.042	2.49311e-34	1	dd-Smed-v6-9224-0-1			Human: tubby homolog (mouse) (TUB)	Tub (1)	Tub family (1)	tubby protein homolog isoform b [Homo sapiens]	3.97e-26	NP_813977.1	TUB	king tubby, isoform B [Drosophila melanogaster]	1.09e-25	tubby-related protein 2 isoform X7 [Mus musculus]	2.54e-28
1.19673e-38	1.31757	0.748	0.43	3.356e-34	1	dd-Smed-v6-816-0-1	protein binding	Interacting selectively and non-covalently with any protein or protein complex (a complex of two or more proteins that may include other nonprotein molecules).	Human: hematopoietic prostaglandin D synthase (HPGDS)	GST_C_3 (1) / GST_C (1) / GST_N (1) / GST_C_2 (1)	Glutathione S-transferase (4)	hematopoietic prostaglandin D synthase [Homo sapiens]	7.05e-25	NP_055300.1	HPGDS	glutathione S transferase S1, isoform C [Drosophila melanogaster]	1.9e-22	hematopoietic prostaglandin D synthase isoform X1 [Mus musculus]	3.5e-27
1.50606e-38	4.28388	0.088	0.007	4.22346e-34	1	dd-Smed-v6-15471-0-1	DNA binding | regulation of transcription, DNA-templated | sequence-specific DNA binding	Any molecular function by which a gene product interacts selectively and non-covalently with DNA (deoxyribonucleic acid). | Any process that modulates the frequency, rate or extent of cellular DNA-templated transcription. | Interacting selectively and non-covalently with DNA of a specific nucleotide composition, e.g. GC-rich DNA binding, or with a specific sequence motif or type of DNA e.g. promo…	Human: SIX homeobox 1 (SIX1)	SIX1_SD (1) / Homeodomain (1) / Homeobox_KN (1)	Transcriptional regulator (1) / Homeodomain (1) / Homeobox KN domain (1)	homeobox protein SIX1 [Homo sapiens]	6.89e-51	NP_005973.1	SIX1	sine oculis [Drosophila melanogaster]	1.27e-49	homeobox protein SIX2 isoform X2 [Mus musculus]	1.98e-51
2.0715e-38	2.20384	0.274	0.065	5.8091e-34	1	dd-Smed-v6-14707-0-1	cilium or flagellum-dependent cell motility | microtubule motor activity | ATP binding | axonemal dynein complex | microtubule-based movement | ATPase activity	Cell motility due to movement of eukaryotic cilia or bacterial-type flagella or archaeal-type flagella. | Catalysis of movement along a microtubule, coupled to the hydrolysis of a nucleoside triphosphate (usually ATP). | Interacting selectively and non-covalently with ATP, adenosine 5'-triphosphate, a universally important coenzyme and enzyme regulator. | A dynein complex found in eukaryotic cili…	Human: dynein, axonemal, heavy chain 6 (DNAH6)	DHC_N2 (1) / AAA_6 (1) / Pex19 (1) / AAA_18 (1) / Snf7 (1) / AAA_5 (1) / RNA_helicase (1)	Dynein heavy chain (1) / Hydrolytic ATP binding site of dynein motor region (1) / Pex19 protein family (1) / AAA domain (1) / Snf7 (1) / AAA domain (dynein-related subfamily) (1) / RNA helicase (1)	dynein axonemal heavy chain 6 isoform X9 [Homo sapiens]	0	XP_016859013.1	DNAH6	dynein heavy chain at 16F [Drosophila melanogaster]	0	dynein heavy chain 6, axonemal isoform X1 [Mus musculus]	0
2.14715e-38	2.03926	0.347	0.1	6.02126e-34	1	dd-Smed-v6-4113-0-1	microtubule motor activity | microtubule-based movement | dynein complex	Catalysis of movement along a microtubule, coupled to the hydrolysis of a nucleoside triphosphate (usually ATP). | A microtubule-based process that is mediated by motor proteins and results in the movement of organelles, other microtubules, or other particles along microtubules. | Any of several large complexes that contain two or three dynein heavy chains and several light chains, and have micro…	Human: dynein, axonemal, heavy chain 5 (DNAH5)	Dynein_C (1) / AAA_9 (1) / AAA_8 (1) / AAA_lid_11 (1)	Dynein heavy chain C-terminal domain (1) / ATP-binding dynein motor region (1) / P-loop containing dynein motor region D4 (1) / Dynein heavy chain AAA lid domain (1)	dynein axonemal heavy chain 5 isoform X13 [Homo sapiens]	9.31e-43	XP_016864677.1	DNAH5	male fertility factor kl5 [Drosophila melanogaster]	2.74e-32	dynein heavy chain 5, axonemal isoform X1 [Mus musculus]	4.69e-40
2.27915e-38	2.07205	0.241	0.052	6.39141e-34	1	dd-Smed-v6-13454-0-1	metallocarboxypeptidase activity | proteolysis | zinc ion binding	Catalysis of the hydrolysis of C-terminal amino acid residues from a polypeptide chain by a mechanism in which water acts as a nucleophile, one or two metal ions hold the water molecule in place, and charged amino acid side chains are ligands for the metal ions. | The hydrolysis of proteins into smaller polypeptides and/or amino acids by cleavage of their peptide bonds. | Interacting selectively …	Human: ATP/GTP binding protein-like 2 (AGBL2)	Peptidase_M14 (1) / Pepdidase_M14_N (1)	Zinc carboxypeptidase (1) / Cytosolic carboxypeptidase N-terminal domain (1)	cytosolic carboxypeptidase 2 isoform X11 [Homo sapiens]	6.98e-116	XP_011518681.1	AGBL2	Nna1 carboxypeptidase, isoform G [Drosophila melanogaster]	2.09e-104	cytosolic carboxypeptidase 2 isoform X14 [Mus musculus]	1.18e-114
8.01759e-38	2.25253	0.263	0.061	2.24837e-33	1	dd-Smed-v6-3833-0-1			Human: chromosome 1 open reading frame 194 (C1orf194)	DUF3695 (1)	Protein of unknown function (DUF3695) (1)	protein C1orf194 isoform 1 [Homo sapiens]	1.55e-26	NP_001231954.1	CFAP276	uncharacterized protein Dmel_CG5435, isoform A [Drosophila melanogaster]	7.44e-11	protein C1orf194 homolog [Mus musculus]	1.42e-21
1.05684e-37	3.65745	0.088	0.007	2.9637e-33	1	dd-Smed-v6-50379-0-1						protein mono-ADP-ribosyltransferase PARP12 isoform X3 [Homo sapiens]	2.4	XP_005250096.1	PARP12	uncharacterized protein Dmel_CG15599 [Drosophila melanogaster]	4.6	protein C1orf43 homolog isoform 2 [Mus musculus]	2.5
1.16934e-37	2.64565	0.179	0.03	3.27918e-33	1	dd-Smed-v6-2206-0-1						zinc finger protein castor homolog 1 isoform X1 [Homo sapiens]	0.29	XP_016857028.1	CASZ1	castor, isoform A [Drosophila melanogaster]	0.36	zinc finger protein castor homolog 1 isoform X1 [Mus musculus]	0.1
1.17862e-37	1.87999	0.343	0.098	3.30521e-33	1	dd-Smed-v6-10425-0-1	microtubule motor activity | microtubule-based movement	Catalysis of movement along a microtubule, coupled to the hydrolysis of a nucleoside triphosphate (usually ATP). | A microtubule-based process that is mediated by motor proteins and results in the movement of organelles, other microtubules, or other particles along microtubules.	Human: dynein, axonemal, heavy chain 8 (DNAH8)	DHC_N2 (1) / AAA_7 (1) / MT (1) / AAA_8 (1) / AAA_6 (1) / Dynein_AAA_lid (1) / AAA_5 (1) / AAA_22 (1) / AAA_16 (1) / AAA_29 (1) / MMR_HSR1 (1) / DUF815 (1) / AAA (1)	Dynein heavy chain (1) / P-loop containing dynein motor region (1) / Microtubule-binding stalk of dynein motor (1) / P-loop containing dynein motor region D4 (1) / Hydrolytic ATP binding site of dynein motor region (1) / Dynein heavy chain AAA lid domain (1) / AAA domain (dynein-related subfamily) (1) / AAA domain (1) / AAA ATPase domain (1) / P-loop containing region of AAA domain (1) / 50S ribo…	dynein axonemal heavy chain 10 isoform 3 [Homo sapiens]	3.6e-65	NP_001359035.1	DNAH10	dynein heavy chain at 93AB, isoform B [Drosophila melanogaster]	1.02e-71	dynein heavy chain 10, axonemal [Mus musculus]	1.88e-68
2.26639e-37	2.35605	0.234	0.051	6.35563e-33	1	dd-Smed-v6-8294-0-1	protein binding	Interacting selectively and non-covalently with any protein or protein complex (a complex of two or more proteins that may include other nonprotein molecules).	PFAM: Motile_Sperm,			cilia- and flagella-associated protein 47 isoform X1 [Homo sapiens]	2.15e-133	XP_016884941.1	CFAP47	glucocerebrosidase 1a [Drosophila melanogaster]	0.91	cilia- and flagella-associated protein 47 [Mus musculus]	0
2.91955e-37	2.35533	0.186	0.033	8.18731e-33	1	dd-Smed-v6-36243-0-1	extracellular ligand-gated ion channel activity | transport | ion transport | membrane | integral component of membrane	Enables the transmembrane transfer of an ion by a channel that opens when a specific extracellular ligand has been bound by the channel complex or one of its constituent parts. | The directed movement of substances (such as macromolecules, small molecules, ions) into, out of or within a cell, or between cells, or within a multicellular organism by means of some agent such as a transporter or pore…	PFAM: Neur_chan_memb,	Neur_chan_memb (1)	Neurotransmitter-gated ion-channel transmembrane region (1)	gamma-aminobutyric acid receptor subunit beta-3 isoform 1 precursor [Homo sapiens]	0.008	NP_000805.1	GABRB3	pH-sensitive chloride channel 2, isoform A [Drosophila melanogaster]	0.005	gamma-aminobutyric acid receptor subunit beta-3 isoform a precursor [Mus musculus]	0.008
2.92916e-37	1.01272	0.785	0.413	8.21425e-33	1	dd-Smed-v6-2598-0-1	protein binding	Interacting selectively and non-covalently with any protein or protein complex (a complex of two or more proteins that may include other nonprotein molecules).	Smed: low_density_lipoprotein_receptor-related_3	Ldl_recept_a (1)	Low-density lipoprotein receptor domain class A (1)	atrial natriuretic peptide-converting enzyme isoform 2 [Homo sapiens]	0.001	NP_001265514.1	CORIN	uncharacterized protein Dmel_CG31221, isoform B [Drosophila melanogaster]	4.89e-18	enteropeptidase isoform 2 precursor [Mus musculus]	7.92e-06
5.37546e-37	1.94072	0.336	0.096	1.50744e-32	1	dd-Smed-v6-5727-0-1			Human: coiled-coil domain containing 147 (CCDC147)	APG6_N (1)	Apg6 coiled-coil region (1)	cilia- and flagella-associated protein 58 [Homo sapiens]	0	NP_001008723.1	CFAP58	Occludin-Related Y [Drosophila melanogaster]	6.13e-28	cilia- and flagella-associated protein 58 [Mus musculus]	0
6.38435e-37	2.11817	0.307	0.084	1.79036e-32	1	dd-Smed-v6-9617-0-1	ATP binding | nucleobase-containing compound metabolic process | nucleobase-containing compound kinase activity	Interacting selectively and non-covalently with ATP, adenosine 5'-triphosphate, a universally important coenzyme and enzyme regulator. | Any cellular metabolic process involving nucleobases, nucleosides, nucleotides and nucleic acids. | Catalysis of the transfer of a phosphate group, usually from ATP or GTP, to a nucleobase, nucleoside, nucleotide or polynucleotide substrate.	Human: adenylate kinase 9 (AK9)			adenylate kinase 9 isoform X13 [Homo sapiens]	9.37e-159	XP_011533860.1	AK9	adenylate kinase 2 [Drosophila melanogaster]	1.19e-13	adenylate kinase 9 isoform X1 [Mus musculus]	4.12e-162
1.25884e-36	1.82747	0.383	0.123	3.53016e-32	1	dd-Smed-v6-13360-0-1	protein binding	Interacting selectively and non-covalently with any protein or protein complex (a complex of two or more proteins that may include other nonprotein molecules).	Human: kinase D-interacting substrate, 220kDa (KIDINS220)	Ank_2 (1) / Ank_4 (1) / Ank_3 (1) / Ank_5 (1) / Ank (1)	Ankyrin repeats (3 copies) (1) / Ankyrin repeats (many copies) (2) / Ankyrin repeat (2)	kinase D-interacting substrate of 220 kDa isoform 1 [Homo sapiens]	7.98e-24	NP_065789.1	KIDINS220	uncharacterized protein Dmel_CG42672, isoform P [Drosophila melanogaster]	3.45e-20	kinase D-interacting substrate of 220 kDa isoform X2 [Mus musculus]	9.22e-25
1.26292e-36	1.60223	0.54	0.223	3.54161e-32	1	dd-Smed-v6-6921-0-1							NA				NA	coiled-coil domain-containing protein 13 isoform X1 [Mus musculus]	3.9
1.58023e-36	1.84409	0.35	0.105	4.43144e-32	1	dd-Smed-v6-9419-0-1	protein binding	Interacting selectively and non-covalently with any protein or protein complex (a complex of two or more proteins that may include other nonprotein molecules).	Human: sperm flagellar 2 (SPEF2)	CH_2 (1) / ADK (1)	CH-like domain in sperm protein (1) / Adenylate kinase (1)	sperm flagellar protein 2 isoform X12 [Homo sapiens]	5.99e-120	XP_005248435.1	SPEF2	CASK, isoform F [Drosophila melanogaster]	3.2	sperm flagellar protein 2 isoform 1 [Mus musculus]	3.64e-116
1.84044e-36	1.84273	0.358	0.109	5.16115e-32	1	dd-Smed-v6-8760-0-1	protein binding	Interacting selectively and non-covalently with any protein or protein complex (a complex of two or more proteins that may include other nonprotein molecules).	Human: WD repeat domain 52 (WDR52)	WD40 (1) / ANAPC4_WD40 (1) / NBCH_WD40 (1)	WD domain (1) / Anaphase-promoting complex subunit 4 WD40 domain (1) / Neurobeachin beta propeller domain (1)	cilia- and flagella-associated protein 44 isoform 1 [Homo sapiens]	0	NP_001157968.1	CFAP44	uncharacterized protein Dmel_CG34124 [Drosophila melanogaster]	1.14e-98	cilia- and flagella-associated protein 44 isoform X1 [Mus musculus]	0
1.91975e-36	1.85389	0.394	0.13	5.38355e-32	1	dd-Smed-v6-11341-0-1	protein binding	Interacting selectively and non-covalently with any protein or protein complex (a complex of two or more proteins that may include other nonprotein molecules).	Human: peroxidasin homolog (Drosophila) (PXDN)	LRR_8 (1) / LRR_5 (1) / LRR_4 (1) / I-set (1) / Ig_3 (1) / PP_kinase_C (1)	Leucine rich repeat (1) / BspA type Leucine rich repeat region (6 copies) (1) / Leucine Rich repeats (2 copies) (1) / Immunoglobulin I-set domain (1) / Immunoglobulin domain (1) / Polyphosphate kinase C-terminal domain 2 (1)	slit homolog 1 protein precursor [Homo sapiens]	3.2e-10	NP_003052.2	SLIT1	kekkon 1, isoform B [Drosophila melanogaster]	1.25e-06	slit homolog 1 protein isoform X1 [Mus musculus]	7.39e-11
2.3623e-36	1.69901	0.515	0.21	6.6246e-32	1	dd-Smed-v6-9136-0-1	microtubule motor activity | ATP binding | microtubule-based movement | ATPase activity | dynein complex	Catalysis of movement along a microtubule, coupled to the hydrolysis of a nucleoside triphosphate (usually ATP). | Interacting selectively and non-covalently with ATP, adenosine 5'-triphosphate, a universally important coenzyme and enzyme regulator. | A microtubule-based process that is mediated by motor proteins and results in the movement of organelles, other microtubules, or other particles al…	Human: dynein, cytoplasmic 2, heavy chain 1 (DYNC2H1)			cytoplasmic dynein 2 heavy chain 1 isoform 1 [Homo sapiens]	0	NP_001368.2	DYNC2H1	beethoven [Drosophila melanogaster]	0	cytoplasmic dynein 2 heavy chain 1 isoform X2 [Mus musculus]	0
3.8209e-36	2.24353	0.223	0.047	1.0715e-31	1	dd-Smed-v6-12428-0-1			PFAM: Motile_Sperm,			cilia- and flagella-associated protein 65 isoform X4 [Homo sapiens]	0	XP_011509212.1	CFAP65	ryanodine receptor, isoform A [Drosophila melanogaster]	0.57	cilia- and flagella-associated protein 65 isoform X1 [Mus musculus]	0
7.92199e-36	2.68121	0.201	0.04	2.22156e-31	1	dd-Smed-v6-17391-0-1						probable ATP-dependent RNA helicase DDX47 isoform 1 [Homo sapiens]	6.9	NP_057439.2	DDX47		NA	probable ATP-dependent RNA helicase DDX47 [Mus musculus]	4.1
8.10447e-36	1.82986	0.474	0.189	2.27274e-31	1	dd-Smed-v6-8138-0-1	potassium ion transport | calcium-activated potassium channel activity | membrane | large conductance calcium-activated potassium channel activity	The directed movement of potassium ions (K+) into, out of or within a cell, or between cells, by means of some agent such as a transporter or pore. | Enables the calcium concentration-regulatable energy-independent passage of potassium ions across a lipid bilayer down a concentration gradient. | A lipid bilayer along with all the proteins and protein complexes embedded in it an attached to it. | …	Human: potassium large conductance calcium-activated channel, subfamily M, alpha member 1 (KCNMA1)	BK_channel_a (1) / Ion_trans_2 (1) / Ion_trans (1)	Calcium-activated BK potassium channel alpha subunit (1) / Ion channel (1) / Ion transport protein (1)	Calcium-activated potassium channel subunit alpha-1 isoform b [Homo sapiens]	0	NP_002238.2	KCNMA1	slowpoke, isoform F [Drosophila melanogaster]	3.68e-163	calcium-activated potassium channel subunit alpha-1 isoform 22 [Mus musculus]	0
1.41069e-35	2.4546	0.204	0.041	3.95599e-31	1	dd-Smed-v6-25359-0-1			PFAM: Methyltransf_21,	Methyltransf_21 (1)	Methyltransferase FkbM domain (1)	MTRF1L release factor glutamine methyltransferase isoform 4 [Homo sapiens]	0.36	NP_001364358.1	HEMK1		NA	ubiquinone biosynthesis O-methyltransferase, mitochondrial isoform X1 [Mus musculus]	1.7
1.70751e-35	3.27851	0.117	0.014	4.78837e-31	1	dd-Smed-v6-13847-0-1	protein binding	Interacting selectively and non-covalently with any protein or protein complex (a complex of two or more proteins that may include other nonprotein molecules).	Human: echinoderm microtubule associated protein like 2 (EML2)	ANAPC4_WD40 (1) / WD40 (1)	Anaphase-promoting complex subunit 4 WD40 domain (1) / WD domain (1)	echinoderm microtubule-associated protein-like 2 isoform 4 [Homo sapiens]	7.77e-19	NP_001338980.1	EML2	Doublecortin-domain-containing echinoderm-microtubule-associated protein, isoform F [Drosophila melanogaster]	1.59e-28	echinoderm microtubule-associated protein-like 2 isoform X4 [Mus musculus]	1.2e-17
3.51636e-35	2.1267	0.266	0.067	9.86093e-31	1	dd-Smed-v6-13064-0-1	binding | protein binding	The selective, non-covalent, often stoichiometric, interaction of a molecule with one or more specific sites on another molecule. | Interacting selectively and non-covalently with any protein or protein complex (a complex of two or more proteins that may include other nonprotein molecules).	Human: ankyrin and armadillo repeat containing (ANKAR)	Arm (1) / Ank_4 (1) / Ank_2 (1) / Ank_3 (1) / Ank (1) / Ank_5 (1) / Atx10homo_assoc (1) / HEAT_2 (1)	Armadillo (1) / Ankyrin repeats (many copies) (2) / Ankyrin repeats (3 copies) (1) / Ankyrin repeat (2) / Spinocerebellar ataxia type 10 protein domain (1) / HEAT repeats (1)	ankyrin and armadillo repeat-containing protein isoform X4 [Homo sapiens]	0	XP_011508978.1	ANKAR	no mechanoreceptor potential C, isoform G [Drosophila melanogaster]	1.97e-10	ankyrin and armadillo repeat-containing protein isoform X1 [Mus musculus]	0
3.84627e-35	3.32815	0.088	0.008	1.07861e-30	1	dd-Smed-v6-11466-0-1			Human: NACHT and WD repeat domain containing 1 (NWD1)	NACHT (1) / AAA_22 (1) / AAA_18 (1)	NACHT domain (1) / AAA domain (2)	NACHT domain- and WD repeat-containing protein 1 isoform X2 [Homo sapiens]	1.53e-15	XP_024307234.1	NWD1	uncharacterized protein Dmel_CG10185 [Drosophila melanogaster]	2.49e-20	NACHT domain- and WD repeat-containing protein 1 [Mus musculus]	8.36e-16
4.58444e-35	1.99868	0.307	0.086	1.28561e-30	1	dd-Smed-v6-4351-0-1							NA			uncharacterized protein Dmel_CG42821 [Drosophila melanogaster]	9.4		NA
7.55838e-35	2.1337	0.219	0.047	2.1196e-30	1	dd-Smed-v6-14943-0-1			Human: KIAA1549-like (KIAA1549L)	DUF3827 (1)	Domain of unknown function (DUF3827) (1)	UPF0606 protein KIAA1549L isoform X5 [Homo sapiens]	2.6e-08	XP_011518272.1	KIAA1549L	lipophorin receptor 2, isoform D [Drosophila melanogaster]	0.18	UPF0606 protein KIAA1549L homolog isoform X5 [Mus musculus]	1.87e-08
1.06797e-34	1.50604	0.664	0.365	2.99491e-30	1	dd-Smed-v6-4798-0-1	negative regulation of apoptotic process	Any process that stops, prevents, or reduces the frequency, rate or extent of cell death by apoptotic process.	PFAM: FAIM1,	FAIM1 (1)	Fas apoptotic inhibitory molecule (FAIM1) (1)	fas apoptotic inhibitory molecule 1 isoform b [Homo sapiens]	3.2	NP_001028203.1	FAIM		NA		NA
1.23565e-34	2.21621	0.241	0.056	3.46512e-30	1	dd-Smed-v6-12742-0-1			Human: organic solute carrier partner 1 (OSCP1)	Oscp1 (1)	Organic solute transport protein 1 (1)	protein OSCP1 isoform 1 [Homo sapiens]	3.08e-83	NP_659484.4	OSCP1	organic solute carrier partner 1 [Drosophila melanogaster]	1.4e-19	protein OSCP1 isoform 1 [Mus musculus]	6.54e-86
1.46638e-34	3.31837	0.102	0.011	4.11216e-30	1	dd-Smed-v6-15164-0-1							NA			Methionyl-tRNA synthetase, mitochondrial, isoform A [Drosophila melanogaster]	1.6		NA
1.54296e-34	1.73506	0.318	0.089	4.32693e-30	1	dd-Smed-v6-18321-0-1	extracellular ligand-gated ion channel activity | protein binding | transport | ion transport | membrane | integral component of membrane	Enables the transmembrane transfer of an ion by a channel that opens when a specific extracellular ligand has been bound by the channel complex or one of its constituent parts. | Interacting selectively and non-covalently with any protein or protein complex (a complex of two or more proteins that may include other nonprotein molecules). | The directed movement of substances (such as macromolecule…	Human: glycine receptor, alpha 2 (GLRA2)	Neur_chan_LBD (1) / Neur_chan_memb (1)	Neurotransmitter-gated ion-channel ligand binding domain (1) / Neurotransmitter-gated ion-channel transmembrane region (1)	glycine receptor subunit alpha-2 isoform X2 [Homo sapiens]	8.06e-52	XP_024308133.1	GLRA2	GluClalpha, isoform F [Drosophila melanogaster]	5.65e-57	glycine receptor subunit alpha-2 isoform X3 [Mus musculus]	3.26e-52
1.58887e-34	1.78756	0.31	0.087	4.45566e-30	1	dd-Smed-v6-4526-0-1			Smed: CCDC151			outer dynein arm-docking complex subunit 3 isoform 1 [Homo sapiens]	8.08e-71	NP_659482.3	ODAD3	Coiled-coil domain containing protein 151 [Drosophila melanogaster]	2.7e-12	coiled-coil domain-containing protein 151 isoform 2 [Mus musculus]	2.8e-73
2.55507e-34	2.17349	0.237	0.055	7.16519e-30	1	dd-Smed-v6-2157-0-1			Human: CFAP126			protein Flattop [Homo sapiens]	1.63e-15	NP_001013647.2	CFAP126	uncharacterized protein Dmel_CG3062 [Drosophila melanogaster]	0.000179	protein Flattop isoform X1 [Mus musculus]	1.41e-14
3.2597e-34	2.0024	0.281	0.075	9.14118e-30	1	dd-Smed-v6-16928-0-1	protein kinase activity | protein tyrosine kinase activity | protein binding | ATP binding | protein phosphorylation | transferase activity, transferring phosphorus-containing groups | ephrin receptor signaling pathway	Catalysis of the phosphorylation of an amino acid residue in a protein, usually according to the reaction: a protein + ATP = a phosphoprotein + ADP. | Catalysis of the reaction: ATP + a protein tyrosine = ADP + protein tyrosine phosphate. | Interacting selectively and non-covalently with any protein or protein complex (a complex of two or more proteins that may include other nonprotein molecules)…	Human: EPH receptor A4 (EPHA4)	PK_Tyr_Ser-Thr (1) / Pkinase (1) / Ephrin_lbd (1) / EphA2_TM (1) / SAM_2 (1) / fn3 (1) / SAM_1 (1) / Ephrin_rec_like (1) / Pkinase_fungal (1)	Protein tyrosine and serine (1) / Protein kinase domain (1) / Ephrin receptor ligand binding domain (1) / Ephrin type-A receptor 2 transmembrane domain (1) / SAM domain (Sterile alpha motif) (2) / Fibronectin type III domain (1) / Tyrosine-protein kinase ephrin type A (1) / Fungal protein kinase (1)	ephrin type-B receptor 2 isoform X1 [Homo sapiens]	0	XP_006710504.1	EPHB2	Eph receptor tyrosine kinase, isoform E [Drosophila melanogaster]	0	ephrin type-A receptor 4 isoform X2 [Mus musculus]	0
8.50703e-34	1.67515	0.416	0.147	2.38563e-29	1	dd-Smed-v6-7298-0-1	protein binding | BBSome | nonmotile primary cilium assembly	Interacting selectively and non-covalently with any protein or protein complex (a complex of two or more proteins that may include other nonprotein molecules). | A protein complex that associates with the primary cilium and is involved in cilium biogenesis; consists of seven conserved proteins: BBS1, BBS2, BBS4, BBS5, BBS7, BBS8 and BBS9. | The assembly of a primary cilium which contains a variab…	Human: Bardet-Biedl syndrome 1 (BBS1)	BBS1 (1) / BBS2_Mid (1) / PHTB1_N (1) / PQQ_3 (1)	Ciliary BBSome complex subunit 1 (1) / Ciliary BBSome complex subunit 2 (1) / PTHB1 N-terminus (1) / PQQ-like domain (1)	Bardet-Biedl syndrome 1 protein [Homo sapiens]	3.36e-173	NP_078925.3	BBS1	Bardet-Biedl syndrome 1 [Drosophila melanogaster]	6.94e-77	Bardet-Biedl syndrome 1 protein homolog [Mus musculus]	3.69e-178
9.65299e-34	1.75752	0.361	0.116	2.70699e-29	1	dd-Smed-v6-3732-0-1			Human: coiled-coil domain containing 19 (CCDC19)	TPH (1)	Trichohyalin-plectin-homology domain (1)	cilia- and flagella-associated protein 45 [Homo sapiens]	4.36e-59	NP_036469.2	CFAP45	uncharacterized protein Dmel_CG11449 [Drosophila melanogaster]	8.97e-05	cilia- and flagella-associated protein 45 isoform X1 [Mus musculus]	1.26e-55
2.02624e-33	2.3706	0.161	0.028	5.6822e-29	1	dd-Smed-v6-50434-0-1	extracellular ligand-gated ion channel activity | transport | membrane	Enables the transmembrane transfer of an ion by a channel that opens when a specific extracellular ligand has been bound by the channel complex or one of its constituent parts. | The directed movement of substances (such as macromolecules, small molecules, ions) into, out of or within a cell, or between cells, or within a multicellular organism by means of some agent such as a transporter or pore…	Human: GLRA3	Neur_chan_LBD (1)	Neurotransmitter-gated ion-channel ligand binding domain (1)	glycine receptor subunit alpha-3 isoform X2 [Homo sapiens]	0.000727	XP_011530569.1	GLRA3	Histamine-gated chloride channel subunit 1, isoform C [Drosophila melanogaster]	0.053	glycine receptor subunit alpha-3 isoform 2 precursor [Mus musculus]	0.000694
2.11881e-33	3.36003	0.117	0.015	5.94179e-29	1	dd-Smed-v6-9023-0-1	protein binding	Interacting selectively and non-covalently with any protein or protein complex (a complex of two or more proteins that may include other nonprotein molecules).	Human: NACHT and WD repeat domain containing 1 (NWD1)			NACHT domain- and WD repeat-containing protein 1 isoform 2 [Homo sapiens]	4.04e-15	NP_001277284.1	NWD1	uncharacterized protein Dmel_CG10185 [Drosophila melanogaster]	8.05e-18	NACHT domain- and WD repeat-containing protein 1 isoform X9 [Mus musculus]	7.61e-12
2.64798e-33	1.68692	0.365	0.117	7.42574e-29	1	dd-Smed-v6-11189-0-1	protein binding	Interacting selectively and non-covalently with any protein or protein complex (a complex of two or more proteins that may include other nonprotein molecules).	Human: coiled-coil and C2 domain containing 2A (CC2D2A)	CC2D2AN-C2 (1) / DUF5523 (1) / C2 (1)	CC2D2A N-terminal C2 domain (1) / Family of unknown function (DUF5523) (1) / C2 domain (1)	coiled-coil and C2 domain-containing protein 2A isoform a [Homo sapiens]	0	NP_001365544.1	CC2D2A	Coiled-coil and C2 domain containing 2A [Drosophila melanogaster]	6.02e-39	coiled-coil and C2 domain-containing protein 2A isoform X6 [Mus musculus]	0
2.89236e-33	1.94696	0.27	0.07	8.11104e-29	1	dd-Smed-v6-4191-0-1			Human: coiled-coil domain containing 63 (CCDC63)	YabA (1)	Initiation control protein YabA (1)	coiled-coil domain-containing protein 63 isoform 3 [Homo sapiens]	9.83e-42	NP_001273173.1	CCDC63	uncharacterized protein Dmel_CG14905 [Drosophila melanogaster]	3.22e-39	coiled-coil domain-containing protein 63 isoform 3 [Mus musculus]	8.39e-39
3.00551e-33	2.05615	0.277	0.075	8.42835e-29	1	dd-Smed-v6-2287-0-1			Human: radial spoke 3 homolog (Chlamydomonas) (RSPH3)	Radial_spoke_3 (1)	Radial spoke protein 3 (1)	radial spoke head protein 3 homolog isoform 1 [Homo sapiens]	2.78e-106	NP_114130.4	RSPH3	radial spoke head protein 3, isoform A [Drosophila melanogaster]	1.24e-42	radial spoke head protein 3 homolog B [Mus musculus]	2.52e-93
4.83102e-33	2.09825	0.245	0.06	1.35476e-28	1	dd-Smed-v6-2729-0-1			Human: chromosome 20 open reading frame 85 (C20orf85)	LLC1 (1)	Normal lung function maintenance (1)	uncharacterized protein C20orf85 [Homo sapiens]	1.02e-20	NP_848551.1	C20orf85	uncharacterized protein Dmel_CG43647 [Drosophila melanogaster]	5.8	uncharacterized protein C20orf85 homolog [Mus musculus]	2.85e-18
5.21196e-33	1.88907	0.237	0.056	1.46159e-28	1	dd-Smed-v6-12588-0-1			Human: coiled-coil domain containing 135 (CCDC135)			dynein regulatory complex subunit 7 isoform a [Homo sapiens]	0	NP_115645.4	DRC7	lost boys [Drosophila melanogaster]	2.35e-70	dynein regulatory complex subunit 7 isoform X1 [Mus musculus]	5.6e-180
5.74254e-33	2.10757	0.288	0.08	1.61038e-28	1	dd-Smed-v6-8984-0-1	microtubule motor activity | microtubule-based movement	Catalysis of movement along a microtubule, coupled to the hydrolysis of a nucleoside triphosphate (usually ATP). | A microtubule-based process that is mediated by motor proteins and results in the movement of organelles, other microtubules, or other particles along microtubules.	Human: dynein heavy chain domain 1 (DNHD1)	DHC_N2 (1) / MT (1) / AAA_6 (1) / CLZ (1)	Dynein heavy chain (1) / Microtubule-binding stalk of dynein motor (1) / Hydrolytic ATP binding site of dynein motor region (1) / C-terminal leucine zipper domain of cyclic nucleotide-gated channels (1)	dynein heavy chain domain-containing protein 1 isoform 2 [Homo sapiens]	4.53e-24	NP_775860.3	DNHD1	male fertility factor kl5 [Drosophila melanogaster]	5.74e-15	dynein heavy chain domain-containing protein 1 [Mus musculus]	1.12e-52
5.79532e-33	2.31883	0.212	0.046	1.62518e-28	1	dd-Smed-v6-3220-0-1						zinc finger MYND domain-containing protein 15 isoform 1 [Homo sapiens]	5.2	NP_001129518.1	ZMYND15	uncharacterized protein Dmel_CG3587 [Drosophila melanogaster]	1.4	zinc finger MYND domain-containing protein 15 isoform X4 [Mus musculus]	1.1
8.50531e-33	1.56966	0.409	0.144	2.38514e-28	1	dd-Smed-v6-8627-0-1			Human: chromosome 1 open reading frame 173 (C1orf173)	DUF4590 (1)	Domain of unknown function (DUF4590) (1)	glutamate-rich protein 3 isoform X1 [Homo sapiens]	3.3e-25	XP_016855763.1	ERICH3	artichoke, isoform A [Drosophila melanogaster]	0.38	glutamate-rich protein 3 [Mus musculus]	1.17e-24
9.84281e-33	1.93116	0.339	0.108	2.76022e-28	1	dd-Smed-v6-8362-0-1	protein binding	Interacting selectively and non-covalently with any protein or protein complex (a complex of two or more proteins that may include other nonprotein molecules).	Human: WD repeat domain 54 (WDR54)	WD40 (1) / RAB3GAP2_N (1)	WD domain (1) / Rab3 GTPase-activating protein regulatory subunit N-terminus (1)	WD repeat-containing protein 54 isoform a [Homo sapiens]	4.22e-13	NP_001307752.1	WDR54	will die slowly, isoform A [Drosophila melanogaster]	0.000305	WD repeat-containing protein 54 isoform X2 [Mus musculus]	2.09e-13
1.5173e-32	2.35734	0.073	0.006	4.25497e-28	1	dd-Smed-v6-48435-0-1							NA			Kinesin-like protein at 3A, isoform A [Drosophila melanogaster]	1.7		NA
2.33629e-32	1.95813	0.347	0.112	6.55166e-28	1	dd-Smed-v6-10777-0-1							NA			krotzkopf verkehrt, isoform D [Drosophila melanogaster]	5.1	plectin isoform 1 [Mus musculus]	7.3
3.12227e-32	2.58922	0.164	0.03	8.75578e-28	1	dd-Smed-v6-21299-0-1	protein binding | intracellular signal transduction	Interacting selectively and non-covalently with any protein or protein complex (a complex of two or more proteins that may include other nonprotein molecules). | The process in which a signal is passed on to downstream components within the cell, which become activated themselves to further propagate the signal and finally trigger a change in the function or state of the cell.	Human: echinoderm microtubule associated protein like 2 (EML2)	DCX (1) / HELP (1) / WD40 (1)	Doublecortin (1) / HELP motif (1) / WD domain (1)	echinoderm microtubule-associated protein-like 2 isoform 5 [Homo sapiens]	5.95e-24	NP_001338981.1	EML2	Doublecortin-domain-containing echinoderm-microtubule-associated protein, isoform G [Drosophila melanogaster]	2.15e-35	echinoderm microtubule-associated protein-like 2 isoform X2 [Mus musculus]	2.5e-24
3.49833e-32	1.9533	0.245	0.06	9.81037e-28	1	dd-Smed-v6-18752-0-1				Dpy-30 (1) / FF (1)	Dpy-30 motif (1) / FF domain (1)		NA			uncharacterized protein Dmel_CG6230 [Drosophila melanogaster]	8.5	uncharacterized protein LOC241944 [Mus musculus]	7.1
8.21544e-32	2.33875	0.223	0.053	2.30386e-27	1	dd-Smed-v6-7631-0-1	calcium ion binding	Interacting selectively and non-covalently with calcium ions (Ca2+).	Human: EF-hand calcium binding domain 6 (EFCAB6)	EF-hand_7 (1) / EF-hand_1 (1) / EF-hand_6 (1) / EF-hand_8 (1) / EF-hand_11 (1)	EF-hand domain pair (2) / EF hand (1) / EF-hand domain (2)	EF-hand calcium-binding domain-containing protein 6 isoform X4 [Homo sapiens]	3.77e-26	XP_016884400.1	EFCAB6	ahuizotl [Drosophila melanogaster]	0.032	EF-hand calcium-binding domain-containing protein 6 isoform 2 [Mus musculus]	1.87e-18
1.03611e-31	2.15862	0.274	0.076	2.90556e-27	1	dd-Smed-v6-17773-0-1	microtubule motor activity | microtubule-based movement	Catalysis of movement along a microtubule, coupled to the hydrolysis of a nucleoside triphosphate (usually ATP). | A microtubule-based process that is mediated by motor proteins and results in the movement of organelles, other microtubules, or other particles along microtubules.	Human: dynein, axonemal, heavy chain 8 (DNAH8)	DHC_N2 (1) / AAA_6 (1) / AAA_7 (1) / Dynein_AAA_lid (1) / AAA_29 (1) / AAA_5 (1) / AAA_16 (1) / AAA_22 (1) / ABC_tran (1) / AAA_14 (1) / T2SSE (1) / RNA_helicase (1)	Dynein heavy chain (1) / Hydrolytic ATP binding site of dynein motor region (1) / P-loop containing dynein motor region (1) / Dynein heavy chain AAA lid domain (1) / P-loop containing region of AAA domain (1) / AAA domain (dynein-related subfamily) (1) / AAA ATPase domain (1) / AAA domain (2) / ABC transporter (1) / Type II (1) / RNA helicase (1)	dynein axonemal heavy chain 8 isoform 2 [Homo sapiens]	5.63e-155	NP_001362.2	DNAH8	uncharacterized protein Dmel_CG9492, isoform F [Drosophila melanogaster]	1.96e-151	dynein heavy chain 5, axonemal [Mus musculus]	2.55e-150
1.18277e-31	1.62512	0.442	0.17	3.31683e-27	1	dd-Smed-v6-11425-0-1	protein binding	Interacting selectively and non-covalently with any protein or protein complex (a complex of two or more proteins that may include other nonprotein molecules).	Smed: RPGRIP1L-like protein	C2-C2_1 (1) / RPGR1_C (1) / C2 (1)	First C2 domain of RPGR-interacting protein 1 (1) / Retinitis pigmentosa G-protein regulator interacting C-terminal (1) / C2 domain (1)	protein fantom isoform c [Homo sapiens]	4.47e-168	NP_001295263.1	RPGRIP1L	calcium-independent phospholipase A2 VIA, isoform D [Drosophila melanogaster]	4.8	protein fantom [Mus musculus]	4.55e-162
1.28586e-31	1.88473	0.259	0.068	3.60595e-27	1	dd-Smed-v6-12243-0-1	voltage-gated sodium channel complex | ion channel activity | voltage-gated sodium channel activity | ion transport | sodium ion transport | membrane | transmembrane transport	A sodium channel in a cell membrane whose opening is governed by the membrane potential. | Enables the facilitated diffusion of an ion (by an energy-independent process) by passage through a transmembrane aqueous pore or channel without evidence for a carrier-mediated mechanism. May be either selective (it enables passage of a specific ion only) or non-selective (it enables passage of two or more…	Smed: scna-2 (scna-2)	Ion_trans (1) / PKD_channel (1) / GPHH (1)	Ion transport protein (1) / Polycystin cation channel (1) / Voltage-dependent L-type calcium channel (1)	sodium channel protein type 9 subunit alpha isoform X2 [Homo sapiens]	0	XP_011509919.1	SCN9A	Na channel protein 60E, isoform I [Drosophila melanogaster]	0	sodium channel protein type 4 subunit alpha isoform X1 [Mus musculus]	0
2.16363e-31	1.55293	0.391	0.136	6.06748e-27	1	dd-Smed-v6-13404-0-1	binding | protein binding | signal transduction	The selective, non-covalent, often stoichiometric, interaction of a molecule with one or more specific sites on another molecule. | Interacting selectively and non-covalently with any protein or protein complex (a complex of two or more proteins that may include other nonprotein molecules). | The cellular process in which a signal is conveyed to trigger a change in the activity or state of a cell…	PFAM: TIR_2, TIR, KAP,	TIR_2 (1) / TIR (1) / KAP (1)	TIR domain (2) / Kinesin-associated protein (KAP) (1)	kinesin-associated protein 3 isoform 2 [Homo sapiens]	0.52	NP_001191443.1	KIFAP3	tollo [Drosophila melanogaster]	0.041	kinesin-associated protein 3 isoform X1 [Mus musculus]	0.92
2.32354e-31	1.71335	0.332	0.104	6.51591e-27	1	dd-Smed-v6-409-0-1	microtubule associated complex | microtubule-based process	Any multimeric complex connected to a microtubule. | Any cellular process that depends upon or alters the microtubule cytoskeleton, that part of the cytoskeleton comprising microtubules and their associated proteins.	PFAM: Dynein_light,	Dynein_light (1)	Dynein light chain type 1 (1)	dynein light chain 1, cytoplasmic [Homo sapiens]	0.000684	NP_003737.1	DYNLL1	cut up, isoform C [Drosophila melanogaster]	0.000349	dynein light chain 1, cytoplasmic [Mus musculus]	0.000578
2.73693e-31	1.58553	0.442	0.172	7.67518e-27	1	dd-Smed-v6-9460-0-1	microtubule motor activity | ATP binding | kinesin complex | microtubule-based movement | microtubule binding	Catalysis of movement along a microtubule, coupled to the hydrolysis of a nucleoside triphosphate (usually ATP). | Interacting selectively and non-covalently with ATP, adenosine 5'-triphosphate, a universally important coenzyme and enzyme regulator. | Any complex that includes a dimer of molecules from the kinesin superfamily, a group of related proteins that contain an extended region of predict…	Human: kinesin family member 19 (KIF19)	Kinesin (1) / Microtub_bd (1)	Kinesin motor domain (1) / Microtubule binding (1)	kinesin-like protein KIF19 [Homo sapiens]	2.79e-148	NP_694941.2	KIF19	kinesin family member 19A [Drosophila melanogaster]	3.87e-111	kinesin-like protein KIF19 [Mus musculus]	6.29e-153
3.85889e-31	3.34963	0.08	0.007	1.08215e-26	1	dd-Smed-v6-57616-0-1			Human: KIAA1586 (KIAA1586)			E3 SUMO-protein ligase KIAA1586 isoform a [Homo sapiens]	2.41e-20	NP_065982.1	KIAA1586	lethal (3) 80Fg, isoform C [Drosophila melanogaster]	2.3	condensin complex subunit 2 [Mus musculus]	1.5
4.91258e-31	1.94995	0.27	0.075	1.37764e-26	1	dd-Smed-v6-7959-0-1	ATP binding | nucleobase-containing compound metabolic process | nucleobase-containing compound kinase activity	Interacting selectively and non-covalently with ATP, adenosine 5'-triphosphate, a universally important coenzyme and enzyme regulator. | Any cellular metabolic process involving nucleobases, nucleosides, nucleotides and nucleic acids. | Catalysis of the transfer of a phosphate group, usually from ATP or GTP, to a nucleobase, nucleoside, nucleotide or polynucleotide substrate.	PFAM: Dpy-30, ADK,	Dpy-30 (1) / ADK (1) / AAA_17 (1) / AAA_18 (1)	Dpy-30 motif (1) / Adenylate kinase (1) / AAA domain (2)	adenylate kinase 7 isoform 1 [Homo sapiens]	1.7e-141	NP_689540.2	AK7	Dpy-30-like 1 [Drosophila melanogaster]	6.86e-06	adenylate kinase 7 [Mus musculus]	4.04e-148
6.14011e-31	2.39644	0.172	0.033	1.72187e-26	1	dd-Smed-v6-8554-0-1			Human: LKAAEAR1	LKAAEAR (1)	Family of unknown function with LKAAEAR motif (1)	protein LKAAEAR1 isoform X2 [Homo sapiens]	5.3e-09	XP_005260257.3	LKAAEAR1		NA	protein LKAAEAR1 isoform 2 [Mus musculus]	3.24e-08
6.18536e-31	1.68798	0.369	0.127	1.73456e-26	1	dd-Smed-v6-11366-0-1	protein kinase activity | protein serine/threonine kinase activity | ATP binding | protein phosphorylation | transferase activity, transferring phosphorus-containing groups	Catalysis of the phosphorylation of an amino acid residue in a protein, usually according to the reaction: a protein + ATP = a phosphoprotein + ADP. | Catalysis of the reactions: ATP + protein serine = ADP + protein serine phosphate, and ATP + protein threonine = ADP + protein threonine phosphate. | Interacting selectively and non-covalently with ATP, adenosine 5'-triphosphate, a universally impo…	Human: NIMA-related kinase 1 (NEK1)	Pkinase (1) / PK_Tyr_Ser-Thr (1) / ABC1 (1) / Kinase-like (1)	Protein kinase domain (1) / Protein tyrosine and serine (1) / ABC1 atypical kinase-like domain (1) / Kinase-like (1)	serine/threonine-protein kinase Nek1 isoform X8 [Homo sapiens]	9.08e-110	XP_011530307.1	NEK1	nimA-like kinase [Drosophila melanogaster]	6.16e-57	serine/threonine-protein kinase Nek1 isoform X7 [Mus musculus]	6.69e-110
7.31411e-31	1.81883	0.35	0.117	2.0511e-26	1	dd-Smed-v6-11187-0-1	protein binding	Interacting selectively and non-covalently with any protein or protein complex (a complex of two or more proteins that may include other nonprotein molecules).	Human: retinoic acid induced 14 (RAI14)	Ank_2 (1) / Ank_4 (1) / Ank_5 (1) / Ank_3 (1) / Ank (1) / TPR_MLP1_2 (1)	Ankyrin repeats (3 copies) (1) / Ankyrin repeats (many copies) (2) / Ankyrin repeat (2) / TPR (1)	ankycorbin isoform X6 [Homo sapiens]	1.17e-20	XP_016864824.1	RAI14	uncharacterized protein Dmel_CG10011 [Drosophila melanogaster]	2.78e-17	ankycorbin isoform X2 [Mus musculus]	2.99e-20
8.84761e-31	1.9719	0.245	0.063	2.48113e-26	1	dd-Smed-v6-16528-0-1			Human: CCDC83			coiled-coil domain-containing protein 83 isoform X3 [Homo sapiens]	0.00019	XP_016872843.1	CCDC83	uncharacterized protein Dmel_CG12693 [Drosophila melanogaster]	3.1	laminin subunit alpha-2 isoform X2 [Mus musculus]	0.68
1.24291e-30	5.69716	0.029	0	3.4855e-26	1	dd-Smed-v6-103782-0-1	zinc ion binding	Interacting selectively and non-covalently with zinc (Zn) ions.	Human: TNF receptor-associated factor 5 (TRAF5)			TNF receptor-associated factor 5 isoform X3 [Homo sapiens]	4.1e-08	XP_016857710.1	TRAF5	TNF-receptor-associated factor 4, isoform A [Drosophila melanogaster]	0.000179	TNF receptor-associated factor 5 isoform X1 [Mus musculus]	2.1e-08
1.44873e-30	1.95366	0.241	0.061	4.06267e-26	1	dd-Smed-v6-12177-0-1	binding | protein binding | signal transduction	The selective, non-covalent, often stoichiometric, interaction of a molecule with one or more specific sites on another molecule. | Interacting selectively and non-covalently with any protein or protein complex (a complex of two or more proteins that may include other nonprotein molecules). | The cellular process in which a signal is conveyed to trigger a change in the activity or state of a cell…	PFAM: TIR_2, Death,	TIR_2 (1) / Death (1) / TIR (1) / DUF4062 (1)	TIR domain (2) / Death domain (1) / Domain of unknown function (DUF4062) (1)	myeloid differentiation primary response protein MyD88 isoform 3 [Homo sapiens]	0.12	NP_001166039.2	MYD88	sterile alpha and armadillo motif, isoform J [Drosophila melanogaster]	0.057	myeloid differentiation primary response protein MyD88 [Mus musculus]	0.002
2.29031e-30	2.11424	0.19	0.04	6.42273e-26	1	dd-Smed-v6-12036-0-1			Human: CCDC74B	CCDC92 (1) / DUF2046 (1)	Coiled-coil domain of unknown function (1) / Uncharacterized conserved protein H4 (DUF2046) (1)	coiled-coil domain-containing protein 74A isoform 10 [Homo sapiens]	0.000758	NP_001335975.1	CCDC74A	wsck [Drosophila melanogaster]	3.1	coiled-coil domain-containing protein 74B isoform X3 [Mus musculus]	0.01
2.4313e-30	2.05605	0.252	0.067	6.81809e-26	1	dd-Smed-v6-15378-0-1							NA			hybrid male rescue [Drosophila melanogaster]	2.4	A disintegrin and metalloproteinase with thrombospondin motifs 13 isoform X3 [Mus musculus]	0.31
2.46141e-30	1.945	0.237	0.06	6.90254e-26	1	dd-Smed-v6-3854-0-1			Human: radial spoke head 6 homolog A (Chlamydomonas) (RSPH6A)	Radial_spoke (1)	Radial spokehead-like protein (1)	radial spoke head protein 6 homolog A [Homo sapiens]	3.97e-119	NP_110412.1	RSPH6A	radial spoke head protein 4a [Drosophila melanogaster]	4.57e-31	radial spoke head protein 6 homolog A isoform 1 [Mus musculus]	2.76e-126
2.62733e-30	2.01545	0.241	0.061	7.36783e-26	1	dd-Smed-v6-6048-0-1			Human: glutamine rich 2 (QRICH2)			glutamine-rich protein 2 isoform X6 [Homo sapiens]	7.19e-35	XP_016880697.1	QRICH2	uncharacterized protein Dmel_CG10869 [Drosophila melanogaster]	2e-09	glutamine-rich protein 2 [Mus musculus]	3.45e-29
3.43648e-30	2.18673	0.212	0.05	9.63692e-26	1	dd-Smed-v6-9158-0-1	protein binding	Interacting selectively and non-covalently with any protein or protein complex (a complex of two or more proteins that may include other nonprotein molecules).	Human: tetratricopeptide repeat domain 29 (TTC29)	TPR_12 (1) / TPR_2 (1) / TPR_16 (1) / TPR_14 (1) / TPR_1 (1) / TPR_7 (1) / TPR_8 (1) / ANAPC3 (1)	Tetratricopeptide repeat (7) / Anaphase-promoting complex (1)	tetratricopeptide repeat protein 29 isoform X3 [Homo sapiens]	1.75e-65	XP_006714399.1	TTC29	uncharacterized protein Dmel_CG43163, isoform C [Drosophila melanogaster]	2.32e-05	tetratricopeptide repeat protein 29 isoform X1 [Mus musculus]	2.58e-61
3.60401e-30	2.12343	0.252	0.068	1.01067e-25	1	dd-Smed-v6-2658-0-1			Human: outer dense fiber of sperm tails 3 (ODF3)	SHIPPO-rpt (1) / ECR1_N (1)	Sperm-tail PG-rich repeat (1) / Exosome complex exonuclease RRP4 N-terminal region (1)	outer dense fiber protein 3 isoform 1 [Homo sapiens]	2.17e-54	NP_444510.2	ODF3	uncharacterized protein Dmel_CG8086, isoform K [Drosophila melanogaster]	1.94e-26	outer dense fiber protein 3 [Mus musculus]	3.23e-52
3.74662e-30	2.03656	0.303	0.094	1.05066e-25	1	dd-Smed-v6-2796-0-1			Human: AC008687.4			uncharacterized protein LOC101059948 [Homo sapiens]	1.19e-23	NP_001382940.1	LOC101059948	uncharacterized protein Dmel_CG8292 [Drosophila melanogaster]	1.3	lutropin subunit beta isoform X2 [Mus musculus]	7.2e-09
3.82403e-30	2.21756	0.19	0.041	1.07237e-25	1	dd-Smed-v6-3788-0-1			Human: DPY30 domain containing 1 (DYDC1)	Dpy-30 (1) / TFIIA (1)	Dpy-30 motif (1) / Transcription factor IIA (1)	DPY30 domain-containing protein 1 isoform X1 [Homo sapiens]	1.3e-06	XP_011537636.1	DYDC1	Dpy-30-like 2, isoform A [Drosophila melanogaster]	0.068	DPY30 domain-containing protein 1 isoform X2 [Mus musculus]	5.05e-06
4.3579e-30	6.30879	0.044	0.002	1.22209e-25	1	dd-Smed-v6-65289-0-1							NA				NA	intersectin-2 isoform X5 [Mus musculus]	7.9
4.38411e-30	7.27626	0.033	0.001	1.22944e-25	1	dd-Smed-v6-53113-0-1						zinc finger and SCAN domain-containing protein 31 isoform X1 [Homo sapiens]	8.9	XP_016866685.1	ZSCAN31	uncharacterized protein Dmel_CG15767 [Drosophila melanogaster]	8.4		NA
7.06361e-30	3.08984	0.102	0.013	1.98085e-25	1	dd-Smed-v6-15746-0-1	binding	The selective, non-covalent, often stoichiometric, interaction of a molecule with one or more specific sites on another molecule.	Human: TOGARAM2			TOG array regulator of axonemal microtubules protein 2 isoform X8 [Homo sapiens]	0.003	XP_016859002.1	TOGARAM2		NA	TOG array regulator of axonemal microtubules protein 2 isoform X3 [Mus musculus]	0.073
7.35117e-30	1.77343	0.321	0.102	2.06149e-25	1	dd-Smed-v6-25168-0-1							NA				NA	adenosine deaminase-like protein isoform c [Mus musculus]	2.7
7.88868e-30	1.62201	0.354	0.12	2.21222e-25	1	dd-Smed-v6-3645-0-1	integral component of membrane | transmembrane transporter activity | transmembrane transport	The component of a membrane consisting of the gene products and protein complexes having at least some part of their peptide sequence embedded in the hydrophobic region of the membrane. | Enables the transfer of a substance from one side of a membrane to the other. | The process in which a solute is transported from one side of a membrane to the other.	Human: SV2 related protein homolog (rat) (SVOP)	MFS_1 (1) / Sugar_tr (1)	Major Facilitator Superfamily (1) / Sugar (and other) transporter (1)	synaptic vesicle 2-related protein [Homo sapiens]	4.71e-119	NP_061181.1	SVOP	uncharacterized protein Dmel_CG4324, isoform A [Drosophila melanogaster]	4.53e-87	synaptic vesicle 2-related protein isoform 2 [Mus musculus]	3.17e-114
7.92141e-30	2.10633	0.27	0.078	2.2214e-25	1	dd-Smed-v6-10271-0-1	protein binding	Interacting selectively and non-covalently with any protein or protein complex (a complex of two or more proteins that may include other nonprotein molecules).	Human: WD repeat domain 96 (WDR96)	ANAPC4_WD40 (1) / WD40 (1)	Anaphase-promoting complex subunit 4 WD40 domain (1) / WD domain (1)	cilia- and flagella-associated protein 43 [Homo sapiens]	0	NP_079421.5	CFAP43	uncharacterized protein Dmel_CG17687 [Drosophila melanogaster]	8.79e-20	cilia- and flagella-associated protein 43 [Mus musculus]	0
7.96678e-30	1.73519	0.314	0.098	2.23412e-25	1	dd-Smed-v6-7062-0-1	microtubule motor activity | microtubule-based movement | dynein complex	Catalysis of movement along a microtubule, coupled to the hydrolysis of a nucleoside triphosphate (usually ATP). | A microtubule-based process that is mediated by motor proteins and results in the movement of organelles, other microtubules, or other particles along microtubules. | Any of several large complexes that contain two or three dynein heavy chains and several light chains, and have micro…	Human: dynein, axonemal, heavy chain 2 (DNAH2)	Dynein_C (1) / AAA_lid_11 (1)	Dynein heavy chain C-terminal domain (1) / Dynein heavy chain AAA lid domain (1)	dynein axonemal heavy chain 2 isoform X5 [Homo sapiens]	0	XP_011521969.1	DNAH2	male fertility factor kl2 [Drosophila melanogaster]	6.39e-140	dynein heavy chain 2, axonemal isoform X4 [Mus musculus]	0
8.71902e-30	1.77725	0.347	0.119	2.44508e-25	1	dd-Smed-v6-2848-0-1	motile cilium | cell motility	A cilium which has a variable arrangement of axonemal microtubules, contains molecular motors, and beats with a characteristic whip-like pattern that promotes cell motility or transport of fluids and other cells across a cell surface. Motile cilia are typically found in multiple copies on epithelial cells that line the lumenal ducts of various tissues. Motile cilia may also function as sensory or…	Human: growth arrest-specific 8 (GAS8)	GAS (1)	Growth-arrest specific micro-tubule binding (1)	dynein regulatory complex subunit 4 isoform a [Homo sapiens]	0	NP_001472.1	GAS8	growth arrest specific protein 8, isoform B [Drosophila melanogaster]	6.52e-95	dynein regulatory complex subunit 4 [Mus musculus]	0
2.09586e-29	2.36562	0.175	0.036	5.87743e-25	1	dd-Smed-v6-9718-0-1			Human: translin-associated factor X interacting protein 1 (TSNAXIP1)	TSNAXIP1_N (1) / DUF4600 (1)	Translin-associated factor X-interacting N-terminus (1) / Domain of unknown function (DUF4600) (1)	translin-associated factor X-interacting protein 1 isoform b [Homo sapiens]	2.02e-68	NP_060900.2	TSNAXIP1	uncharacterized protein Dmel_CG7695 [Drosophila melanogaster]	4.1	translin-associated factor X-interacting protein 1 [Mus musculus]	8.16e-69
2.19994e-29	1.81459	0.259	0.071	6.1693e-25	1	dd-Smed-v6-10765-0-1	microtubule motor activity | kinesin complex | microtubule-based movement	Catalysis of movement along a microtubule, coupled to the hydrolysis of a nucleoside triphosphate (usually ATP). | Any complex that includes a dimer of molecules from the kinesin superfamily, a group of related proteins that contain an extended region of predicted alpha-helical coiled coil in the main chain that likely produces dimerization. The native complexes of several kinesin family members …	Human: kinesin family member 17 (KIF17)			kinesin-like protein KIF17 isoform b [Homo sapiens]	3.43e-21	NP_001116291.1	KIF17	kinesin family member 3C [Drosophila melanogaster]	1.11e-07	kinesin-like protein KIF17 isoform 1 [Mus musculus]	8.99e-29
3.82265e-29	2.33442	0.19	0.042	1.07199e-24	1	dd-Smed-v6-4872-0-1			Human: tektin 4 (TEKT4)	Tektin (1)	Tektin family (1)	tektin-4 isoform 1 [Homo sapiens]	1.79e-118	NP_653306.1	TEKT4	uncharacterized protein Dmel_CG32819, isoform B [Drosophila melanogaster]	3.4e-60	tektin-4 [Mus musculus]	1.4e-132
5.31144e-29	1.40978	0.482	0.21	1.48949e-24	1	dd-Smed-v6-12717-0-1	cellular protein modification process	The covalent alteration of one or more amino acids occurring in proteins, peptides and nascent polypeptides (co-translational, post-translational modifications) occurring at the level of an individual cell. Includes the modification of charged tRNAs that are destined to occur in a protein (pre-translation modification).	Human: tubulin tyrosine ligase-like family, member 3 (TTLL3)	TTL (1)	Tubulin-tyrosine ligase family (1)	tubulin monoglycylase TTLL3 isoform 11 [Homo sapiens]	1.57e-116	NP_001374385.1	TTLL3	tubulin tyrosine ligase-like 3A [Drosophila melanogaster]	1.47e-84	protein monoglycylase TTLL8 isoform X2 [Mus musculus]	1.14e-113
6.43199e-29	1.99485	0.241	0.064	1.80372e-24	1	dd-Smed-v6-15179-0-1	protein binding	Interacting selectively and non-covalently with any protein or protein complex (a complex of two or more proteins that may include other nonprotein molecules).	Human: ankyrin 1, erythrocytic (ANK1)	Ank_5 (1) / Ank_2 (1) / Ank_3 (1) / Ank (1) / Ank_4 (1) / AAA_9 (1)	Ankyrin repeats (many copies) (2) / Ankyrin repeats (3 copies) (1) / Ankyrin repeat (2) / ATP-binding dynein motor region (1)	IQ motif and ankyrin repeat domain-containing protein 1 isoform 1 [Homo sapiens]	1.13e-100	NP_001368803.1	IQANK1	uncharacterized protein Dmel_CG3104, isoform B [Drosophila melanogaster]	6.77e-12	IQ motif and ankyrin repeat domain-containing protein 1 isoform X2 [Mus musculus]	3.19e-122
7.31611e-29	1.65721	0.303	0.094	2.05166e-24	1	dd-Smed-v6-5158-0-1	protein binding	Interacting selectively and non-covalently with any protein or protein complex (a complex of two or more proteins that may include other nonprotein molecules).	Human: extended synaptotagmin-like protein 2 (ESYT2)	C2 (1) / SMP_LBD (1) / NT-C2 (1) / CEP76-C2 (1)	C2 domain (1) / Synaptotagmin-like mitochondrial-lipid-binding domain (1) / N-terminal C2 in EEIG1 and EHBP1 proteins (1) / CEP76 C2 domain (1)	extended synaptotagmin-2 isoform 2 [Homo sapiens]	1.33e-82	NP_065779.2	ESYT2	extended synaptotagmin-like protein 2, isoform A [Drosophila melanogaster]	3.47e-105	extended synaptotagmin-2 [Mus musculus]	6.36e-85
1.14103e-28	1.64004	0.303	0.094	3.1998e-24	1	dd-Smed-v6-3859-0-1			Human: bestrophin 1 (BEST1)	Bestrophin (1)	Bestrophin (1)	bestrophin-1 isoform 1 [Homo sapiens]	1.7e-57	NP_004174.1	BEST1	bestrophin 1, isoform A [Drosophila melanogaster]	4.19e-57	bestrophin-1 [Mus musculus]	5.67e-55
1.1626e-28	1.74964	0.259	0.072	3.26029e-24	1	dd-Smed-v6-7666-0-1			Human: Tctex1 domain containing 2 (TCTEX1D2)	Tctex-1 (1)	Tctex-1 family (1)	dynein light chain Tctex-type protein 2B isoform 2 [Homo sapiens]	1.72e-33	NP_689986.2	DYNLT2B	uncharacterized protein Dmel_CG5359, isoform A [Drosophila melanogaster]	1.6e-16	tctex1 domain-containing protein 2 isoform 1 [Mus musculus]	8.64e-33
1.30158e-28	1.77888	0.376	0.138	3.65002e-24	1	dd-Smed-v6-17045-0-1							NA			dorsal interacting protein 1, isoform A [Drosophila melanogaster]	1.7	KH domain-containing, RNA-binding, signal transduction-associated protein 1 [Mus musculus]	7.2
1.30631e-28	1.66314	0.296	0.089	3.66327e-24	1	dd-Smed-v6-13271-0-1	protein binding	Interacting selectively and non-covalently with any protein or protein complex (a complex of two or more proteins that may include other nonprotein molecules).	PFAM: WD40, F-box,	WD40 (1) / F-box (1) / F-box_4 (1)	WD domain (1) / F-box domain (1) / F-box (1)	F-box/WD repeat-containing protein 10 isoform 1 [Homo sapiens]	6.72e-92	NP_001254514.1	FBXW10	archipelago, isoform B [Drosophila melanogaster]	2.1e-22	F-box/WD repeat-containing protein 10 isoform 2 [Mus musculus]	7.68e-86
1.62304e-28	1.61857	0.332	0.11	4.55149e-24	1	dd-Smed-v6-13424-0-1	microtubule motor activity | ATP binding | kinesin complex | microtubule-based movement | microtubule binding	Catalysis of movement along a microtubule, coupled to the hydrolysis of a nucleoside triphosphate (usually ATP). | Interacting selectively and non-covalently with ATP, adenosine 5'-triphosphate, a universally important coenzyme and enzyme regulator. | Any complex that includes a dimer of molecules from the kinesin superfamily, a group of related proteins that contain an extended region of predict…	Human: kinesin family member 17 (KIF17)	Kinesin (1) / Microtub_bd (1) / Kinesin_assoc (1)	Kinesin motor domain (1) / Microtubule binding (1) / Kinesin-associated (1)	kinesin-like protein KIF17 isoform a [Homo sapiens]	0	NP_065867.2	KIF17	kinesin family member 3C [Drosophila melanogaster]	3.99e-135	kinesin-like protein KIF17 isoform 1 [Mus musculus]	0
1.68754e-28	1.68665	0.237	0.062	4.73238e-24	1	dd-Smed-v6-27625-0-1	zinc ion binding	Interacting selectively and non-covalently with zinc (Zn) ions.	Human: LIM domain only 4 (LMO4)	LIM (1)	LIM domain (1)	LIM domain transcription factor LMO4 [Homo sapiens]	1.64e-25	NP_006760.1	LMO4	beadex, isoform C [Drosophila melanogaster]	1.21e-25	LIM domain transcription factor LMO4 [Mus musculus]	1.39e-25
2.16369e-28	3.87975	0.055	0.004	6.06762e-24	1	dd-Smed-v6-46927-0-1						protein Tob1 isoform 1 [Homo sapiens]	0.89	NP_005740.1	TOB1		NA	leucine-rich repeat and immunoglobulin-like domain-containing nogo receptor-interacting protein 1 isoform X1 [Mus musculus]	7.8
3.57617e-28	1.27966	0.299	0.093	1.00287e-23	1	dd-Smed-v6-10282-0-1			PFAM: Spectrin,	Spectrin (1)	Spectrin repeat (1)	nesprin-1 isoform X8 [Homo sapiens]	5.19e-05	XP_006715475.1	SYNE1	Muscle-specific protein 300 kDa, isoform B [Drosophila melanogaster]	1.28e-12	nesprin-1 isoform X17 [Mus musculus]	0.000145
3.92434e-28	1.37092	0.42	0.163	1.1005e-23	1	dd-Smed-v6-9934-0-1			PFAM: DUF389,	DUF389 (1)	Domain of unknown function (DUF389) (1)		NA			uncharacterized protein Dmel_CG34109 [Drosophila melanogaster]	2.37e-41	5-hydroxytryptamine receptor 1F [Mus musculus]	0.88
4.38153e-28	1.96933	0.226	0.059	1.22871e-23	1	dd-Smed-v6-6518-0-1			Human: coiled-coil domain containing 37 (CCDC37)	DUF4200 (1)	Domain of unknown function (DUF4200) (1)	cilia- and flagella-associated protein 100 isoform X1 [Homo sapiens]	1.88e-76	XP_006713686.1	CFAP100	oscillin, isoform E [Drosophila melanogaster]	4	cilia- and flagella-associated protein 100 isoform X3 [Mus musculus]	7.4e-70
5.8931e-28	1.87202	0.307	0.101	1.6526e-23	1	dd-Smed-v6-16813-0-1			Human: phospholipid scramblase 1 (PLSCR1)	Scramblase (1)	Scramblase (1)	phospholipid scramblase 1 isoform 2 [Homo sapiens]	1.14e-78	NP_001350801.1	PLSCR1	scramblase 1, isoform B [Drosophila melanogaster]	3.89e-67	phospholipid scramblase 1 isoform X1 [Mus musculus]	1.09e-71
7.84535e-28	2.15574	0.245	0.068	2.20007e-23	1	dd-Smed-v6-12043-0-1			Human: leucine rich repeat containing 71 (LRRC71)	LRR_6 (1) / LRR_1 (1)	Leucine Rich repeat (1) / Leucine Rich Repeat (1)	leucine-rich repeat-containing protein 71 isoform X10 [Homo sapiens]	1.56e-38	XP_011507543.1	LRRC71	uncharacterized protein Dmel_CG7886 [Drosophila melanogaster]	0.012	leucine-rich repeat-containing protein 71 [Mus musculus]	2.1e-33
8.27641e-28	1.94528	0.237	0.064	2.32095e-23	1	dd-Smed-v6-10615-0-1	protein binding	Interacting selectively and non-covalently with any protein or protein complex (a complex of two or more proteins that may include other nonprotein molecules).	Human: ankyrin repeat domain 42 (ANKRD42)	Ank_2 (1) / Ank_4 (1) / Ank_5 (1) / Ank_3 (1) / Ank (1) / DUF1843 (1)	Ankyrin repeats (3 copies) (1) / Ankyrin repeats (many copies) (2) / Ankyrin repeat (2) / Domain of unknown function (DUF1843) (1)	ankyrin repeat domain-containing protein 42 isoform 3 [Homo sapiens]	3.99e-136	NP_001287901.1	ANKRD42	uncharacterized protein Dmel_CG10011 [Drosophila melanogaster]	2.21e-29	ankyrin repeat domain-containing protein 42 [Mus musculus]	7.71e-136
1.04723e-27	2.18968	0.164	0.033	2.93673e-23	1	dd-Smed-v6-36253-0-1							NA			meru, isoform A [Drosophila melanogaster]	2.1		NA
1.2408e-27	1.65498	0.321	0.107	3.47957e-23	1	dd-Smed-v6-6858-0-1			Human: coiled-coil domain containing 146 (CCDC146)			coiled-coil domain-containing protein 146 [Homo sapiens]	2.25e-114	NP_065930.2	CCDC146	Occludin-Related Y [Drosophila melanogaster]	6.6e-06	coiled-coil domain-containing protein 146 [Mus musculus]	6.55e-115
1.25522e-27	2.03368	0.164	0.033	3.52001e-23	1	dd-Smed-v6-5491-0-1	calcium ion binding	Interacting selectively and non-covalently with calcium ions (Ca2+).	Human: myosin, light chain 1, alkali; skeletal, fast (MYL1)f	EF-hand_7 (1) / EF-hand_6 (1) / EF-hand_9 (1) / Thioredoxin_3 (1)	EF-hand domain pair (1) / EF-hand domain (2) / Thioredoxin domain (1)	myosin light chain 1/3, skeletal muscle isoform isoform 3f [Homo sapiens]	5.32e-14	NP_524146.1	MYL1	calmodulin, isoform B [Drosophila melanogaster]	1.64e-13	myosin light chain 1/3, skeletal muscle isoform isoform X3 [Mus musculus]	1.84e-13
1.25568e-27	4.40029	0.04	0.002	3.52132e-23	1	dd-Smed-v6-16021-0-1	DNA binding | regulation of transcription, DNA-templated | sequence-specific DNA binding	Any molecular function by which a gene product interacts selectively and non-covalently with DNA (deoxyribonucleic acid). | Any process that modulates the frequency, rate or extent of cellular DNA-templated transcription. | Interacting selectively and non-covalently with DNA of a specific nucleotide composition, e.g. GC-rich DNA binding, or with a specific sequence motif or type of DNA e.g. promo…	Human: homeobox B9 (HOXB9)	Homeodomain (1)	Homeodomain (1)	homeobox protein Hox-B9 [Homo sapiens]	3.14e-15	NP_076922.1	HOXB9	abdominal B, isoform G [Drosophila melanogaster]	1.9e-17	homeobox protein Hox-B9 [Mus musculus]	2.23e-15
1.30725e-27	2.18897	0.223	0.059	3.66592e-23	1	dd-Smed-v6-4965-0-1						S-phase kinase-associated protein 1 isoform b [Homo sapiens]	6.2	NP_733779.1	SKP1	ionotropic receptor 7g [Drosophila melanogaster]	0.65	S-phase kinase-associated protein 1 isoform X1 [Mus musculus]	5
1.36833e-27	2.04508	0.237	0.065	3.83721e-23	1	dd-Smed-v6-7362-0-1			Human: B9 protein domain 2 (B9D2)	B9-C2 (1)	Ciliary basal body-associated (1)	B9 domain-containing protein 2 isoform X1 [Homo sapiens]	1.53e-78	XP_011525651.1	B9D2	B9d2 [Drosophila melanogaster]	7.58e-47	B9 domain-containing protein 2 [Mus musculus]	4.76e-78
1.52032e-27	1.56591	0.343	0.118	4.26345e-23	1	dd-Smed-v6-9637-0-1	protein binding | ATP binding	Interacting selectively and non-covalently with any protein or protein complex (a complex of two or more proteins that may include other nonprotein molecules). | Interacting selectively and non-covalently with ATP, adenosine 5'-triphosphate, a universally important coenzyme and enzyme regulator.	Human: KIAA1239 (KIAA1239)	ATPase_2 (1)	ATPase domain predominantly from Archaea (1)	NACHT and WD repeat domain-containing protein 2 [Homo sapiens]	1.24e-34	NP_001138462.1	NWD2	uncharacterized protein Dmel_CG10185 [Drosophila melanogaster]	1.77e-35	NACHT and WD repeat domain-containing protein 2 [Mus musculus]	8.71e-37
1.80564e-27	1.70827	0.266	0.079	5.06357e-23	1	dd-Smed-v6-12056-0-1	protein binding	Interacting selectively and non-covalently with any protein or protein complex (a complex of two or more proteins that may include other nonprotein molecules).	Human: tetratricopeptide repeat domain 21B (TTC21B)			tetratricopeptide repeat protein 21B [Homo sapiens]	0	NP_079029.3	TTC21B	Ctr9, isoform B [Drosophila melanogaster]	0.054	tetratricopeptide repeat protein 21B isoform a [Mus musculus]	0
2.21235e-27	3.68335	0.044	0.002	6.20411e-23	1	dd-Smed-v6-74553-0-1						tyrosine-protein phosphatase non-receptor type 23 isoform 2 [Homo sapiens]	0.83	NP_001291411.1	PTPN23	ectopic P-granules autophagy protein 5, isoform D [Drosophila melanogaster]	2.7	tyrosine-protein phosphatase non-receptor type 23 isoform X2 [Mus musculus]	0.43
2.31025e-27	1.67986	0.332	0.115	6.47864e-23	1	dd-Smed-v6-1378-0-1	integral component of membrane	The component of a membrane consisting of the gene products and protein complexes having at least some part of their peptide sequence embedded in the hydrophobic region of the membrane.	PFAM: Tetraspannin,	Tetraspanin (1)	Tetraspanin family (1)	tetraspanin-3 isoform 2 [Homo sapiens]	0.000149	NP_944492.1	TSPAN3	tetraspanin 33B [Drosophila melanogaster]	0.17	tetraspanin-3 [Mus musculus]	0.002
2.52703e-27	1.40661	0.372	0.137	7.08654e-23	1	dd-Smed-v6-20909-0-1	carbohydrate binding	Interacting selectively and non-covalently with any carbohydrate, which includes monosaccharides, oligosaccharides and polysaccharides as well as substances derived from monosaccharides by reduction of the carbonyl group (alditols), by oxidation of one or more hydroxy groups to afford the corresponding aldehydes, ketones, or carboxylic acids, or by replacement of one or more hydroxy group(s) by a…	PFAM: Gal_Lectin,	Gal_Lectin (1)	Galactose binding lectin domain (1)		NA				NA	protein eva-1 homolog C isoform X1 [Mus musculus]	4.5
2.66628e-27	2.0429	0.204	0.05	7.47704e-23	1	dd-Smed-v6-5437-0-1	calcium ion binding | protein binding	Interacting selectively and non-covalently with calcium ions (Ca2+). | Interacting selectively and non-covalently with any protein or protein complex (a complex of two or more proteins that may include other nonprotein molecules).	Human: WD repeat domain 49 (WDR49)	WD40 (1) / ANAPC4_WD40 (1) / EF-hand_7 (1) / EF-hand_8 (1) / EF-hand_1 (1) / NBCH_WD40 (1) / EF-hand_6 (1) / Nup160 (1)	WD domain (1) / Anaphase-promoting complex subunit 4 WD40 domain (1) / EF-hand domain pair (2) / EF hand (1) / Neurobeachin beta propeller domain (1) / EF-hand domain (1) / Nucleoporin Nup120 (1)	WD repeat-containing protein 49 isoform 1 [Homo sapiens]	9.43e-69	NP_001335881.1	WDR49	WD40 Y [Drosophila melanogaster]	2.87e-33	uncharacterized protein LOC381693 isoform X1 [Mus musculus]	0
2.80353e-27	2.14663	0.226	0.061	7.86193e-23	1	dd-Smed-v6-14243-0-1	Rho guanyl-nucleotide exchange factor activity | protein binding | regulation of Rho protein signal transduction	Stimulates the exchange of guanyl nucleotides associated with a GTPase of the Rho family. Under normal cellular physiological conditions, the concentration of GTP is higher than that of GDP, favoring the replacement of GDP by GTP in association with the GTPase. | Interacting selectively and non-covalently with any protein or protein complex (a complex of two or more proteins that may include othe…	Human: epithelial cell transforming sequence 2 oncogene-like (ECT2L)	RhoGEF (1) / F-box-like (1) / F-box (1)	RhoGEF domain (1) / F-box-like (1) / F-box domain (1)	epithelial cell-transforming sequence 2 oncogene-like isoform X4 [Homo sapiens]	4.95e-77	XP_016866319.1	ECT2L	pebble, isoform F [Drosophila melanogaster]	5.54e-10	epithelial cell-transforming sequence 2 oncogene-like isoform 2 [Mus musculus]	1.91e-44
2.94944e-27	1.90578	0.23	0.061	8.27113e-23	1	dd-Smed-v6-9328-0-1			Human: coiled-coil domain containing 176 (CCDC176)	DUF4515 (1)	Domain of unknown function (DUF4515) (1)	basal body-orientation factor 1 [Homo sapiens]	8.79e-85	NP_079333.2	BBOF1	laminin A [Drosophila melanogaster]	0.15	basal body-orientation factor 1 [Mus musculus]	1.86e-80
3.50038e-27	1.78667	0.274	0.083	9.81611e-23	1	dd-Smed-v6-19518-0-1	microtubule motor activity | microtubule-based movement	Catalysis of movement along a microtubule, coupled to the hydrolysis of a nucleoside triphosphate (usually ATP). | A microtubule-based process that is mediated by motor proteins and results in the movement of organelles, other microtubules, or other particles along microtubules.	Human: dynein, axonemal, heavy chain 2 (DNAH2)	DHC_N1 (1)	Dynein heavy chain (1)	dynein axonemal heavy chain 2 isoform 2 [Homo sapiens]	0	NP_001290199.1	DNAH2	male fertility factor kl2 [Drosophila melanogaster]	4.86e-77	dynein heavy chain 2, axonemal isoform X8 [Mus musculus]	0
4.45645e-27	1.65221	0.347	0.125	1.24972e-22	1	dd-Smed-v6-4124-0-1	ATP binding | transport | integral component of membrane | ATPase activity | ATPase activity, coupled to transmembrane movement of substances | transmembrane transport	Interacting selectively and non-covalently with ATP, adenosine 5'-triphosphate, a universally important coenzyme and enzyme regulator. | The directed movement of substances (such as macromolecules, small molecules, ions) into, out of or within a cell, or between cells, or within a multicellular organism by means of some agent such as a transporter or pore. | The component of a membrane consisting…	Human: ATP-binding cassette, sub-family B (MDR/TAP), member 1 (ABCB1)			ATP-dependent translocase ABCB1 isoform 2 [Homo sapiens]	0	NP_001335875.1	ABCB1	multi drug resistance 50 [Drosophila melanogaster]	0	ATP-dependent translocase ABCB1 [Mus musculus]	0
4.98434e-27	2.20165	0.212	0.054	1.39776e-22	1	dd-Smed-v6-13248-0-1	protein binding	Interacting selectively and non-covalently with any protein or protein complex (a complex of two or more proteins that may include other nonprotein molecules).	Human: WD repeat domain 49 (WDR49)	WD40 (1) / EF-hand_8 (1) / NBCH_WD40 (1)	WD domain (1) / EF-hand domain pair (1) / Neurobeachin beta propeller domain (1)	WD repeat-containing protein 49 isoform 1 [Homo sapiens]	0	NP_001335881.1	WDR49	WD40 Y [Drosophila melanogaster]	2.08e-39	WD repeat-containing protein 49 isoform X1 [Mus musculus]	0
5.61829e-27	3.35026	0.066	0.006	1.57554e-22	1	dd-Smed-v6-17564-0-1							NA				NA		NA
8.92585e-27	1.95234	0.248	0.071	2.50308e-22	1	dd-Smed-v6-6152-0-1			Human: coiled-coil domain containing 65 (CCDC65)	NYD-SP28 (1) / NYD-SP28_assoc (1)	Sperm tail (1) / Sperm tail C-terminal domain (1)	dynein regulatory complex subunit 2 isoform 1 [Homo sapiens]	6.93e-138	NP_149115.2	CCDC65	uncharacterized protein Dmel_CG30259 [Drosophila melanogaster]	6.92e-36	dynein regulatory complex subunit 2 isoform 1 [Mus musculus]	1.18e-143
9.7158e-27	4.92059	0.036	0.001	2.7246e-22	1	dd-Smed-v6-40003-0-2			Human: KIAA1586			E3 SUMO-protein ligase KIAA1586 isoform c [Homo sapiens]	3.24e-20	NP_001273205.1	KIAA1586	imaginal disc growth factor 1 [Drosophila melanogaster]	2.1	PR domain-containing protein 11 isoform X3 [Mus musculus]	7.5
1.24942e-26	2.35204	0.157	0.032	3.50376e-22	1	dd-Smed-v6-6622-0-1			Human: chromosome 2 open reading frame 73 (C2orf73)	GDWWSH (1)	Protein of unknown function with motif GDWWSH (1)	uncharacterized protein C2orf73 isoform 1 [Homo sapiens]	2.45e-11	NP_001093866.1	C2orf73	aftiphilin, isoform E [Drosophila melanogaster]	0.95	uncharacterized protein C2orf73 homolog [Mus musculus]	1.84e-11
1.27636e-26	2.71024	0.117	0.019	3.57931e-22	1	dd-Smed-v6-14890-0-1	protein binding	Interacting selectively and non-covalently with any protein or protein complex (a complex of two or more proteins that may include other nonprotein molecules).	Human: F-box and leucine-rich repeat protein 13 (FBXL13)	LRR_4 (1) / LRR_6 (1) / F-box-like (1) / LRR_1 (1) / LRR_8 (1) / F-box (1)	Leucine Rich repeats (2 copies) (1) / Leucine Rich repeat (1) / F-box-like (1) / Leucine Rich Repeat (1) / Leucine rich repeat (1) / F-box domain (1)	dynein regulatory complex subunit 6 isoform 4 [Homo sapiens]	4.2e-134	NP_001381423.1	FBXL13	uncharacterized protein Dmel_CG9003, isoform C [Drosophila melanogaster]	1.62e-41	dynein regulatory complex subunit 6 isoform a [Mus musculus]	4.74e-134
1.96839e-26	2.09841	0.19	0.045	5.51996e-22	1	dd-Smed-v6-12161-0-1	protein binding | oxidoreductase activity, acting on NAD(P)H | electron transport chain	Interacting selectively and non-covalently with any protein or protein complex (a complex of two or more proteins that may include other nonprotein molecules). | Catalysis of an oxidation-reduction (redox) reaction in which NADH or NADPH acts as a hydrogen or electron donor and reduces a hydrogen or electron acceptor. | A process in which a series of electron carriers operate together to transfer…	Human: WD repeat domain 93 (WDR93)			WD repeat-containing protein 93 isoform 1 [Homo sapiens]	1.97e-19	NP_064597.1	WDR93	uncharacterized protein Dmel_CG32106, isoform D [Drosophila melanogaster]	2.5	WD repeat-containing protein 93 isoform 2 [Mus musculus]	2.72e-25
2.33277e-26	2.24095	0.215	0.058	6.54179e-22	1	dd-Smed-v6-5551-0-1			Human: family with sequence similarity 154, member A (FAM154A)			stabilizer of axonemal microtubules 1 isoform a [Homo sapiens]	6.23e-50	NP_714918.2	SAXO1	uncharacterized protein Dmel_CG30069 [Drosophila melanogaster]	0.001	stabilizer of axonemal microtubules 2 isoform X1 [Mus musculus]	7.25e-47
3.21773e-26	1.85173	0.252	0.074	9.02347e-22	1	dd-Smed-v6-4304-0-1	hormone activity | extracellular region	The action characteristic of a hormone, any substance formed in very small amounts in one specialized organ or group of cells and carried (sometimes in the bloodstream) to another organ or group of cells in the same organism, upon which it has a specific regulatory action. The term was originally applied to agents with a stimulatory physiological action in vertebrate animals (as opposed to a chal…	Human: spermatogenesis associated 6 (SPATA6)	SPATA6 (1)	Spermatogenesis-assoc protein 6 (1)	spermatogenesis-associated protein 6 isoform X10 [Homo sapiens]	1.06e-13	XP_006710764.1	SPATA6	uncharacterized protein Dmel_CG14079 [Drosophila melanogaster]	8.93e-06	spermatogenesis-associated protein 6 isoform 1 precursor [Mus musculus]	2.94e-13
3.22241e-26	1.47618	0.35	0.126	9.03661e-22	1	dd-Smed-v6-13976-0-1			Human: 5-azacytidine induced 1 (AZI1)			centrosomal protein of 131 kDa isoform X3 [Homo sapiens]	4.64e-109	XP_011522852.1	CEP131	dilatory, isoform D [Drosophila melanogaster]	1.37e-31	centrosomal protein of 131 kDa [Mus musculus]	4.97e-107
4.61694e-26	1.57033	0.215	0.056	1.29473e-21	1	dd-Smed-v6-7428-0-1						phosphatase and actin regulator 1 isoform X1 [Homo sapiens]	0.43	XP_016865941.1	PHACTR1		NA	phosphatase and actin regulator 1 isoform X2 [Mus musculus]	0.52
4.86747e-26	3.69704	0.058	0.005	1.36498e-21	1	dd-Smed-v6-41430-0-1						rho guanine nucleotide exchange factor 28 isoform 3 [Homo sapiens]	8.1	NP_001231293.1	ARHGEF28	bitesize, isoform B [Drosophila melanogaster]	8.6		NA
5.16477e-26	2.79998	0.109	0.017	1.44836e-21	1	dd-Smed-v6-4229-0-1			Human: TBATA	SPATIAL (1)	SPATIAL (1)	protein TBATA isoform a [Homo sapiens]	0.000231	NP_001305170.1	TBATA	uncharacterized protein Dmel_CG16791, isoform D [Drosophila melanogaster]	1.5	protein TBATA isoform 2 [Mus musculus]	2.1e-05
5.44773e-26	1.79473	0.288	0.093	1.52771e-21	1	dd-Smed-v6-7027-0-1							NA				NA		NA
6.10287e-26	2.67366	0.106	0.016	1.71143e-21	1	dd-Smed-v6-11828-0-1	protein binding	Interacting selectively and non-covalently with any protein or protein complex (a complex of two or more proteins that may include other nonprotein molecules).	Human: KIAA1875 (KIAA1875)	WD40 (1)	WD domain (1)	WD repeat-containing protein 97 [Homo sapiens]	1.7e-39	NP_001303238.1	WDR97	receptor of activated protein kinase C 1, isoform A [Drosophila melanogaster]	4.3e-08	WD repeat-containing protein 97 [Mus musculus]	7.59e-39
1.67159e-25	1.82423	0.234	0.066	4.68763e-21	1	dd-Smed-v6-11834-0-1							NA				NA		NA
2.29894e-25	1.87279	0.219	0.059	6.4469e-21	1	dd-Smed-v6-8243-0-1			PFAM: DUF1330,	DUF1330 (1)	Domain of unknown function (DUF1330) (1)		NA				NA		NA
2.60117e-25	1.89183	0.15	0.03	7.29446e-21	1	dd-Smed-v6-23416-0-1			Human: chromosome 14 open reading frame 166B (C14orf166B)	LRR_6 (1) / LRR_1 (1) / LRR_4 (1)	Leucine Rich repeat (1) / Leucine Rich Repeat (1) / Leucine Rich repeats (2 copies) (1)	leucine-rich repeat-containing protein 74B isoform X1 [Homo sapiens]	4.92e-26	XP_011528475.1	LRRC74B	uncharacterized protein Dmel_CG31635, isoform D [Drosophila melanogaster]	0.003	leucine-rich repeat-containing protein 74A isoform X1 [Mus musculus]	7.86e-22
4.00884e-25	1.58935	0.296	0.098	1.1242e-20	1	dd-Smed-v6-353-0-1			Human: cell death-inducing p53 target 1 (CDIP1)	zf-LITAF-like (1)	LITAF-like zinc ribbon domain (1)	cell death-inducing p53-target protein 1 isoform c [Homo sapiens]	5.41e-07	NP_001185985.1	CDIP1	uncharacterized protein Dmel_CG32280, isoform C [Drosophila melanogaster]	0.000122	cell death-inducing p53-target protein 1 isoform 3 [Mus musculus]	1.17e-06
4.21269e-25	2.14	0.19	0.047	1.18136e-20	1	dd-Smed-v6-6404-0-1			Human: protein phosphatase 1, regulatory subunit 32 (PPP1R32)	PPP1R32 (1)	Protein phosphatase 1 regulatory subunit 32 (1)	protein phosphatase 1 regulatory subunit 32 isoform 1 [Homo sapiens]	3.72e-25	NP_659454.2	PPP1R32	unextended, isoform H [Drosophila melanogaster]	3.3	protein phosphatase 1 regulatory subunit 32 isoform X1 [Mus musculus]	6.54e-31
5.25801e-25	1.68339	0.296	0.101	1.4745e-20	1	dd-Smed-v6-6035-0-1	calcium ion binding	Interacting selectively and non-covalently with calcium ions (Ca2+).	Human: EF-hand domain (C-terminal) containing 2 (EFHC2)	DM10_dom (1)	DM10 domain (1)	EF-hand domain-containing family member C2 [Homo sapiens]	0	NP_079460.2	EFHC2	EF-hand domain containing 1.2 [Drosophila melanogaster]	7.6e-140	EF-hand domain-containing family member C2 [Mus musculus]	0
1.05686e-24	2.50581	0.139	0.028	2.96376e-20	1	dd-Smed-v6-9027-0-1	protein binding	Interacting selectively and non-covalently with any protein or protein complex (a complex of two or more proteins that may include other nonprotein molecules).	Human: ankyrin repeat and ubiquitin domain containing 1 (ANKUB1)	ubiquitin (1) / Ank_2 (1)	Ubiquitin family (1) / Ankyrin repeats (3 copies) (1)	protein ANKUB1 isoform 1 [Homo sapiens]	4.55e-79	NP_001138432.1	ANKUB1	ankyrin, isoform D [Drosophila melanogaster]	0.31	protein ANKUB1 [Mus musculus]	8.04e-30
1.06182e-24	1.16251	0.453	0.191	2.97766e-20	1	dd-Smed-v6-15889-0-1	protein binding	Interacting selectively and non-covalently with any protein or protein complex (a complex of two or more proteins that may include other nonprotein molecules).	Human: copine VIII (CPNE8)	Copine (1) / C2 (1) / vWA-TerF-like (1)	Copine (1) / C2 domain (1) / vWA found in TerF C terminus (1)	copine-8 [Homo sapiens]	8.69e-100	NP_705898.1	CPNE8	Nedd4, isoform G [Drosophila melanogaster]	1.8	copine-8 isoform 1 [Mus musculus]	1.37e-99
1.09875e-24	1.99554	0.19	0.047	3.08123e-20	1	dd-Smed-v6-2339-0-1			Human: tektin 2 (testicular) (TEKT2)	Tektin (1)	Tektin family (1)	tektin-2 isoform X1 [Homo sapiens]	3e-114	XP_016856544.1	TEKT2	uncharacterized protein Dmel_CG3085, isoform A [Drosophila melanogaster]	1.33e-44	tektin-2 [Mus musculus]	1.12e-103
1.57151e-24	1.91504	0.19	0.048	4.40698e-20	1	dd-Smed-v6-5490-0-1			Human: primary cilia formation (PIFO)	SHIPPO-rpt (1)	Sperm-tail PG-rich repeat (1)	protein pitchfork isoform 1 [Homo sapiens]	1.77e-18	NP_857594.2	PIFO	bag of marbles [Drosophila melanogaster]	3.2	protein pitchfork isoform b [Mus musculus]	2.08e-21
1.76632e-24	1.98486	0.204	0.054	4.95329e-20	1	dd-Smed-v6-13475-0-1	gap junction	A cell-cell junction that is composed of an array of small channels that permit small molecules to pass from one cell to another. At gap junctions, the membranes of two adjacent cells are separated by a uniform narrow gap of about 2-4 nm that is spanned by channel-forming proteins called connexins, which form hexagonal tubes called connexons.	PFAM: Innexin,	Innexin (1)	Innexin (1)		NA			innexin 2, isoform B [Drosophila melanogaster]	4.19e-18		NA
1.85525e-24	2.72108	0.091	0.013	5.20268e-20	1	dd-Smed-v6-16464-0-1							NA				NA	uncharacterized protein C18orf63 homolog [Mus musculus]	3.2
2.3892e-24	1.38713	0.398	0.162	6.70003e-20	1	dd-Smed-v6-9671-0-1			Smed: CEP78	LRR_6 (1)	Leucine Rich repeat (1)	centrosomal protein of 78 kDa isoform h [Homo sapiens]	7.91e-111	NP_001336769.1	CEP78	uncharacterized protein Dmel_CG7886 [Drosophila melanogaster]	6.31e-43	centrosomal protein of 78 kDa isoform X4 [Mus musculus]	4.55e-107
2.52935e-24	1.7151	0.365	0.147	7.09306e-20	1	dd-Smed-v6-595-0-1			PFAM: HSBP1,	HSBP1 (1) / FNIP_M (1)	Heat shock factor binding protein 1 (1) / Folliculin-interacting protein middle domain (1)	heat shock factor-binding protein 1 [Homo sapiens]	1.12e-08	NP_001528.1	HSBP1	uncharacterized protein Dmel_CG5446, isoform A [Drosophila melanogaster]	1.47e-07	heat shock factor-binding protein 1 [Mus musculus]	5.15e-08
2.70426e-24	1.98619	0.219	0.062	7.58356e-20	1	dd-Smed-v6-4707-0-1			Human: radial spoke head 9 homolog (Chlamydomonas) (RSPH9)	Radial_spoke (1)	Radial spokehead-like protein (1)	radial spoke head protein 9 homolog isoform 1 [Homo sapiens]	8.22e-97	NP_689945.2	RSPH9	radial spoke head protein 9 [Drosophila melanogaster]	7.32e-49	radial spoke head protein 9 homolog [Mus musculus]	2.33e-91
2.70591e-24	1.90037	0.255	0.081	7.58819e-20	1	dd-Smed-v6-8073-0-1			Human: bestrophin 1 (BEST1)	Bestrophin (1)	Bestrophin (1)	bestrophin-1 isoform 1 [Homo sapiens]	9.69e-71	NP_004174.1	BEST1	bestrophin 1, isoform A [Drosophila melanogaster]	3.21e-71	bestrophin-3 isoform X5 [Mus musculus]	4.04e-68
3.42792e-24	1.32869	0.394	0.156	9.61293e-20	1	dd-Smed-v6-10823-0-1						kinesin-like protein KIF15 isoform X5 [Homo sapiens]	1.1	XP_016862376.1	KIF15		NA	kinesin-like protein KIF15 [Mus musculus]	0.22
4.27124e-24	1.41183	0.427	0.186	1.19778e-19	1	dd-Smed-v6-7145-0-1	nucleus | centrosome | cilium morphogenesis	A membrane-bounded organelle of eukaryotic cells in which chromosomes are housed and replicated. In most cells, the nucleus contains all of the cell's chromosomes except the organellar chromosomes, and is the site of RNA synthesis and processing. In some species, or in specialized cell types, RNA metabolism or DNA replication may be absent. | A structure comprised of a core structure (in most org…	Human: centrosomal protein 290kDa (CEP290)	ERM_helical (1)	Ezrin (1)	centrosomal protein of 290 kDa [Homo sapiens]	0	NP_079390.3	CEP290	cep290, isoform A [Drosophila melanogaster]	0.057	centrosomal protein of 290 kDa isoform X3 [Mus musculus]	0
4.5935e-24	1.14011	0.507	0.241	1.28815e-19	1	dd-Smed-v6-16093-0-1	protein tyrosine phosphatase activity | protein binding | protein dephosphorylation | dephosphorylation | phosphatase activity	Catalysis of the reaction: protein tyrosine phosphate + H2O = protein tyrosine + phosphate. | Interacting selectively and non-covalently with any protein or protein complex (a complex of two or more proteins that may include other nonprotein molecules). | The process of removing one or more phosphoric residues from a protein. | The process of removing one or more phosphoric (ester or anhydride) r…	Human: protein tyrosine phosphatase, receptor type, F (PTPRF)	Y_phosphatase (1) / fn3 (1) / Ig_3 (1) / I-set (1) / Ig_2 (1) / ig (1) / DSPc (1) / Y_phosphatase3 (1) / V-set (1)	Protein-tyrosine phosphatase (1) / Fibronectin type III domain (1) / Immunoglobulin domain (3) / Immunoglobulin I-set domain (1) / Dual specificity phosphatase (1) / Tyrosine phosphatase family (1) / Immunoglobulin V-set domain (1)	receptor-type tyrosine-protein phosphatase S isoform X17 [Homo sapiens]	1.39e-174	XP_011526460.1	PTPRS	Leukocyte-antigen-related-like, isoform I [Drosophila melanogaster]	2.85e-161	receptor-type tyrosine-protein phosphatase S isoform X13 [Mus musculus]	1.06e-173
7.37304e-24	2.04742	0.215	0.061	2.06762e-19	1	dd-Smed-v6-9188-0-1							NA				NA		NA
9.32809e-24	1.54805	0.292	0.099	2.61588e-19	1	dd-Smed-v6-13628-0-1	nucleotide binding | magnesium ion binding | phospholipid-translocating ATPase activity | ATP binding | phospholipid transport | integral component of membrane | metal ion binding	Interacting selectively and non-covalently with a nucleotide, any compound consisting of a nucleoside that is esterified with (ortho)phosphate or an oligophosphate at any hydroxyl group on the ribose or deoxyribose. | Interacting selectively and non-covalently with magnesium (Mg) ions. | Catalysis of the movement of phospholipids from one membrane bilayer leaflet to the other, driven by the hydro…	Human: ATPase, class V, type 10A (ATP10A)	PhoLip_ATPase_C (1) / PhoLip_ATPase_N (1) / Cation_ATPase (1) / Hydrolase (1) / E1-E2_ATPase (1) / Hydrolase_3 (1)	Phospholipid-translocating P-type ATPase C-terminal (1) / Phospholipid-translocating ATPase N-terminal (1) / Cation transport ATPase (P-type) (1) / haloacid dehalogenase-like hydrolase (2) / E1-E2 ATPase (1)	phospholipid-transporting ATPase VA isoform X2 [Homo sapiens]	0	XP_011520130.1	ATP10A	uncharacterized protein Dmel_CG33298, isoform A [Drosophila melanogaster]	1.1e-135	probable phospholipid-transporting ATPase VA isoform X1 [Mus musculus]	0
1.06186e-23	1.26108	0.471	0.212	2.97776e-19	1	dd-Smed-v6-6111-0-1	transporter activity | transport | membrane	Enables the directed movement of substances (such as macromolecules, small molecules, ions) into, out of or within a cell, or between cells. | The directed movement of substances (such as macromolecules, small molecules, ions) into, out of or within a cell, or between cells, or within a multicellular organism by means of some agent such as a transporter or pore. | A lipid bilayer along with all t…	Human: aquaporin 4 (AQP4)a	MIP (1)	Major intrinsic protein (1)	aquaporin-4 isoform X1 [Homo sapiens]	1e-37	XP_011524244.1	AQP4	drip, isoform C [Drosophila melanogaster]	2.16e-37	aquaporin-4 isoform M1 [Mus musculus]	2.83e-37
1.20402e-23	2.25385	0.117	0.021	3.37644e-19	1	dd-Smed-v6-11894-0-1	protein binding	Interacting selectively and non-covalently with any protein or protein complex (a complex of two or more proteins that may include other nonprotein molecules).	Human: tetratricopeptide repeat domain 16 (TTC16)	TPR_2 (1) / TPR_1 (1) / TPR_16 (1) / TPR_11 (1) / TPR_12 (1) / TPR_19 (1) / TPR_8 (1) / TPR_7 (1) / TPR_17 (1) / ANAPC3 (1) / TPR_14 (1) / TPR_9 (1)	Tetratricopeptide repeat (10) / TPR repeat (1) / Anaphase-promoting complex (1)	tetratricopeptide repeat protein 16 isoform X11 [Homo sapiens]	1.1e-93	XP_011516597.1	TTC16	tetratricopeptide repeat protein 2, isoform A [Drosophila melanogaster]	4.17e-08	tetratricopeptide repeat protein 16 isoform c [Mus musculus]	8.31e-98
1.53509e-23	1.73262	0.248	0.077	4.30486e-19	1	dd-Smed-v6-7198-0-1	catalytic activity | protein binding | metabolic process | oxidoreductase activity	Catalysis of a biochemical reaction at physiological temperatures. In biologically catalyzed reactions, the reactants are known as substrates, and the catalysts are naturally occurring macromolecular substances known as enzymes. Enzymes possess specific binding sites for substrates, and are usually composed wholly or largely of protein, but RNA that has catalytic activity (ribozyme) is often also…	Human: 3-ketodihydrosphingosine reductase (KDSR)	AMP-binding (1) / NAD_binding_4 (1) / adh_short (1) / adh_short_C2 (1) / Epimerase (1) / KR (1) / PP-binding (1) / Polysacc_synt_2 (1) / 3Beta_HSD (1) / AMP-binding_C (1) / RmlD_sub_bind (1) / GDP_Man_Dehyd (1)	AMP-binding enzyme (1) / Male sterility protein (1) / short chain dehydrogenase (1) / Enoyl-(Acyl carrier protein) reductase (1) / NAD dependent epimerase (1) / KR domain (1) / Phosphopantetheine attachment site (1) / Polysaccharide biosynthesis protein (1) / 3-beta hydroxysteroid dehydrogenase (1) / AMP-binding enzyme C-terminal domain (1) / RmlD substrate binding domain (1) / GDP-mannose 4 (1)	3-ketodihydrosphingosine reductase precursor [Homo sapiens]	2.46e-24	NP_002026.1	KDSR	ebony [Drosophila melanogaster]	4.84e-44	3-ketodihydrosphingosine reductase isoform 2 precursor [Mus musculus]	8.2e-27
1.56993e-23	2.05897	0.179	0.044	4.40257e-19	1	dd-Smed-v6-2868-0-1			PFAM: Enkurin,	Enkurin (1)	Calmodulin-binding (1)	enkurin isoform 1 [Homo sapiens]	1.71e-66	NP_659447.1	ENKUR	uncharacterized protein Dmel_CG16984 [Drosophila melanogaster]	1.41e-17	enkurin [Mus musculus]	4.67e-66
2.3758e-23	1.59105	0.208	0.057	6.66246e-19	1	dd-Smed-v6-11778-0-1	termination of G-protein coupled receptor signaling pathway	The signaling process in which G-protein coupled receptor signaling is brought to an end. For example, through the action of GTPase-activating proteins (GAPs) that act to accelerate hydrolysis of GTP to GDP on G-alpha proteins, thereby terminating the transduced signal.	Human: regulator of G-protein signaling 22 (RGS22)	RGS (1) / YqgF (1)	Regulator of G protein signaling domain (1) / Holliday-junction resolvase-like of SPT6 (1)	regulator of G-protein signaling 22 isoform 3 [Homo sapiens]	1.97e-07	NP_001273622.1	RGS22	Actin-related protein 1 [Drosophila melanogaster]	4.2	regulator of G-protein signaling protein-like isoform X2 [Mus musculus]	1.89e-05
2.68288e-23	1.83572	0.215	0.061	7.5236e-19	1	dd-Smed-v6-10893-0-1	protein binding	Interacting selectively and non-covalently with any protein or protein complex (a complex of two or more proteins that may include other nonprotein molecules).	Human: tetratricopeptide repeat domain 18 (TTC18)	TPR_2 (1) / TPR_8 (1) / TPR_17 (1) / TPR_1 (1) / TPR_14 (1) / TPR_16 (1) / TPR_19 (1) / TPR_11 (1) / TPR_12 (1) / ANAPC3 (1)	Tetratricopeptide repeat (8) / TPR repeat (1) / Anaphase-promoting complex (1)	cilia- and flagella-associated protein 70 isoform X4 [Homo sapiens]	0	XP_006717668.1	CFAP70	uncharacterized protein Dmel_CG6614, isoform A [Drosophila melanogaster]	1.2	cilia- and flagella-associated protein 70 isoform 3 [Mus musculus]	0
5.54935e-23	1.66103	0.252	0.08	1.55621e-18	1	dd-Smed-v6-5798-0-1	calcium ion binding | calcium-dependent phospholipid binding	Interacting selectively and non-covalently with calcium ions (Ca2+). | Interacting selectively and non-covalently with phospholipids, a class of lipids containing phosphoric acid as a mono- or diester, in the presence of calcium.	Human: annexin A7 (ANXA7)	Annexin (1) / CHB_HEX_C_1 (1) / Fn3_assoc (1) / Myb_DNA-bind_7 (1)	Annexin (1) / Chitobiase (1) / Fn3 associated (1) / Myb DNA-binding like (1)	annexin A7 isoform 4 [Homo sapiens]	5.7e-98	NP_001307808.1	ANXA7	annexin B11, isoform A [Drosophila melanogaster]	1.87e-97	annexin A4 isoform X1 [Mus musculus]	5.4e-99
5.55795e-23	1.47668	0.391	0.164	1.55862e-18	1	dd-Smed-v6-2694-0-1			Human: tektin 2 (testicular) (TEKT2)	Tektin (1)	Tektin family (1)	tektin-2 isoform X1 [Homo sapiens]	5.27e-86	XP_016856544.1	TEKT2	uncharacterized protein Dmel_CG3085, isoform A [Drosophila melanogaster]	1.21e-51	tektin-2 [Mus musculus]	5.14e-82
5.99006e-23	2.02279	0.128	0.025	1.67979e-18	1	dd-Smed-v6-9924-0-1			Human: chromosome 2 open reading frame 81 (C2orf81)	DUF4639 (1)	Domain of unknown function (DUF4639) (1)	uncharacterized protein C2orf81 isoform 4 [Homo sapiens]	6.2e-20	NP_001138526.1	C2orf81	Rho GTPase activating protein at 54D, isoform A [Drosophila melanogaster]	0.99	uncharacterized protein C2orf81 homolog [Mus musculus]	8.34e-19
6.03167e-23	1.8286	0.182	0.047	1.69146e-18	1	dd-Smed-v6-8765-0-1						BPI fold-containing family C protein isoform X3 [Homo sapiens]	6	XP_016884229.1	BPIFC	shattered [Drosophila melanogaster]	6.9		NA
6.51116e-23	1.66495	0.241	0.073	1.82592e-18	1	dd-Smed-v6-12969-0-1			Human: coiled-coil domain containing 41 (CCDC41)	Pneumo_M2 (1) / MbeD_MobD (1)	Pneumovirus M2 protein (1) / MbeD (1)	centrosomal protein of 83 kDa isoform X1 [Homo sapiens]	3.39e-43	XP_024304770.1	CEP83	LanB1, isoform B [Drosophila melanogaster]	2.9	centrosomal protein of 83 kDa [Mus musculus]	8.56e-37
9.70152e-23	2.0015	0.15	0.033	2.7206e-18	1	dd-Smed-v6-19988-0-1				Vps16_C (1)	Vps16 (1)		NA			ABC transporter expressed in trachea, isoform C [Drosophila melanogaster]	5.3		NA
1.03989e-22	1.6145	0.277	0.094	2.91617e-18	1	dd-Smed-v6-10737-0-1	nucleotide binding | magnesium ion binding | phospholipid-translocating ATPase activity | ATP binding | phospholipid transport | integral component of membrane | metal ion binding	Interacting selectively and non-covalently with a nucleotide, any compound consisting of a nucleoside that is esterified with (ortho)phosphate or an oligophosphate at any hydroxyl group on the ribose or deoxyribose. | Interacting selectively and non-covalently with magnesium (Mg) ions. | Catalysis of the movement of phospholipids from one membrane bilayer leaflet to the other, driven by the hydro…	Human: ATPase, class V, type 10B (ATP10B)	PhoLip_ATPase_C (1) / PhoLip_ATPase_N (1) / Cation_ATPase (1) / Hydrolase (1) / Hydrolase_3 (1)	Phospholipid-translocating P-type ATPase C-terminal (1) / Phospholipid-translocating ATPase N-terminal (1) / Cation transport ATPase (P-type) (1) / haloacid dehalogenase-like hydrolase (2)	phospholipid-transporting ATPase VB isoform X3 [Homo sapiens]	1.78e-116	XP_011532774.1	ATP10B	uncharacterized protein Dmel_CG33298, isoform B [Drosophila melanogaster]	1.72e-122	probable phospholipid-transporting ATPase VB isoform X3 [Mus musculus]	3.37e-119
1.34415e-22	2.15048	0.153	0.035	3.76941e-18	1	dd-Smed-v6-21965-0-1			Smed: semaphorin-like_protein				NA			semaphorin 2b, isoform C [Drosophila melanogaster]	5.3		NA
1.50095e-22	1.55539	0.245	0.076	4.20913e-18	1	dd-Smed-v6-13092-0-1			Human: family with sequence similarity 149, member A (FAM149A)	DUF3719 (1)	Protein of unknown function (DUF3719) (1)	protein FAM149A isoform 4 [Homo sapiens]	2.32e-17	NP_001382223.1	FAM149A	uncharacterized protein Dmel_CG18284, isoform B [Drosophila melanogaster]	4.8	protein FAM149A [Mus musculus]	1.1e-21
1.61928e-22	1.83169	0.219	0.064	4.54096e-18	1	dd-Smed-v6-14791-0-1	protein binding	Interacting selectively and non-covalently with any protein or protein complex (a complex of two or more proteins that may include other nonprotein molecules).	Human: F-box and WD repeat domain containing 11 (FBXW11)	WD40 (1) / NBCH_WD40 (1) / WD40_like (1) / ANAPC4_WD40 (1)	WD domain (1) / Neurobeachin beta propeller domain (1) / WD40-like domain (1) / Anaphase-promoting complex subunit 4 WD40 domain (1)	F-box/WD repeat-containing protein 11 isoform B [Homo sapiens]	1.36e-16	NP_387448.2	FBXW11	archipelago, isoform B [Drosophila melanogaster]	1.19e-15	F-box/WD repeat-containing protein 11 isoform c [Mus musculus]	1.21e-16
2.29658e-22	1.82371	0.197	0.054	6.4403e-18	1	dd-Smed-v6-11992-0-1						COP9 signalosome complex subunit 2 isoform 2 [Homo sapiens]	1.7	NP_001137359.1	COPS2	uncharacterized protein Dmel_CG13749 [Drosophila melanogaster]	3.9	COP9 signalosome complex subunit 2 isoform a [Mus musculus]	1.5
2.45539e-22	1.43036	0.336	0.127	6.88565e-18	1	dd-Smed-v6-16018-0-1	G-protein coupled receptor activity | G-protein coupled receptor signaling pathway | integral component of membrane	Combining with an extracellular signal and transmitting the signal across the membrane by activating an associated G-protein; promotes the exchange of GDP for GTP on the alpha subunit of a heterotrimeric G-protein complex. | A series of molecular signals that proceeds with an activated receptor promoting the exchange of GDP for GTP on the alpha-subunit of an associated heterotrimeric G-protein co…	PFAM: 7TM_GPCR_Srw, 7tm_1,	7TM_GPCR_Srw (1) / 7tm_1 (1)	Serpentine type 7TM GPCR chemoreceptor Srw (1) / 7 transmembrane receptor (rhodopsin family) (1)	neuropeptide FF receptor 2 isoform 2 [Homo sapiens]	0.018	NP_444264.1	NPFFR2	Sex peptide receptor, isoform A [Drosophila melanogaster]	3.13e-27	neuropeptide FF receptor 2 isoform X1 [Mus musculus]	0.063
2.94195e-22	2.42896	0.088	0.013	8.25011e-18	1	dd-Smed-v6-45970-0-1						kinesin-like protein KIF12 isoform X2 [Homo sapiens]	1.3	XP_005251740.1	KIF12	Kinesin-like protein at 54D, isoform A [Drosophila melanogaster]	0.14	kinesin-like protein KIF12 isoform X1 [Mus musculus]	1.8
3.60429e-22	1.42522	0.277	0.094	1.01075e-17	1	dd-Smed-v6-14748-0-1	nucleotide binding | nucleic acid binding | RNA binding | nucleus | mRNA processing	Interacting selectively and non-covalently with a nucleotide, any compound consisting of a nucleoside that is esterified with (ortho)phosphate or an oligophosphate at any hydroxyl group on the ribose or deoxyribose. | Interacting selectively and non-covalently with any nucleic acid. | Interacting selectively and non-covalently with an RNA molecule or a portion thereof. | A membrane-bounded organe…	Human: polypyrimidine tract binding protein 2 (PTBP2)	RRM_5 (1) / RRM_1 (1) / RRM_8 (1)	RNA recognition motif (2) / RRM-like domain (1)	polypyrimidine tract-binding protein 2 isoform 1 [Homo sapiens]	4.65e-97	NP_001287914.1	PTBP2	hephaestus, isoform Z [Drosophila melanogaster]	3.9e-84	polypyrimidine tract-binding protein 2 isoform X1 [Mus musculus]	5.73e-98
4.01859e-22	1.54154	0.208	0.059	1.12693e-17	1	dd-Smed-v6-17162-0-1	protein kinase activity | protein serine/threonine kinase activity | ATP binding | protein phosphorylation | transferase activity, transferring phosphorus-containing groups	Catalysis of the phosphorylation of an amino acid residue in a protein, usually according to the reaction: a protein + ATP = a phosphoprotein + ADP. | Catalysis of the reactions: ATP + protein serine = ADP + protein serine phosphate, and ATP + protein threonine = ADP + protein threonine phosphate. | Interacting selectively and non-covalently with ATP, adenosine 5'-triphosphate, a universally impo…	Human: cyclin-dependent kinase-like 2 (CDC2-related kinase) (CDKL2)	Pkinase (1) / PK_Tyr_Ser-Thr (1) / Haspin_kinase (1) / RIO1 (1) / ABC1 (1)	Protein kinase domain (1) / Protein tyrosine and serine (1) / Haspin like kinase domain (1) / RIO1 family (1) / ABC1 atypical kinase-like domain (1)	cyclin-dependent kinase-like 2 isoform X4 [Homo sapiens]	3.86e-132	XP_016864300.1	CDKL2	uncharacterized protein Dmel_CG7236, isoform D [Drosophila melanogaster]	1.6e-96	cyclin-dependent kinase-like 2 isoform X5 [Mus musculus]	1.97e-125
5.04258e-22	5.04197	0.029	0.001	1.41409e-17	1	dd-Smed-v6-15270-0-1	protein binding	Interacting selectively and non-covalently with any protein or protein complex (a complex of two or more proteins that may include other nonprotein molecules).	PFAM: Ank_2, Ank_4, Ank_3, Ank,	Ank_2 (1) / Ank_4 (1) / Ank_3 (1) / Ank (1) / Ank_5 (1)	Ankyrin repeats (3 copies) (1) / Ankyrin repeats (many copies) (2) / Ankyrin repeat (2)	serine/threonine-protein phosphatase 6 regulatory ankyrin repeat subunit C isoform X2 [Homo sapiens]	0.000194	XP_016874673.1	ANKRD52	uncharacterized protein Dmel_CG10011 [Drosophila melanogaster]	3.71e-07	ankyrin repeat domain-containing protein 53 [Mus musculus]	0.000337
5.58612e-22	1.19429	0.434	0.193	1.56652e-17	1	dd-Smed-v6-5967-0-1			Human: CEP350	DUF4378 (1)	Domain of unknown function (DUF4378) (1)	centrosome-associated protein 350 isoform X3 [Homo sapiens]	8.13e-06	XP_016858419.1	CEP350		NA	centrosome-associated protein 350 isoform X4 [Mus musculus]	3.78e-06
5.66628e-22	1.61686	0.314	0.118	1.58899e-17	1	dd-Smed-v6-10969-0-1	microtubule motor activity | microtubule-based movement | dynein complex	Catalysis of movement along a microtubule, coupled to the hydrolysis of a nucleoside triphosphate (usually ATP). | A microtubule-based process that is mediated by motor proteins and results in the movement of organelles, other microtubules, or other particles along microtubules. | Any of several large complexes that contain two or three dynein heavy chains and several light chains, and have micro…	Human: dynein, axonemal, heavy chain 14 (DNAH14)			dynein axonemal heavy chain 14 isoform X16 [Homo sapiens]	0	XP_011542372.1	DNAH14	dynein heavy chain at 16F [Drosophila melanogaster]	0	dynein heavy chain 14, axonemal [Mus musculus]	0
6.41367e-22	1.74697	0.252	0.083	1.79858e-17	1	dd-Smed-v6-15102-0-1			Human: family with sequence similarity 227, member B (FAM227B)	FWWh (1)	Protein of unknown function (1)	protein FAM227B isoform X13 [Homo sapiens]	8.56e-26	XP_016877485.1	FAM227B	wech, isoform C [Drosophila melanogaster]	0.046	protein FAM227B isoform X3 [Mus musculus]	6.72e-24
6.47957e-22	1.70985	0.255	0.085	1.81707e-17	1	dd-Smed-v6-9848-0-1	protein binding	Interacting selectively and non-covalently with any protein or protein complex (a complex of two or more proteins that may include other nonprotein molecules).	Human: double zinc ribbon and ankyrin repeat domains 1 (DZANK1)	DZR (1) / Fn3_assoc (1) / Ank_2 (1) / Ank_4 (1) / CHB_HEX_C_1 (1) / Ank_3 (1) / Ank_5 (1) / Ank (1) / zinc_ribbon_2 (1)	Double zinc ribbon (1) / Fn3 associated (1) / Ankyrin repeats (3 copies) (1) / Ankyrin repeats (many copies) (2) / Chitobiase (1) / Ankyrin repeat (2) / zinc-ribbon domain (1)	double zinc ribbon and ankyrin repeat-containing protein 1 isoform X3 [Homo sapiens]	5.51e-129	XP_016883401.1	DZANK1	uncharacterized protein Dmel_CG3104, isoform B [Drosophila melanogaster]	8.58e-07	double zinc ribbon and ankyrin repeat-containing protein 1 isoform X3 [Mus musculus]	1.07e-120
6.49561e-22	1.66302	0.255	0.085	1.82156e-17	1	dd-Smed-v6-13608-0-1	cytoskeleton | phagocytosis	Any of the various filamentous elements that form the internal framework of cells, and typically remain after treatment of the cells with mild detergent to remove membrane constituents and soluble components of the cytoplasm. The term embraces intermediate filaments, microfilaments, microtubules, the microtrabecular lattice, and other structures characterized by a polymeric filamentous nature and…	Human: ELMO/CED-12 domain containing 3 (ELMOD3)	ELMO_CED12 (1)	ELMO (1)	ELMO domain-containing protein 3 [Homo sapiens]	5.01e-23	NP_001316722.1	ELMOD3	uncharacterized protein Dmel_CG10068 [Drosophila melanogaster]	8.94e-05	ELMO domain-containing protein 3 isoform X1 [Mus musculus]	4.15e-23
7.15027e-22	1.67001	0.212	0.061	2.00515e-17	1	dd-Smed-v6-4620-0-1	nucleus	A membrane-bounded organelle of eukaryotic cells in which chromosomes are housed and replicated. In most cells, the nucleus contains all of the cell's chromosomes except the organellar chromosomes, and is the site of RNA synthesis and processing. In some species, or in specialized cell types, RNA metabolism or DNA replication may be absent.	Human: meiosis expressed gene 1 homolog (mouse) (MEIG1)	Meiosis_expr (1)	Meiosis-expressed (1)	meiosis expressed gene 1 protein homolog [Homo sapiens]	3.08e-24	NP_001074305.1	MEIG1	uncharacterized protein Dmel_CG15125, isoform B [Drosophila melanogaster]	4.1	meiosis-expressed gene 1 protein [Mus musculus]	9.43e-26
7.44371e-22	3.78244	0.051	0.004	2.08744e-17	1	dd-Smed-v6-52293-0-1	microtubule motor activity | ATP binding | kinesin complex | microtubule-based movement | microtubule binding	Catalysis of movement along a microtubule, coupled to the hydrolysis of a nucleoside triphosphate (usually ATP). | Interacting selectively and non-covalently with ATP, adenosine 5'-triphosphate, a universally important coenzyme and enzyme regulator. | Any complex that includes a dimer of molecules from the kinesin superfamily, a group of related proteins that contain an extended region of predict…	Human: kinesin family member 1B (KIF1B)	Kinesin (1) / Microtub_bd (1)	Kinesin motor domain (1) / Microtubule binding (1)	kinesin-like protein KIF1B isoform alpha [Homo sapiens]	2.25e-55	NP_904325.2	KIF1B	uncoordinated-104, isoform B [Drosophila melanogaster]	5.77e-53	kinesin-like protein KIF28P [Mus musculus]	1.98e-69
9.24339e-22	1.85176	0.168	0.042	2.59212e-17	1	dd-Smed-v6-7079-0-1	protein binding	Interacting selectively and non-covalently with any protein or protein complex (a complex of two or more proteins that may include other nonprotein molecules).	Human: IQ motif containing D (IQCD)	IQ (1)	IQ calmodulin-binding motif (1)	dynein regulatory complex protein 10 isoform X1 [Homo sapiens]	1.58e-36	XP_011536165.1	IQCD	icarus, isoform A [Drosophila melanogaster]	4.8	dynein regulatory complex protein 10 isoform X1 [Mus musculus]	6.85e-30
1.0578e-21	3.40413	0.08	0.011	2.9664e-17	1	dd-Smed-v6-12317-0-1	DNA binding | regulation of transcription, DNA-templated | sequence-specific DNA binding	Any molecular function by which a gene product interacts selectively and non-covalently with DNA (deoxyribonucleic acid). | Any process that modulates the frequency, rate or extent of cellular DNA-templated transcription. | Interacting selectively and non-covalently with DNA of a specific nucleotide composition, e.g. GC-rich DNA binding, or with a specific sequence motif or type of DNA e.g. promo…	Human: mesenchyme homeobox 1 (MEOX1)	Homeodomain (1)	Homeodomain (1)	homeobox protein MOX-1 isoform 3 [Homo sapiens]	3.43e-26	NP_001035091.1	MEOX1	buttonless [Drosophila melanogaster]	4.29e-24	homeobox protein MOX-1 [Mus musculus]	1.11e-24
1.08668e-21	2.15897	0.186	0.051	3.04738e-17	1	dd-Smed-v6-10845-0-2						BCAS3 microtubule associated cell migration factor isoform 2 [Homo sapiens]	7.9	NP_060149.3	BCAS3	huntingtin, isoform A [Drosophila melanogaster]	9.6	breast carcinoma-amplified sequence 3 homolog isoform X22 [Mus musculus]	6.7
1.40986e-21	1.63733	0.23	0.071	3.95366e-17	1	dd-Smed-v6-7099-0-1			Human: intraflagellar transport 57 homolog (Chlamydomonas) (IFT57)	IFT57 (1) / Baculo_PEP_C (1) / OmpH (1) / Mod_r (1)	Intra-flagellar transport protein 57 (1) / Baculovirus polyhedron envelope protein (1) / Outer membrane protein (OmpH-like) (1) / Modifier of rudimentary (Mod(r)) protein (1)	intraflagellar transport protein 57 homolog [Homo sapiens]	2.27e-92	NP_060480.1	IFT57	intraflagellar transport 57 [Drosophila melanogaster]	2.08e-20	intraflagellar transport protein 57 homolog [Mus musculus]	9.88e-96
1.44805e-21	1.2802	0.358	0.146	4.06077e-17	1	dd-Smed-v6-10987-0-1	protein binding	Interacting selectively and non-covalently with any protein or protein complex (a complex of two or more proteins that may include other nonprotein molecules).	Human: WD repeat domain 19 (WDR19)	WD40_3 (1) / ANAPC4_WD40 (1) / Clathrin (1) / eIF2A (1) / IKI3 (1)	WD domain (1) / Anaphase-promoting complex subunit 4 WD40 domain (1) / Region in Clathrin and VPS (1) / Eukaryotic translation initiation factor eIF2A (1) / IKI3 family (1)	WD repeat-containing protein 19 isoform 1 [Homo sapiens]	0	NP_079408.3	WDR19	outer segment 6 [Drosophila melanogaster]	0	WD repeat-containing protein 19 isoform a [Mus musculus]	0
1.57518e-21	1.51237	0.423	0.194	4.41728e-17	1	dd-Smed-v6-8089-0-1	actin binding | cytoskeleton organization | zinc ion binding	Interacting selectively and non-covalently with monomeric or multimeric forms of actin, including actin filaments. | A process that is carried out at the cellular level which results in the assembly, arrangement of constituent parts, or disassembly of cytoskeletal structures. | Interacting selectively and non-covalently with zinc (Zn) ions.	Human: actin binding LIM protein 1 (ABLIM1)	LIM (1) / VHP (1)	LIM domain (1) / Villin headpiece domain (1)	actin-binding LIM protein 1 isoform X6 [Homo sapiens]	4.34e-27	XP_011538104.2	ABLIM1	uncoordinated 115a, isoform C [Drosophila melanogaster]	2.25e-27	actin-binding LIM protein 1 isoform 1 [Mus musculus]	3.29e-27
1.69349e-21	1.75771	0.237	0.076	4.74906e-17	1	dd-Smed-v6-9227-0-1			Human: IQ motif and ubiquitin domain containing (IQUB)	DUF4041 (1) / IQ (1)	Domain of unknown function (DUF4041) (1) / IQ calmodulin-binding motif (1)	IQ and ubiquitin-like domain-containing protein isoform X1 [Homo sapiens]	1.15e-145	XP_016867260.1	IQUB	uncharacterized protein Dmel_CG13855 [Drosophila melanogaster]	4.21e-49	IQ and ubiquitin-like domain-containing protein [Mus musculus]	3.15e-132
2.03841e-21	2.3194	0.139	0.031	5.71632e-17	1	dd-Smed-v6-9288-0-1	ion channel activity | ion transport | membrane | transmembrane transport	Enables the facilitated diffusion of an ion (by an energy-independent process) by passage through a transmembrane aqueous pore or channel without evidence for a carrier-mediated mechanism. May be either selective (it enables passage of a specific ion only) or non-selective (it enables passage of two or more ions of same charge but different size). | The directed movement of charged atoms or small…	Human: transient receptor potential cation channel, subfamily M, member 3 (TRPM3)9	LSDAT_euk (1) / LSDAT_prok (1)	SLOG in TRPM (2)	transient receptor potential cation channel subfamily M member 3 isoform s [Homo sapiens]	1.09e-90	NP_001353080.1	TRPM3	transient receptor potential cation channel, subfamily M, isoform J [Drosophila melanogaster]	2.58e-86	transient receptor potential cation channel subfamily M member 3 isoform w [Mus musculus]	2.22e-90
2.48266e-21	1.4493	0.307	0.114	6.96212e-17	1	dd-Smed-v6-12364-0-1						cyclin-dependent kinase 1 isoform 4 [Homo sapiens]	1.6	NP_001163878.1	CDK1	another drosophila Unc-51-like kinase, isoform A [Drosophila melanogaster]	5.3	cyclin-dependent kinase 1 [Mus musculus]	5.2
2.76456e-21	2.13259	0.117	0.023	7.75265e-17	1	dd-Smed-v6-11334-0-1	protein binding	Interacting selectively and non-covalently with any protein or protein complex (a complex of two or more proteins that may include other nonprotein molecules).	Human: soc-2 suppressor of clear homolog (C. elegans) (SHOC2)	LRR_8 (1) / LRR_4 (1) / LRR_6 (1)	Leucine rich repeat (1) / Leucine Rich repeats (2 copies) (1) / Leucine Rich repeat (1)	leucine-rich repeat protein SHOC-2 isoform 2 [Homo sapiens]	5.9e-16	NP_001255968.1	SHOC2	scribble, isoform T [Drosophila melanogaster]	2.73e-13	leucine-rich repeat-containing protein 7 isoform X14 [Mus musculus]	2.13e-15
3.42312e-21	1.65024	0.168	0.042	9.59946e-17	1	dd-Smed-v6-38612-0-1	ion channel activity | voltage-gated sodium channel activity | ion transport | sodium ion transport | membrane | transmembrane transport	Enables the facilitated diffusion of an ion (by an energy-independent process) by passage through a transmembrane aqueous pore or channel without evidence for a carrier-mediated mechanism. May be either selective (it enables passage of a specific ion only) or non-selective (it enables passage of two or more ions of same charge but different size). | Enables the transmembrane transfer of a sodium …	PFAM: Ion_trans,	Ion_trans (1)	Ion transport protein (1)	sodium channel protein type 10 subunit alpha isoform 3 [Homo sapiens]	5.63e-89	NP_001280236.2	SCN10A	Na channel protein 60E, isoform N [Drosophila melanogaster]	1.08e-95	sodium channel protein type 4 subunit alpha isoform X1 [Mus musculus]	3.67e-98
4.00434e-21	1.57031	0.212	0.063	1.12294e-16	1	dd-Smed-v6-10540-0-1	protein binding	Interacting selectively and non-covalently with any protein or protein complex (a complex of two or more proteins that may include other nonprotein molecules).	Human: echinoderm microtubule associated protein like 6 (EML6)	HELP (1) / WD40 (1) / ANAPC4_WD40 (1) / NBCH_WD40 (1) / eIF2A (1) / WD40_like (1) / Nucleoporin_N (1) / RCC1_2 (1) / Cytochrom_D1 (1)	HELP motif (1) / WD domain (1) / Anaphase-promoting complex subunit 4 WD40 domain (1) / Neurobeachin beta propeller domain (1) / Eukaryotic translation initiation factor eIF2A (1) / WD40-like domain (1) / Nup133 N terminal like (1) / Regulator of chromosome condensation (RCC1) repeat (1) / Cytochrome D1 heme domain (1)	echinoderm microtubule-associated protein-like 6 isoform X1 [Homo sapiens]	0	XP_016859587.1	EML6	Doublecortin-domain-containing echinoderm-microtubule-associated protein, isoform D [Drosophila melanogaster]	7.54e-53	echinoderm microtubule-associated protein-like 6 isoform X5 [Mus musculus]	0
4.88408e-21	1.62567	0.245	0.08	1.36964e-16	1	dd-Smed-v6-14858-0-1	cellular protein modification process | protein polyglycylation	The covalent alteration of one or more amino acids occurring in proteins, peptides and nascent polypeptides (co-translational, post-translational modifications) occurring at the level of an individual cell. Includes the modification of charged tRNAs that are destined to occur in a protein (pre-translation modification). | The addition of glycyl units covalently bound to the gamma carboxyl group p…	Human: tubulin tyrosine ligase-like family, member 10 (TTLL10)	TTL (1) / ATPgrasp_YheCD (1) / ATPgrasp_ST (1)	Tubulin-tyrosine ligase family (1) / YheC (1) / Sugar-transfer associated ATP-grasp (1)	inactive polyglycylase TTLL10 isoform X8 [Homo sapiens]	1.42e-87	XP_005244795.1	TTLL10	tubulin tyrosine ligase-like 3A [Drosophila melanogaster]	7.61e-31	protein polyglycylase TTLL10 isoform 1 [Mus musculus]	7.69e-91
5.56571e-21	1.74261	0.321	0.128	1.56079e-16	1	dd-Smed-v6-3219-0-1			Human: coiled-coil domain containing 11 (CCDC11)	TPH (1)	Trichohyalin-plectin-homology domain (1)	cilia- and flagella-associated protein 53 [Homo sapiens]	1.23e-18	NP_659457.2	CFAP53	split ends, isoform G [Drosophila melanogaster]	1.1	cilia- and flagella-associated protein 53 [Mus musculus]	3.53e-23
6.51274e-21	1.14706	0.449	0.207	1.82637e-16	1	dd-Smed-v6-22463-0-1						voltage-dependent calcium channel beta subunit-associated regulatory protein isoform X1 [Homo sapiens]	0.12	XP_016882044.1	CBARP	uncharacterized protein Dmel_CG12171 [Drosophila melanogaster]	2.3	voltage-dependent calcium channel beta subunit-associated regulatory protein isoform X6 [Mus musculus]	0.087
6.64758e-21	1.67199	0.234	0.075	1.86418e-16	1	dd-Smed-v6-9653-0-1	protein binding	Interacting selectively and non-covalently with any protein or protein complex (a complex of two or more proteins that may include other nonprotein molecules).	Human: WD repeat domain 35 (WDR35)	ANAPC4_WD40 (1) / Clathrin (1) / WD40 (1) / Coatomer_WDAD (1)	Anaphase-promoting complex subunit 4 WD40 domain (1) / Region in Clathrin and VPS (1) / WD domain (1) / Coatomer WD associated region (1)	WD repeat-containing protein 35 isoform 2 [Homo sapiens]	0	NP_065830.2	WDR35	outer segment 4, isoform A [Drosophila melanogaster]	0	WD repeat-containing protein 35 isoform 2 [Mus musculus]	0
6.73165e-21	1.35054	0.296	0.108	1.88776e-16	1	dd-Smed-v6-12396-0-1	protein binding	Interacting selectively and non-covalently with any protein or protein complex (a complex of two or more proteins that may include other nonprotein molecules).	Human: dyslexia susceptibility 1 candidate 1 (DYX1C1)	TPR_1 (1) / TPR_2 (1) / TPR_11 (1) / CS (1) / TPR_12 (1) / TPR_8 (1) / TPR_19 (1)	Tetratricopeptide repeat (5) / TPR repeat (1) / CS domain (1)	dynein axonemal assembly factor 4 isoform a [Homo sapiens]	5.89e-82	NP_570722.2	DNAAF4	stress induced phosphoprotein 1 [Drosophila melanogaster]	1.12e-05	dynein assembly factor 4, axonemal isoform 1 [Mus musculus]	4.88e-85
7.13605e-21	1.9273	0.201	0.059	2.00116e-16	1	dd-Smed-v6-9265-0-1						CMP-N-acetylneuraminate-beta-1,4-galactoside alpha-2,3-sialyltransferase isoform X14 [Homo sapiens]	6	XP_011540290.1	ST3GAL3	uncharacterized protein Dmel_CG12909 [Drosophila melanogaster]	4.5	matrilin-3 precursor [Mus musculus]	9.2
7.52463e-21	1.42665	0.281	0.101	2.11013e-16	1	dd-Smed-v6-6790-0-1	cilium movement | microtubule motor activity | ATP binding | axonemal dynein complex | microtubule-based movement | ATPase activity | dynein complex	The directed, self-propelled movement of a cilium. | Catalysis of movement along a microtubule, coupled to the hydrolysis of a nucleoside triphosphate (usually ATP). | Interacting selectively and non-covalently with ATP, adenosine 5'-triphosphate, a universally important coenzyme and enzyme regulator. | A dynein complex found in eukaryotic cilia and flagella; the motor domain heads interact with …	Human: dynein, axonemal, heavy chain 1 (DNAH1)	Dynein_C (1) / AAA_6 (1) / AAA_8 (1) / AAA_9 (1) / AAA_7 (1) / AAA_lid_11 (1) / Dynein_heavy (1) / MT (1) / Dynein_AAA_lid (1) / AAA_lid_1 (1) / AAA_5 (1) / AAA_22 (1) / AAA_16 (1) / Mg_chelatase (1) / AAA (1) / ResIII (1) / AAA_lid_7 (1) / T2SSE (1)	Dynein heavy chain C-terminal domain (1) / Hydrolytic ATP binding site of dynein motor region (1) / P-loop containing dynein motor region D4 (1) / ATP-binding dynein motor region (1) / P-loop containing dynein motor region (1) / Dynein heavy chain AAA lid domain (2) / Dynein heavy chain region D6 P-loop domain (1) / Microtubule-binding stalk of dynein motor (1) / AAA (1) / AAA domain (dynein-rela…	dynein axonemal heavy chain 1 isoform X2 [Homo sapiens]	0	XP_016861619.1	DNAH1	dynein heavy chain at 36C, isoform B [Drosophila melanogaster]	0	dynein heavy chain 1, axonemal [Mus musculus]	0
7.66936e-21	1.94772	0.201	0.059	2.15072e-16	1	dd-Smed-v6-13519-0-1	protein binding	Interacting selectively and non-covalently with any protein or protein complex (a complex of two or more proteins that may include other nonprotein molecules).	Human: X-ray radiation resistance associated 1 (XRRA1)	LRR_4 (1) / LRR_8 (1) / LRR_6 (1)	Leucine Rich repeats (2 copies) (1) / Leucine rich repeat (1) / Leucine Rich repeat (1)	X-ray radiation resistance-associated protein 1 isoform X8 [Homo sapiens]	1.78e-18	XP_016872710.1	XRRA1	uncharacterized protein Dmel_CG4781 [Drosophila melanogaster]	0.047	X-ray radiation resistance-associated protein 1 isoform X2 [Mus musculus]	1.62e-19
8.09445e-21	2.10778	0.139	0.031	2.26993e-16	1	dd-Smed-v6-15909-0-1	protein binding	Interacting selectively and non-covalently with any protein or protein complex (a complex of two or more proteins that may include other nonprotein molecules).	Human: chromosome 14 open reading frame 166B (C14orf166B)	LRR_6 (1) / LRR_1 (1) / EF-hand_7 (1) / LRR_4 (1)	Leucine Rich repeat (1) / Leucine Rich Repeat (1) / EF-hand domain pair (1) / Leucine Rich repeats (2 copies) (1)	leucine-rich repeat-containing protein 74B [Homo sapiens]	1.09e-56	NP_001277935.1	LRRC74B	uncharacterized protein Dmel_CG31635, isoform H [Drosophila melanogaster]	3.44e-08	leucine-rich repeat-containing protein 74A isoform X1 [Mus musculus]	1.79e-57
9.47399e-21	1.98884	0.19	0.054	2.65679e-16	1	dd-Smed-v6-14103-0-1	protein binding	Interacting selectively and non-covalently with any protein or protein complex (a complex of two or more proteins that may include other nonprotein molecules).	Human: tetratricopeptide repeat domain 40 (TTC40)	TPR_2 (1) / TPR_19 (1)	Tetratricopeptide repeat (2)	cilia- and flagella-associated protein 46 [Homo sapiens]	7.41e-56	NP_001186978.2	CFAP46	widerborst, isoform H [Drosophila melanogaster]	0.67	cilia- and flagella-associated protein 46 isoform X5 [Mus musculus]	6.71e-80
9.6556e-21	2.25266	0.15	0.036	2.70772e-16	1	dd-Smed-v6-13489-0-1							NA				NA	protein LZIC isoform X1 [Mus musculus]	1.9
9.90459e-21	1.75721	0.245	0.082	2.77755e-16	1	dd-Smed-v6-5169-0-1	microtubule motor activity | ATP binding | microtubule-based movement | ATPase activity | dynein complex	Catalysis of movement along a microtubule, coupled to the hydrolysis of a nucleoside triphosphate (usually ATP). | Interacting selectively and non-covalently with ATP, adenosine 5'-triphosphate, a universally important coenzyme and enzyme regulator. | A microtubule-based process that is mediated by motor proteins and results in the movement of organelles, other microtubules, or other particles al…	Human: dynein, axonemal, heavy chain 10 (DNAH10)	AAA_6 (1) / AAA_8 (1) / Dynein_C (1) / AAA_9 (1) / AAA_7 (1) / AAA_lid_11 (1) / MT (1) / Dynein_heavy (1) / Dynein_AAA_lid (1) / AAA_5 (1) / AAA_lid_1 (1) / DHC_N2 (1) / AAA_22 (1) / AAA (1) / AAA_16 (1) / AAA_18 (1) / Sigma54_activat (1) / RsgA_GTPase (1) / Rad17 (1) / Sigma54_activ_2 (1)	Hydrolytic ATP binding site of dynein motor region (1) / P-loop containing dynein motor region D4 (1) / Dynein heavy chain C-terminal domain (1) / ATP-binding dynein motor region (1) / P-loop containing dynein motor region (1) / Dynein heavy chain AAA lid domain (2) / Microtubule-binding stalk of dynein motor (1) / Dynein heavy chain region D6 P-loop domain (1) / AAA domain (dynein-related subfam…	dynein axonemal heavy chain 10 isoform X6 [Homo sapiens]	0	XP_016874450.1	DNAH10	dynein heavy chain at 89D, isoform C [Drosophila melanogaster]	0	dynein heavy chain 10, axonemal [Mus musculus]	0
1.44141e-20	1.27785	0.478	0.245	4.04216e-16	1	dd-Smed-v6-14249-0-1							NA			transmembrane 4 superfamily, isoform A [Drosophila melanogaster]	7.6		NA
1.45259e-20	1.79872	0.277	0.102	4.07349e-16	1	dd-Smed-v6-6302-0-1	protein binding	Interacting selectively and non-covalently with any protein or protein complex (a complex of two or more proteins that may include other nonprotein molecules).	Human: dynein, axonemal, light chain 1 (DNAL1)	LRR_4 (1) / LRR_9 (1) / LRR_8 (1)	Leucine Rich repeats (2 copies) (1) / Leucine-rich repeat (1) / Leucine rich repeat (1)	dynein axonemal light chain 1 isoform 1 [Homo sapiens]	5.31e-87	NP_113615.2	DNAL1	uncharacterized protein Dmel_CG8800 [Drosophila melanogaster]	7.46e-63	dynein light chain 1, axonemal isoform 1 [Mus musculus]	3.4e-89
1.45346e-20	2.00041	0.175	0.048	4.07593e-16	1	dd-Smed-v6-8864-0-1	scavenger receptor activity | membrane	Combining with any modified low-density lipoprotein (LDL) or other polyanionic ligand and delivering the ligand into the cell via endocytosis. Ligands include acetylated and oxidized LDL, Gram-positive and Gram-negative bacteria, apoptotic cells, beta-amyloid fibrils, and advanced glycation end products (AGEs). | A lipid bilayer along with all the proteins and protein complexes embedded in it an …	PFAM: SRCR,	Zona_pellucida (1) / SRCR (1) / SRCR_2 (1)	Zona pellucida-like domain (1) / Scavenger receptor cysteine-rich domain (2)	lysyl oxidase homolog 4 isoform X1 [Homo sapiens]	1.08e-05	XP_024304000.1	LOXL4	tequila, isoform G [Drosophila melanogaster]	0.041	deleted in malignant brain tumors 1 protein isoform X7 [Mus musculus]	2.8e-06
1.71035e-20	2.07404	0.128	0.027	4.79634e-16	1	dd-Smed-v6-10731-0-1	protein kinase activity | protein serine/threonine kinase activity | ATP binding | protein phosphorylation | transferase activity, transferring phosphorus-containing groups	Catalysis of the phosphorylation of an amino acid residue in a protein, usually according to the reaction: a protein + ATP = a phosphoprotein + ADP. | Catalysis of the reactions: ATP + protein serine = ADP + protein serine phosphate, and ATP + protein threonine = ADP + protein threonine phosphate. | Interacting selectively and non-covalently with ATP, adenosine 5'-triphosphate, a universally impo…	Human: calcium/calmodulin-dependent protein kinase IV (CAMK4)	Pkinase (1) / PK_Tyr_Ser-Thr (1) / ABC1 (1) / YrbL-PhoP_reg (1) / Kinase-like (1)	Protein kinase domain (1) / Protein tyrosine and serine (1) / ABC1 atypical kinase-like domain (1) / PhoP regulatory network protein YrbL (1) / Kinase-like (1)	calcium/calmodulin-dependent protein kinase type IV isoform 1 [Homo sapiens]	6.5e-122	NP_001735.1	CAMK4	Calcium/calmodulin-dependent protein kinase I, isoform I [Drosophila melanogaster]	1.66e-90	calcium/calmodulin-dependent protein kinase type IV isoform X2 [Mus musculus]	3.44e-123
1.72304e-20	2.04416	0.164	0.043	4.83193e-16	1	dd-Smed-v6-22503-0-1	binding | protein binding | signal transduction	The selective, non-covalent, often stoichiometric, interaction of a molecule with one or more specific sites on another molecule. | Interacting selectively and non-covalently with any protein or protein complex (a complex of two or more proteins that may include other nonprotein molecules). | The cellular process in which a signal is conveyed to trigger a change in the activity or state of a cell…	PFAM: TIR_2, TIR,	TIR_2 (1) / TIR (1)	TIR domain (2)	myeloid differentiation primary response protein MyD88 isoform 9 [Homo sapiens]	0.091	NP_001361717.1	MYD88		NA		NA
1.94536e-20	2.09923	0.172	0.046	5.45536e-16	1	dd-Smed-v6-8441-0-1			PFAM: EF_hand_4,	EF-hand_6 (1) / EF-hand_7 (1) / EF-hand_1 (1) / EF-hand_11 (1) / EF-hand_8 (1) / RST (1)	EF-hand domain (2) / EF-hand domain pair (2) / EF hand (1) / RCD1-SRO-TAF4 (RST) plant domain (1)	EF-hand calcium-binding domain-containing protein 6 isoform b [Homo sapiens]	2.67e-07	NP_942153.1	EFCAB6	uncharacterized protein Dmel_CG10841, isoform B [Drosophila melanogaster]	5.48e-60	calmodulin-like protein 3 [Mus musculus]	9.55e-05
1.99632e-20	1.66596	0.208	0.062	5.59827e-16	1	dd-Smed-v6-15812-0-1	protein binding | signal transduction	Interacting selectively and non-covalently with any protein or protein complex (a complex of two or more proteins that may include other nonprotein molecules). | The cellular process in which a signal is conveyed to trigger a change in the activity or state of a cell. Signal transduction begins with reception of a signal (e.g. a ligand binding to a receptor or receptor activation by a stimulus su…	PFAM: SAM_2, SAM_1,	TIR_2 (1) / SAM_2 (1) / SAM_1 (1)	TIR domain (1) / SAM domain (Sterile alpha motif) (2)	SH3 and multiple ankyrin repeat domains protein 2 isoform X4 [Homo sapiens]	3.8	XP_016872879.1	SHANK2	C3G guanyl-nucleotide exchange factor, isoform E [Drosophila melanogaster]	0.13	prefoldin subunit 3 [Mus musculus]	1.4
2.09776e-20	2.13219	0.139	0.032	5.88273e-16	1	dd-Smed-v6-12348-0-1							NA				NA		NA
2.19018e-20	0.612995	0.562	0.281	6.14194e-16	1	dd-Smed-v6-14757-0-1			Human: cadherin-like and PC-esterase domain containing 1 (CPED1)	PC-Esterase (1)	GDSL (1)	cadherin-like and PC-esterase domain-containing protein 1 isoform X1 [Homo sapiens]	4.25e-48	XP_024302709.1	CPED1	uncharacterized protein Dmel_CG1024, isoform D [Drosophila melanogaster]	0.84	cadherin-like and PC-esterase domain-containing protein 1 isoform X5 [Mus musculus]	6.22e-51
2.42035e-20	1.7609	0.285	0.108	6.78737e-16	1	dd-Smed-v6-10677-0-1	calcium-dependent cysteine-type endopeptidase activity | intracellular | proteolysis	Catalysis of the hydrolysis of nonterminal peptide bonds in a polypeptide chain by a mechanism using a cysteine residue at the enzyme active center, and requiring the presence of calcium. | The living contents of a cell; the matter contained within (but not including) the plasma membrane, usually taken to exclude large vacuoles and masses of secretory or ingested material. In eukaryotes it includ…	Human: androglobin (ADGB)	Peptidase_C2 (1)	Calpain family cysteine protease (1)	androglobin [Homo sapiens]	1.91e-58	NP_078970.3	ADGB	calpain C [Drosophila melanogaster]	2.4	androglobin isoform X10 [Mus musculus]	1.92e-67
2.59072e-20	1.83109	0.19	0.054	7.26514e-16	1	dd-Smed-v6-15291-0-1			Human: TBC1 domain family, member 19 (TBC1D19)	RabGAP-TBC (1)	Rab-GTPase-TBC domain (1)	TBC1 domain family member 19 isoform 1 [Homo sapiens]	9.13e-150	NP_060787.2	TBC1D19	uncharacterized protein Dmel_CG7742, isoform B [Drosophila melanogaster]	5.72e-119	TBC1 domain family member 19 isoform X2 [Mus musculus]	3.18e-146
2.98092e-20	1.72482	0.303	0.119	8.35939e-16	1	dd-Smed-v6-1303-0-1			Human: chromosome 9 open reading frame 116 (C9orf116)	DUF4490 (1)	Domain of unknown function (DUF4490) (1)	UPF0691 protein C9orf116 isoform 1 [Homo sapiens]	6.18e-07	NP_001041730.1	C9orf116	uncharacterized protein Dmel_CG34107 [Drosophila melanogaster]	1.25e-06	UPF0691 protein C9orf116 homolog [Mus musculus]	4.9e-05
3.48527e-20	2.5777	0.117	0.024	9.77375e-16	1	dd-Smed-v6-49038-0-1	microtubule motor activity | microtubule-based movement	Catalysis of movement along a microtubule, coupled to the hydrolysis of a nucleoside triphosphate (usually ATP). | A microtubule-based process that is mediated by motor proteins and results in the movement of organelles, other microtubules, or other particles along microtubules.	PFAM: DHC_N1,	DHC_N1 (1)	Dynein heavy chain (1)	dynein axonemal heavy chain 2 isoform 2 [Homo sapiens]	8.65e-06	NP_001290199.1	DNAH2	dynein heavy chain at 93AB, isoform B [Drosophila melanogaster]	0.001	dynein heavy chain 2, axonemal isoform X8 [Mus musculus]	1.95e-06
3.60807e-20	1.42387	0.223	0.07	1.01181e-15	1	dd-Smed-v6-8623-0-1			PFAM: NAD_binding_10, NmrA,	NmrA (1) / NAD_binding_10 (1)	NmrA-like family (1) / NAD(P)H-binding (1)	nmrA-like family domain-containing protein 1 isoform 1 [Homo sapiens]	0.000154	NP_065728.1	NMRAL1		NA	nmrA-like family domain-containing protein 1 isoform 2 [Mus musculus]	2.42e-05
3.89281e-20	1.72961	0.212	0.065	1.09166e-15	1	dd-Smed-v6-14350-0-1	protein binding	Interacting selectively and non-covalently with any protein or protein complex (a complex of two or more proteins that may include other nonprotein molecules).	Human: forkhead-associated (FHA) phosphopeptide binding domain 1 (FHAD1)	CENP-F_leu_zip (1)	Leucine-rich repeats of kinetochore protein Cenp-F (1)	forkhead-associated domain-containing protein 1 isoform X8 [Homo sapiens]	3.47e-24	XP_011538886.1	FHAD1	sarcolemma associated protein, isoform A [Drosophila melanogaster]	0.13	forkhead-associated domain-containing protein 1 isoform X3 [Mus musculus]	2.74e-25
4.31613e-20	1.76638	0.204	0.062	1.21037e-15	1	dd-Smed-v6-3287-0-1			Human: tektin 1 (TEKT1)	Tektin (1) / Filament (1)	Tektin family (1) / Intermediate filament protein (1)	tektin-1 [Homo sapiens]	2.15e-109	NP_444515.1	TEKT1	uncharacterized protein Dmel_CG32819, isoform B [Drosophila melanogaster]	2.39e-54	tektin-1 [Mus musculus]	1.24e-107
4.71097e-20	1.49944	0.274	0.099	1.3211e-15	1	dd-Smed-v6-9495-0-1			Human: leucine rich repeat containing 45 (LRRC45)	LRR_6 (1) / LRR_4 (1)	Leucine Rich repeat (1) / Leucine Rich repeats (2 copies) (1)	leucine-rich repeat-containing protein 45 [Homo sapiens]	5.9e-77	NP_659436.1	LRRC45	Ran GTPase activating protein, isoform A [Drosophila melanogaster]	0.000542	leucine-rich repeat-containing protein 45 [Mus musculus]	1.52e-77
4.78103e-20	2.19861	0.179	0.051	1.34074e-15	1	dd-Smed-v6-28091-0-1							NA				NA		NA
4.90701e-20	1.89097	0.182	0.052	1.37607e-15	1	dd-Smed-v6-9860-0-1			Human: SubName: Full=Uncharacterized protein C12orf55;	CFAP54_N (1)	Cilia- and flagella-associated protein 54 (1)	cilia- and flagella-associated protein 54 isoform 2 [Homo sapiens]	6.53e-62	NP_001354814.1	CFAP54	uncharacterized protein Dmel_CG42340, isoform E [Drosophila melanogaster]	7.4	cilia- and flagella-associated protein 54 isoform X3 [Mus musculus]	4.51e-59
5.3093e-20	2.16194	0.117	0.024	1.48889e-15	1	dd-Smed-v6-6435-0-1	protein binding	Interacting selectively and non-covalently with any protein or protein complex (a complex of two or more proteins that may include other nonprotein molecules).	Human: spermatogenesis associated 17 (SPATA17)	IQ (1)	IQ calmodulin-binding motif (1)	spermatogenesis-associated protein 17 [Homo sapiens]	1.58e-39	NP_620151.1	SPATA17	uncharacterized protein Dmel_CG18063, isoform C [Drosophila melanogaster]	1.51e-05	spermatogenesis-associated protein 17 isoform X1 [Mus musculus]	1.85e-39
5.88975e-20	2.2645	0.131	0.03	1.65166e-15	1	dd-Smed-v6-11335-0-1							NA				NA		NA
6.52785e-20	1.79054	0.179	0.05	1.83061e-15	1	dd-Smed-v6-7438-0-1	protein binding	Interacting selectively and non-covalently with any protein or protein complex (a complex of two or more proteins that may include other nonprotein molecules).	Human: kelch domain containing 9 (KLHDC9)	Kelch_1 (1) / Kelch_6 (1) / Kelch_5 (1) / Kelch_4 (1) / Kelch_3 (1)	Kelch motif (3) / Galactose oxidase (2)	kelch domain-containing protein 9 isoform b [Homo sapiens]	3.32e-15	NP_001007256.1	KLHDC9	host cell factor, isoform G [Drosophila melanogaster]	0.021	kelch domain-containing protein 9 [Mus musculus]	3.77e-17
7.92379e-20	1.63197	0.182	0.051	2.22207e-15	1	dd-Smed-v6-13233-0-1			Smed: WD_repeat-containing_protein_36	DUF4537 (1) / VWA_3 (1)	Domain of unknown function (DUF4537) (1) / von Willebrand factor type A domain (1)	von Willebrand factor A domain-containing protein 3B isoform X9 [Homo sapiens]	0.000508	XP_006712422.1	VWA3B	uncharacterized protein Dmel_CG15258 [Drosophila melanogaster]	0.7	von Willebrand factor A domain-containing protein 3B isoform X1 [Mus musculus]	0.000525
1.08633e-19	1.83324	0.226	0.075	3.04639e-15	1	dd-Smed-v6-9745-0-1	metabolic process | transferase activity, transferring acyl groups	The chemical reactions and pathways, including anabolism and catabolism, by which living organisms transform chemical substances. Metabolic processes typically transform small molecules, but also include macromolecular processes such as DNA repair and replication, and protein synthesis and degradation. | Catalysis of the transfer of an acyl group from one compound (donor) to another (acceptor).	Human: 1-acylglycerol-3-phosphate O-acyltransferase 4 (AGPAT4)	Acyltransferase (1) / Acyltransf_C (1)	Acyltransferase (1) / Acyltransferase C-terminus (1)	1-acyl-sn-glycerol-3-phosphate acyltransferase delta [Homo sapiens]	3.41e-64	NP_064518.1	AGPAT4	1-Acylglycerol-3-phosphate O-acyltransferase 3, isoform C [Drosophila melanogaster]	9.14e-63	1-acyl-sn-glycerol-3-phosphate acyltransferase delta [Mus musculus]	8.19e-61
1.10961e-19	1.88475	0.19	0.056	3.11168e-15	1	dd-Smed-v6-3933-0-1	protein binding	Interacting selectively and non-covalently with any protein or protein complex (a complex of two or more proteins that may include other nonprotein molecules).	Human: tetratricopeptide repeat domain 25 (TTC25)	TPR_1 (1) / TPR_2 (1) / TPR_12 (1) / TPR_7 (1) / TPR_8 (1) / TPR_16 (1) / ANAPC3 (1) / TPR_11 (1) / TPR_19 (1) / TPR_14 (1) / TPR_MalT (1) / TPR_6 (1) / TPR_10 (1) / TPR_9 (1) / TPR_17 (1) / Rapsyn_N (1)	Tetratricopeptide repeat (12) / Anaphase-promoting complex (1) / TPR repeat (1) / MalT-like TPR region (1) / Rapsyn N-terminal myristoylation and linker region (1)	outer dynein arm-docking complex subunit 4 isoform 1 [Homo sapiens]	1.13e-115	NP_113609.1	ODAD4	uncharacterized protein Dmel_CG13502, isoform D [Drosophila melanogaster]	2.24e-37	tetratricopeptide repeat protein 25 isoform 1 [Mus musculus]	8.52e-122
1.1135e-19	3.56732	0.036	0.002	3.12259e-15	1	dd-Smed-v6-54097-0-1							NA				NA		NA
1.24042e-19	1.5205	0.266	0.097	3.47852e-15	1	dd-Smed-v6-5297-0-1							NA				NA		NA
1.47082e-19	1.69045	0.19	0.055	4.12462e-15	1	dd-Smed-v6-14053-0-1			Human: Meckel syndrome, type 1 (MKS1)	B9-C2 (1)	Ciliary basal body-associated (1)	Meckel syndrome type 1 protein isoform 1 [Homo sapiens]	4.47e-88	NP_060247.2	MKS1	B9d2 [Drosophila melanogaster]	9.85e-13	Meckel syndrome type 1 protein homolog [Mus musculus]	6.82e-86
1.5533e-19	1.92197	0.153	0.039	4.35592e-15	1	dd-Smed-v6-11476-0-1				GOLGA2L5 (1)	Putative golgin subfamily A member 2-like protein 5 (1)	laminin subunit gamma-1 precursor [Homo sapiens]	0.12	NP_002284.3	LAMC1	LanB1, isoform B [Drosophila melanogaster]	2.8	laminin subunit beta-1 isoform X1 [Mus musculus]	0.009
2.13285e-19	1.90422	0.193	0.059	5.98116e-15	1	dd-Smed-v6-4908-0-1			Human: chromosome 20 open reading frame 26 (C20orf26)	CFAP61_N (1) / Pyr_redox_2 (1) / SPA (1)	Cilia- and flagella-associated protein 61 (1) / Pyridine nucleotide-disulphide oxidoreductase (1) / Stabilization of polarity axis (1)	cilia- and flagella-associated protein 61 isoform 1 [Homo sapiens]	0	NP_056400.3	CFAP61	uncharacterized protein Dmel_CG30268 [Drosophila melanogaster]	7.74e-33	cilia- and flagella-associated protein 61 isoform 1 [Mus musculus]	0
2.17146e-19	2.03671	0.161	0.043	6.08942e-15	1	dd-Smed-v6-4625-0-1							NA				NA	mitotic deacetylase-associated SANT domain protein isoform X1 [Mus musculus]	8.8
2.45884e-19	1.59298	0.179	0.05	6.89532e-15	1	dd-Smed-v6-3255-0-1	GTPase activity | GTP binding	Catalysis of the reaction: GTP + H2O = GDP + phosphate. | Interacting selectively and non-covalently with GTP, guanosine triphosphate.	Human: mitofusin 2 (MFN2)	Dynamin_N (1) / MMR_HSR1 (1) / Roc (1)	Dynamin family (1) / 50S ribosome-binding GTPase (1) / Ras of Complex (1)	mitofusin-2 isoform X1 [Homo sapiens]	2.68e-14	XP_024307067.1	MFN2	mitochondrial assembly regulatory factor, isoform B [Drosophila melanogaster]	9.2e-15	mitofusin-2 isoform X1 [Mus musculus]	5.7e-14
2.78873e-19	1.90827	0.19	0.057	7.82044e-15	1	dd-Smed-v6-6557-0-1	microtubule motor activity | microtubule-based movement | dynein complex	Catalysis of movement along a microtubule, coupled to the hydrolysis of a nucleoside triphosphate (usually ATP). | A microtubule-based process that is mediated by motor proteins and results in the movement of organelles, other microtubules, or other particles along microtubules. | Any of several large complexes that contain two or three dynein heavy chains and several light chains, and have micro…	Human: dynein, axonemal, heavy chain 3 (DNAH3)	Dynein_C (1) / AAA_9 (1) / AAA_lid_11 (1) / Dynein_heavy (1) / MT (1) / AAA_8 (1) / Nuf2_DHR10-like (1)	Dynein heavy chain C-terminal domain (1) / ATP-binding dynein motor region (1) / Dynein heavy chain AAA lid domain (1) / Dynein heavy chain region D6 P-loop domain (1) / Microtubule-binding stalk of dynein motor (1) / P-loop containing dynein motor region D4 (1) / Nuf2 (1)	dynein axonemal heavy chain 3 isoform X2 [Homo sapiens]	0	XP_016878915.1	DNAH3	dynein heavy chain at 36C, isoform B [Drosophila melanogaster]	0	dynein heavy chain 3, axonemal [Mus musculus]	0
3.36188e-19	1.49871	0.288	0.111	9.42772e-15	1	dd-Smed-v6-11625-0-1						regulator of G-protein signaling 6 isoform 9 [Homo sapiens]	6.5	NP_001191352.1	RGS6	multicopper oxidase 3 [Drosophila melanogaster]	0.5	transmembrane and ubiquitin-like domain-containing protein 2 isoform 2 [Mus musculus]	6.9
4.206e-19	1.52856	0.215	0.069	1.17949e-14	1	dd-Smed-v6-10100-0-1			Human: SPICE1	SPICE (1)	Centriole duplication and mitotic chromosome congression (1)	spindle and centriole-associated protein 1 [Homo sapiens]	0.003	NP_653319.1	SPICE1	uncharacterized protein Dmel_CG12592 [Drosophila melanogaster]	1.3	spindle and centriole-associated protein 1 isoform X1 [Mus musculus]	4.14e-05
4.31052e-19	1.42858	0.263	0.095	1.2088e-14	1	dd-Smed-v6-9306-0-1			Human: PIH1 domain containing 2 (PIH1D2)	PIH1_CS (1)	PIH1 CS-like domain (1)	PIH1 domain-containing protein 2 isoform X7 [Homo sapiens]	7.46e-14	XP_016872694.1	PIH1D2	sulfotransferase 2, isoform A [Drosophila melanogaster]	4.1	PIH1 domain-containing protein 2 [Mus musculus]	2.23e-10
4.36144e-19	0.876561	0.46	0.216	1.22308e-14	1	dd-Smed-v6-5119-0-1	protein binding | ATP binding | nucleobase-containing compound metabolic process | nucleobase-containing compound kinase activity	Interacting selectively and non-covalently with any protein or protein complex (a complex of two or more proteins that may include other nonprotein molecules). | Interacting selectively and non-covalently with ATP, adenosine 5'-triphosphate, a universally important coenzyme and enzyme regulator. | Any cellular metabolic process involving nucleobases, nucleosides, nucleotides and nucleic acids. | …	Human: adenylate kinase 5 (AK5)			adenylate kinase isoenzyme 5 isoform X1 [Homo sapiens]	5.06e-49	XP_005270796.1	AK5	uncharacterized protein Dmel_CG9541, isoform C [Drosophila melanogaster]	1.65e-20	adenylate kinase isoenzyme 5 isoform 1 [Mus musculus]	1.1e-49
4.36513e-19	1.47843	0.27	0.101	1.22411e-14	1	dd-Smed-v6-11692-0-1	cytoskeleton	Any of the various filamentous elements that form the internal framework of cells, and typically remain after treatment of the cells with mild detergent to remove membrane constituents and soluble components of the cytoplasm. The term embraces intermediate filaments, microfilaments, microtubules, the microtrabecular lattice, and other structures characterized by a polymeric filamentous nature and…	Human: Rho GTPase activating protein 39 (ARHGAP39)	MyTH4 (1)	MyTH4 domain (1)	rho GTPase-activating protein 39 isoform 1 [Homo sapiens]	2.49e-20	NP_001295137.1	ARHGAP39	Rho GTPase activating protein at 93B [Drosophila melanogaster]	1.33e-15	rho GTPase-activating protein 39 isoform X2 [Mus musculus]	1.15e-20
5.15605e-19	1.62161	0.219	0.072	1.44591e-14	1	dd-Smed-v6-2585-0-1	protein binding	Interacting selectively and non-covalently with any protein or protein complex (a complex of two or more proteins that may include other nonprotein molecules).	Smed: wdr-1 (wdr-1)	WD40 (1) / NBCH_WD40 (1) / ANAPC4_WD40 (1) / CPSF_A (1) / Nucleoporin_N (1)	WD domain (1) / Neurobeachin beta propeller domain (1) / Anaphase-promoting complex subunit 4 WD40 domain (1) / CPSF A subunit region (1) / Nup133 N terminal like (1)	cilia- and flagella-associated protein 52 isoform b [Homo sapiens]	0	NP_659491.4	CFAP52	uncharacterized protein Dmel_CG10064 [Drosophila melanogaster]	2.83e-125	cilia- and flagella-associated protein 52 [Mus musculus]	0
5.37165e-19	1.84712	0.172	0.048	1.50637e-14	1	dd-Smed-v6-10891-0-1	microtubule cytoskeleton organization | microtubule binding	A process that is carried out at the cellular level which results in the assembly, arrangement of constituent parts, or disassembly of cytoskeletal structures comprising microtubules and their associated proteins. | Interacting selectively and non-covalently with microtubules, filaments composed of tubulin monomers.		DUF4497 (1)	Protein of unknown function (DUF4497) (1)		NA			uncharacterized protein Dmel_CG14891 [Drosophila melanogaster]	1.6	5'-nucleotidase domain-containing protein 1 isoform 2 [Mus musculus]	8.4
6.0678e-19	1.57421	0.245	0.086	1.70159e-14	1	dd-Smed-v6-13043-0-1			Human: CCDC91	HAUS-augmin3 (1) / Prominin (1)	HAUS augmin-like complex subunit 3 (1) / Prominin (1)	structural maintenance of chromosomes flexible hinge domain-containing protein 1 isoform X3 [Homo sapiens]	5.3	XP_016881173.1	SMCHD1	uncharacterized protein Dmel_CG2310, isoform B [Drosophila melanogaster]	8.5	protein CTLA-2-alpha isoform a precursor [Mus musculus]	4.6
6.20997e-19	1.78026	0.208	0.067	1.74146e-14	1	dd-Smed-v6-9772-0-1			Human: chromosome 22 open reading frame 23 (C22orf23)	UPF0193 (1)	Uncharacterised protein family (UPF0193) (1)	UPF0193 protein EVG1 isoform 1 [Homo sapiens]	4.74e-20	NP_115950.3	C22orf23	uncharacterized protein Dmel_CG5280 [Drosophila melanogaster]	1.6e-08	UPF0193 protein EVG1 homolog isoform 1 [Mus musculus]	5.26e-21
6.5962e-19	2.24591	0.12	0.027	1.84977e-14	1	dd-Smed-v6-15138-0-1			Human: transmembrane protein 232 (TMEM232)	TMEM232 (1)	Transmembrane protein family 232 (1)	transmembrane protein 232 isoform X3 [Homo sapiens]	6.61e-14	XP_016865194.1	TMEM232	uncharacterized protein Dmel_CG11470, isoform A [Drosophila melanogaster]	3.8	transmembrane protein 232 isoform a [Mus musculus]	1.49e-15
7.37864e-19	1.28872	0.365	0.163	2.06919e-14	1	dd-Smed-v6-10635-0-1	nucleus	A membrane-bounded organelle of eukaryotic cells in which chromosomes are housed and replicated. In most cells, the nucleus contains all of the cell's chromosomes except the organellar chromosomes, and is the site of RNA synthesis and processing. In some species, or in specialized cell types, RNA metabolism or DNA replication may be absent.	Human: MDM1	MDM1 (1)	Nuclear protein MDM1 (1)	nuclear protein MDM1 isoform X2 [Homo sapiens]	2.9e-06	XP_016875139.1	MDM1	uncharacterized protein Dmel_CG17816, isoform E [Drosophila melanogaster]	0.17	nuclear protein MDM1 isoform X10 [Mus musculus]	2e-07
8.6323e-19	2.1316	0.117	0.025	2.42076e-14	1	dd-Smed-v6-6716-0-1				Me-amine-dh_H (1) / CXXC_Zn-b_euk (1)	Methylamine dehydrogenase heavy chain (MADH) (1) / CXXC motif containing zinc binding protein (1)		NA				NA		NA
8.70662e-19	1.53031	0.245	0.086	2.4416e-14	1	dd-Smed-v6-5636-0-1	DNA binding | regulation of transcription, DNA-templated	Any molecular function by which a gene product interacts selectively and non-covalently with DNA (deoxyribonucleic acid). | Any process that modulates the frequency, rate or extent of cellular DNA-templated transcription.	Human: regulatory factor X, 3 (influences HLA class II expression) (RFX3)	RFX_DNA_binding (1)	RFX DNA-binding domain (1)	transcription factor RFX3 isoform X6 [Homo sapiens]	3.77e-118	XP_016870490.1	RFX3	Rfx, isoform I [Drosophila melanogaster]	6.27e-108	MHC class II regulatory factor RFX1 isoform X5 [Mus musculus]	5.41e-161
8.96285e-19	1.5602	0.219	0.071	2.51345e-14	1	dd-Smed-v6-12797-0-1	microtubule motor activity | microtubule-based movement	Catalysis of movement along a microtubule, coupled to the hydrolysis of a nucleoside triphosphate (usually ATP). | A microtubule-based process that is mediated by motor proteins and results in the movement of organelles, other microtubules, or other particles along microtubules.	Human: dynein, axonemal, heavy chain 10 (DNAH10)	DHC_N1 (1) / DHC_N2 (1)	Dynein heavy chain (2)	dynein axonemal heavy chain 10 isoform X10 [Homo sapiens]	0	XP_011536322.1	DNAH10	dynein heavy chain at 89D, isoform B [Drosophila melanogaster]	6.48e-167	dynein heavy chain 10, axonemal [Mus musculus]	0
9.15709e-19	1.55717	0.245	0.086	2.56792e-14	1	dd-Smed-v6-13671-0-1	protein binding	Interacting selectively and non-covalently with any protein or protein complex (a complex of two or more proteins that may include other nonprotein molecules).	Human: lipoxygenase homology domains 1 (LOXHD1)	PLAT (1) / ATS3 (1)	PLAT (1) / Embryo-specific protein 3 (1)	lipoxygenase homology domain-containing protein 1 isoform 1 [Homo sapiens]	7.94e-10	NP_653213.6	LOXHD1	necrotic [Drosophila melanogaster]	0.09	lipoxygenase homology domain-containing protein 1 isoform X1 [Mus musculus]	9.78e-11
1.15003e-18	1.52281	0.281	0.11	3.22503e-14	1	dd-Smed-v6-9326-0-1				DUF5580 (1)	Family of unknown function (DUF5580) (1)		NA			microcephalin, isoform A [Drosophila melanogaster]	0.91	PH domain leucine-rich repeat-containing protein phosphatase 2 isoform X3 [Mus musculus]	4.4
1.28622e-18	1.09475	0.31	0.122	3.60696e-14	1	dd-Smed-v6-6755-0-1	microtubule motor activity | ATP binding | kinesin complex | microtubule-based movement | microtubule binding	Catalysis of movement along a microtubule, coupled to the hydrolysis of a nucleoside triphosphate (usually ATP). | Interacting selectively and non-covalently with ATP, adenosine 5'-triphosphate, a universally important coenzyme and enzyme regulator. | Any complex that includes a dimer of molecules from the kinesin superfamily, a group of related proteins that contain an extended region of predict…	Human: kinesin family member 9 (KIF9)	Kinesin (1) / Microtub_bd (1)	Kinesin motor domain (1) / Microtubule binding (1)	kinesin-like protein KIF9 isoform 1 [Homo sapiens]	1.04e-154	NP_071737.1	KIF9	Kinesin-like protein at 64D [Drosophila melanogaster]	8.33e-57	kinesin-like protein KIF9 isoform 2 [Mus musculus]	6.42e-158
1.30043e-18	1.86422	0.164	0.045	3.64681e-14	1	dd-Smed-v6-11739-0-1							NA			Eb1, isoform F [Drosophila melanogaster]	4	DNA polymerase epsilon catalytic subunit A [Mus musculus]	5.5
1.41923e-18	1.86219	0.12	0.027	3.97994e-14	1	dd-Smed-v6-17064-0-1	calcium ion binding	Interacting selectively and non-covalently with calcium ions (Ca2+).	PFAM: EF_hand_5,	EF-hand_7 (1) / EF-hand_6 (1) / UPF0223 (1) / EF-hand_5 (1) / EF-hand_8 (1) / EF-hand_1 (1)	EF-hand domain pair (2) / EF-hand domain (1) / Uncharacterised protein family (UPF0223) (1) / EF hand (2)	microtubule-actin cross-linking factor 1 isoform 3 [Homo sapiens]	2.25e-06	NP_001384402.1	MACF1	short stop, isoform H [Drosophila melanogaster]	9.26e-06	dystonin isoform X16 [Mus musculus]	2.33e-06
1.42236e-18	1.61353	0.23	0.079	3.98872e-14	1	dd-Smed-v6-13767-0-1	protein kinase activity | protein serine/threonine kinase activity | ATP binding | protein phosphorylation | transferase activity, transferring phosphorus-containing groups	Catalysis of the phosphorylation of an amino acid residue in a protein, usually according to the reaction: a protein + ATP = a phosphoprotein + ADP. | Catalysis of the reactions: ATP + protein serine = ADP + protein serine phosphate, and ATP + protein threonine = ADP + protein threonine phosphate. | Interacting selectively and non-covalently with ATP, adenosine 5'-triphosphate, a universally impo…	Human: intestinal cell (MAK-like) kinase (ICK)	Pkinase (1) / PK_Tyr_Ser-Thr (1) / ABC1 (1)	Protein kinase domain (1) / Protein tyrosine and serine (1) / ABC1 atypical kinase-like domain (1)	serine/threonine-protein kinase MAK isoform X8 [Homo sapiens]	3.93e-144	XP_024302212.1	MAK	uncharacterized protein Dmel_CG42366, isoform A [Drosophila melanogaster]	1.4e-128	serine/threonine-protein kinase MAK isoform X6 [Mus musculus]	2.15e-144
1.44401e-18	1.83727	0.193	0.06	4.04944e-14	1	dd-Smed-v6-11770-0-1	intracellular signal transduction	The process in which a signal is passed on to downstream components within the cell, which become activated themselves to further propagate the signal and finally trigger a change in the function or state of the cell.	Human: doublecortin domain containing 5 (DCDC5)	DCX (1) / KHA (1) / Gag_p24_C (1)	Doublecortin (1) / KHA (1) / Gag protein p24 C-terminal domain (1)	doublecortin domain-containing protein 1 isoform 4 [Homo sapiens]	2.37e-78	NP_001354908.1	DCDC1	calcium-independent phospholipase A2 VIA, isoform D [Drosophila melanogaster]	3.3	doublecortin domain-containing protein 5 isoform X3 [Mus musculus]	2.86e-22
1.56741e-18	2.13799	0.142	0.036	4.39549e-14	1	dd-Smed-v6-9834-0-1							NA				NA		NA
1.60434e-18	1.83592	0.23	0.081	4.49904e-14	1	dd-Smed-v6-8917-0-1			Human: coiled-coil domain containing 173 (CCDC173)	TPH (1)	Trichohyalin-plectin-homology domain (1)	coiled-coil domain-containing protein 173 isoform X1 [Homo sapiens]	7.69e-44	XP_011508891.1	CFAP210	discs large 5, isoform D [Drosophila melanogaster]	0.11	coiled-coil domain-containing protein 173 [Mus musculus]	2.01e-29
1.61899e-18	1.26679	0.281	0.106	4.54012e-14	1	dd-Smed-v6-10032-0-1	protein binding	Interacting selectively and non-covalently with any protein or protein complex (a complex of two or more proteins that may include other nonprotein molecules).	Human: WD repeat domain 60 (WDR60)			cytoplasmic dynein 2 intermediate chain 1 isoform X2 [Homo sapiens]	4.83e-38	XP_011514669.1	DYNC2I1	Sperm-specific dynein intermediate chain 3, isoform G [Drosophila melanogaster]	9.69e-05	WD repeat-containing protein 60 isoform X1 [Mus musculus]	9.97e-38
1.67518e-18	1.52607	0.219	0.073	4.6977e-14	1	dd-Smed-v6-9098-0-1	protein kinase activity | protein serine/threonine kinase activity | ATP binding | protein phosphorylation | transferase activity, transferring phosphorus-containing groups	Catalysis of the phosphorylation of an amino acid residue in a protein, usually according to the reaction: a protein + ATP = a phosphoprotein + ADP. | Catalysis of the reactions: ATP + protein serine = ADP + protein serine phosphate, and ATP + protein threonine = ADP + protein threonine phosphate. | Interacting selectively and non-covalently with ATP, adenosine 5'-triphosphate, a universally impo…	Human: NIMA-related kinase 11 (NEK11)	Pkinase (1) / PK_Tyr_Ser-Thr (1) / Pkinase_fungal (1)	Protein kinase domain (1) / Protein tyrosine and serine (1) / Fungal protein kinase (1)	serine/threonine-protein kinase Nek11 isoform 2 [Homo sapiens]	4.03e-97	NP_665917.1	NEK11	Nek2 [Drosophila melanogaster]	4.02e-49	serine/threonine-protein kinase Nek11 isoform X5 [Mus musculus]	8.91e-89
1.67798e-18	1.70263	0.164	0.045	4.70556e-14	1	dd-Smed-v6-20063-0-1			Human: outer dense fiber of sperm tails 3 (ODF3)	SHIPPO-rpt (1)	Sperm-tail PG-rich repeat (1)	outer dense fiber protein 3 isoform 1 [Homo sapiens]	5.72e-39	NP_444510.2	ODF3	uncharacterized protein Dmel_CG8086, isoform K [Drosophila melanogaster]	1.21e-16	outer dense fiber protein 3 [Mus musculus]	1.93e-39
1.72525e-18	0.815485	0.58	0.323	4.83813e-14	1	dd-Smed-v6-10380-0-1	protein binding | signal transduction	Interacting selectively and non-covalently with any protein or protein complex (a complex of two or more proteins that may include other nonprotein molecules). | The cellular process in which a signal is conveyed to trigger a change in the activity or state of a cell. Signal transduction begins with reception of a signal (e.g. a ligand binding to a receptor or receptor activation by a stimulus su…	Human: unc-5 homolog B (C. elegans) (UNC5B)	ZU5 (1) / Death (1) / Ig_3 (1) / UPA (1) / I-set (1) / Ig_2 (1) / ig (1) / V-set (1) / Ig_5 (1)	ZU5 domain (1) / Death domain (1) / Immunoglobulin domain (3) / UPA domain (1) / Immunoglobulin I-set domain (1) / Immunoglobulin V-set domain (1) / Ig-like domain on T-cell surface glycoprotein CD3 epsilon chain (1)	netrin receptor UNC5B isoform 1 precursor [Homo sapiens]	4.25e-87	NP_734465.2	UNC5B	unc-5, isoform A [Drosophila melanogaster]	1.79e-21	netrin receptor UNC5B isoform 1 precursor [Mus musculus]	9.62e-83
2.37601e-18	1.90332	0.157	0.042	6.66303e-14	1	dd-Smed-v6-15424-0-1	GTP binding | intracellular | small GTPase mediated signal transduction	Interacting selectively and non-covalently with GTP, guanosine triphosphate. | The living contents of a cell; the matter contained within (but not including) the plasma membrane, usually taken to exclude large vacuoles and masses of secretory or ingested material. In eukaryotes it includes the nucleus and cytoplasm. | Any series of molecular signals in which a small monomeric GTPase relays one or…	Human: ADP-ribosylation factor-like 15 (ARL15)	Arf (1) / Roc (1) / G-alpha (1) / Ras (1)	ADP-ribosylation factor family (1) / Ras of Complex (1) / G-protein alpha subunit (1) / Ras family (1)	ADP-ribosylation factor-like protein 15 isoform X3 [Homo sapiens]	1.41e-19	XP_011541802.1	ARL15	ADP ribosylation factor at 102F, isoform A [Drosophila melanogaster]	1.06e-13	ADP-ribosylation factor-like protein 15 isoform X2 [Mus musculus]	6.5e-17
2.58117e-18	1.05075	0.507	0.272	7.23837e-14	1	dd-Smed-v6-63-0-1	actin binding | intracellular	Interacting selectively and non-covalently with monomeric or multimeric forms of actin, including actin filaments. | The living contents of a cell; the matter contained within (but not including) the plasma membrane, usually taken to exclude large vacuoles and masses of secretory or ingested material. In eukaryotes it includes the nucleus and cytoplasm.	Human: coactosin-like 1 (Dictyostelium) (COTL1)	Cofilin_ADF (1)	Cofilin (1)	coactosin-like protein [Homo sapiens]	8.22e-38	NP_066972.1	COTL1	uncharacterized protein Dmel_CG6891, isoform B [Drosophila melanogaster]	1.73e-38	coactosin-like protein [Mus musculus]	2.47e-37
2.92186e-18	1.47834	0.321	0.136	8.19377e-14	1	dd-Smed-v6-16552-0-1	membrane	A lipid bilayer along with all the proteins and protein complexes embedded in it an attached to it.	PFAM: Ephrin,	Ephrin (1)	Ephrin (1)	ephrin-A5 precursor [Homo sapiens]	0.42	NP_001953.1	EFNA5	Stretchin-Mlck, isoform S [Drosophila melanogaster]	6.5	ephrin-A5 isoform 2 precursor [Mus musculus]	0.077
3.04433e-18	1.61403	0.208	0.067	8.53723e-14	1	dd-Smed-v6-7900-0-1			Human: C7orf57	DUF5524 (1)	Family of unknown function (DUF5524) (1)	uncharacterized protein C7orf57 isoform X4 [Homo sapiens]	8.47e-06	XP_011513425.1	C7orf57	uncharacterized protein Dmel_CG17177, isoform B [Drosophila melanogaster]	4.5	uncharacterized protein C7orf57 homolog [Mus musculus]	1.43e-05
3.22324e-18	1.63487	0.212	0.071	9.03894e-14	1	dd-Smed-v6-5484-0-1	protein binding	Interacting selectively and non-covalently with any protein or protein complex (a complex of two or more proteins that may include other nonprotein molecules).	Smed: IFT88-like protein			intraflagellar transport protein 88 homolog isoform 1 [Homo sapiens]	0	NP_783195.2	IFT88	no mechanoreceptor potential B, isoform C [Drosophila melanogaster]	1.53e-97	intraflagellar transport protein 88 homolog [Mus musculus]	0
3.48802e-18	1.81984	0.175	0.052	9.78146e-14	1	dd-Smed-v6-3991-0-1	binding | protein binding	The selective, non-covalent, often stoichiometric, interaction of a molecule with one or more specific sites on another molecule. | Interacting selectively and non-covalently with any protein or protein complex (a complex of two or more proteins that may include other nonprotein molecules).	Human: sperm associated antigen 6 (SPAG6)	Arm (1) / HEAT (1) / HEAT_2 (1) / Cnd1 (1) / HEAT_EZ (1) / DNA_alkylation (1) / Proteasom_PSMB (1) / Adaptin_N (1) / RICTOR_N (1) / CHASE6_C (1)	Armadillo (1) / HEAT repeat (1) / HEAT repeats (1) / non-SMC mitotic condensation complex subunit 1 (1) / HEAT-like repeat (1) / DNA alkylation repair enzyme (1) / Proteasome non-ATPase 26S subunit (1) / Adaptin N terminal region (1) / Rapamycin-insensitive companion of mTOR (1) / C-terminal domain of two-partite extracellular sensor domain (1)	sperm-associated antigen 6 isoform 1 [Homo sapiens]	0	NP_036575.1	SPAG6	karyopherin alpha1 [Drosophila melanogaster]	2.17e-09	sperm-associated antigen 6 [Mus musculus]	0
3.82572e-18	0.993608	0.507	0.267	1.07285e-13	1	dd-Smed-v6-10315-0-1	protein binding | intracellular signal transduction	Interacting selectively and non-covalently with any protein or protein complex (a complex of two or more proteins that may include other nonprotein molecules). | The process in which a signal is passed on to downstream components within the cell, which become activated themselves to further propagate the signal and finally trigger a change in the function or state of the cell.	Human: retinitis pigmentosa 1 (autosomal dominant) (RP1)	PLAT (1) / DCX (1)	PLAT (1) / Doublecortin (1)	oxygen-regulated protein 1 isoform 2 [Homo sapiens]	2.24e-174	NP_001362583.1	RP1	uncharacterized protein Dmel_CG17528, isoform C [Drosophila melanogaster]	6.61e-08	oxygen-regulated protein 1 isoform 3 [Mus musculus]	6.22e-180
3.83958e-18	1.30014	0.321	0.135	1.07673e-13	1	dd-Smed-v6-9515-0-1	integral component of membrane	The component of a membrane consisting of the gene products and protein complexes having at least some part of their peptide sequence embedded in the hydrophobic region of the membrane.	Human: tetraspanin 11 (TSPAN11)	Tetraspanin (1) / O_anti_polymase (1)	Tetraspanin family (1) / Putative O-antigen polymerase (1)	tetraspanin-11 isoform 2 [Homo sapiens]	1.53e-07	NP_001357230.1	TSPAN11	tetraspanin 47F [Drosophila melanogaster]	4.3e-07	tetraspanin-11 isoform X1 [Mus musculus]	2.51e-08
3.90797e-18	4.25614	0.026	0.001	1.09591e-13	1	dd-Smed-v6-95411-0-1			Human: PGBD4			piggyBac transposable element-derived protein 4 [Homo sapiens]	0.000212	NP_689808.2	PGBD4	uncharacterized protein Dmel_CG33054, isoform B [Drosophila melanogaster]	0.5	protein THEMIS2 [Mus musculus]	0.34
4.30348e-18	0.829421	0.38	0.167	1.20682e-13	1	dd-Smed-v6-11622-0-1	scavenger receptor activity | immune response | polysaccharide binding	Combining with any modified low-density lipoprotein (LDL) or other polyanionic ligand and delivering the ligand into the cell via endocytosis. Ligands include acetylated and oxidized LDL, Gram-positive and Gram-negative bacteria, apoptotic cells, beta-amyloid fibrils, and advanced glycation end products (AGEs). | Any immune system process that functions in the calibrated response of an organism t…	Human: somatomedin B and thrombospondin, type 1 domain containing (SBSPON)	TSP1_spondin (1) / TSP_1 (1) / TSP1_CCN (1) / Somatomedin_B (1) / TSP1_ADAMTS (1)	Spondin-like TSP1 domain (1) / Thrombospondin type 1 domain (2) / CCN3 Nov like TSP1 domain (1) / Somatomedin B domain (1)	somatomedin-B and thrombospondin type-1 domain-containing protein isoform X2 [Homo sapiens]	2.39e-07	XP_024302849.1	SBSPON	uncharacterized protein Dmel_CG42339, isoform B [Drosophila melanogaster]	7.62e-13	somatomedin-B and thrombospondin type-1 domain-containing protein precursor [Mus musculus]	2.3e-06
4.4135e-18	1.47443	0.201	0.063	1.23768e-13	1	dd-Smed-v6-12150-0-1	protein binding | zinc ion binding	Interacting selectively and non-covalently with any protein or protein complex (a complex of two or more proteins that may include other nonprotein molecules). | Interacting selectively and non-covalently with zinc (Zn) ions.	Human: ring finger protein 32 (RNF32)	zf-RING_2 (1) / zf-RING_UBOX (1) / zf-RING_5 (1) / zf-RING_11 (1) / zf-C3HC4_3 (1) / zf-rbx1 (1) / zf-C3HC4 (1) / zf-C3HC4_2 (1) / zf-ANAPC11 (1) / zf-Nse (1) / zf-RING_4 (1) / Prok-RING_4 (1) / zf-RING_16 (1) / zf-UDP (1) / Baculo_RING (1) / zf-C3HC4_4 (1)	Ring finger domain (1) / RING-type zinc-finger (1) / zinc-RING finger domain (1) / RING-like zinc finger (1) / Zinc finger (3) / RING-H2 zinc finger domain (1) / Anaphase-promoting complex subunit 11 RING-H2 finger (1) / Zinc-finger of the MIZ type in Nse subunit (1) / RING (2) / Prokaryotic RING finger family 4 (1) / Zinc-binding RING-finger (1) / Baculovirus U-box (1) / zinc finger of C3HC4-typ…	RING finger protein 32 isoform X2 [Homo sapiens]	3.98e-63	XP_016867242.1	RNF32	uncharacterized protein Dmel_CG13481, isoform C [Drosophila melanogaster]	0.000139	RING finger protein 32 isoform X1 [Mus musculus]	1.03e-53
5.07975e-18	2.07677	0.113	0.025	1.42451e-13	1	dd-Smed-v6-12752-0-1			Human: CFAP221			cilia- and flagella-associated protein 221 isoform X6 [Homo sapiens]	1.58e-45	XP_016859047.1	CFAP221	java no jive [Drosophila melanogaster]	5.5	cilia- and flagella-associated protein 221 isoform X1 [Mus musculus]	3.18e-45
5.77197e-18	0.84902	0.628	0.385	1.61863e-13	1	dd-Smed-v6-17373-0-1			Human: CELSR3			cadherin EGF LAG seven-pass G-type receptor 3 precursor [Homo sapiens]	0.012	NP_001398.2	CELSR3	dusky [Drosophila melanogaster]	0.14	cadherin EGF LAG seven-pass G-type receptor 3 isoform 1 precursor [Mus musculus]	0.009
5.90901e-18	1.71756	0.212	0.071	1.65706e-13	1	dd-Smed-v6-13453-0-1	spindle pole | centrosome | microtubule | positive regulation of cytokinesis	Either of the ends of a spindle, where spindle microtubules are organized; usually contains a microtubule organizing center and accessory molecules, spindle microtubules and astral microtubules. | A structure comprised of a core structure (in most organisms, a pair of centrioles) and peripheral material from which a microtubule-based structure, such as a spindle apparatus, is organized. Centrosom…	Human: centrosome and spindle pole associated protein 1 (CSPP1)			centrosome and spindle pole-associated protein 1 isoform X28 [Homo sapiens]	2.72e-08	XP_011515913.1	CSPP1	lysine (K)-specific demethylase 2, isoform B [Drosophila melanogaster]	2.6	centrosome and spindle pole associated protein 1 isoform X19 [Mus musculus]	1.5e-11
6.09285e-18	2.51582	0.095	0.018	1.70862e-13	1	dd-Smed-v6-15038-0-1							NA			kon-tiki, isoform B [Drosophila melanogaster]	9.4		NA
7.15933e-18	2.46251	0.106	0.022	2.00769e-13	1	dd-Smed-v6-29498-0-1						complement factor H-related protein 3 isoform 1 precursor [Homo sapiens]	2.7	NP_066303.2	CFHR3	dynein, axonemal, heavy chain 3, isoform D [Drosophila melanogaster]	0.43	NACHT, LRR and PYD domains-containing protein 12 isoform X2 [Mus musculus]	7.2
7.4576e-18	1.33922	0.372	0.17	2.09133e-13	1	dd-Smed-v6-8334-0-1						gamma-1-syntrophin isoform X4 [Homo sapiens]	4.2	XP_016869071.1	SNTG1	repressed by TOR, isoform D [Drosophila melanogaster]	2.2	gamma-1-syntrophin isoform X3 [Mus musculus]	3.4
7.69042e-18	1.85917	0.179	0.054	2.15663e-13	1	dd-Smed-v6-12618-0-1	protein binding	Interacting selectively and non-covalently with any protein or protein complex (a complex of two or more proteins that may include other nonprotein molecules).	Human: tetratricopeptide repeat domain 26 (TTC26)	TPR_19 (1) / TPR_2 (1) / ANAPC3 (1) / TPR_14 (1) / TPR_16 (1) / TPR_9 (1) / TPR_1 (1) / TPR_12 (1) / TPR_6 (1) / TPR_7 (1) / TPR-S (1) / TPR_8 (1)	Tetratricopeptide repeat (10) / Anaphase-promoting complex (1) / Tetratricopeptide Repeats-Sensor (1)	intraflagellar transport protein 56 isoform 1 [Homo sapiens]	0	NP_079202.2	TTC26	tetratricopeptide repeat domain 26 [Drosophila melanogaster]	0	intraflagellar transport protein 56 [Mus musculus]	0
8.37914e-18	1.80349	0.15	0.04	2.34976e-13	1	dd-Smed-v6-8761-0-1			Human: dynein regulatory complex subunit 1 homolog (Chlamydomonas) (DRC1)	NYD-SP28 (1) / NYD-SP28_assoc (1)	Sperm tail (1) / Sperm tail C-terminal domain (1)	dynein regulatory complex protein 1 [Homo sapiens]	1.09e-144	NP_659475.2	DRC1	uncharacterized protein Dmel_CG10958 [Drosophila melanogaster]	1.77e-46	dynein regulatory complex protein 1 [Mus musculus]	1.32e-152
8.62408e-18	2.61785	0.077	0.012	2.41845e-13	1	dd-Smed-v6-9968-0-1			Human: AC013470.2			uncharacterized protein LOC102725191 isoform 1 [Homo sapiens]	4.89e-14	NP_001373441.1	LOC102725191	Cyp6a13 [Drosophila melanogaster]	0.25	rho guanine nucleotide exchange factor 4 isoform X3 [Mus musculus]	0.41
9.03821e-18	1.69923	0.259	0.099	2.53458e-13	1	dd-Smed-v6-3899-0-1	binding	The selective, non-covalent, often stoichiometric, interaction of a molecule with one or more specific sites on another molecule.	Human: PARK2 co-regulated (PACRG)	ParcG (1)	Parkin co-regulated protein (1)	parkin coregulated gene protein isoform 2 [Homo sapiens]	7.31e-104	NP_001073848.1	PACRG	uncharacterized protein Dmel_CG15120 [Drosophila melanogaster]	1.72e-71	parkin coregulated gene protein homolog [Mus musculus]	4.08e-104
1.09103e-17	1.72334	0.234	0.084	3.05959e-13	1	dd-Smed-v6-3187-0-1			Human: tektin 3 (TEKT3)	Tektin (1) / DUF6456 (1)	Tektin family (1) / Domain of unknown function (DUF6456) (1)	tektin-3 isoform X1 [Homo sapiens]	7.55e-130	XP_016880443.1	TEKT3	uncharacterized protein Dmel_CG32819, isoform B [Drosophila melanogaster]	1.06e-103	tektin-3 [Mus musculus]	4.74e-125
1.1198e-17	1.84487	0.146	0.039	3.14026e-13	1	dd-Smed-v6-9295-0-1							NA			stardust, isoform L [Drosophila melanogaster]	0.75	zona pellucida-binding protein 2 isoform 3 [Mus musculus]	0.79
1.16471e-17	2.38353	0.099	0.02	3.2662e-13	1	dd-Smed-v6-8903-0-1			Human: outer dense fiber of sperm tails 3 (ODF3)	SHIPPO-rpt (1)	Sperm-tail PG-rich repeat (1)	outer dense fiber protein 3 isoform 1 [Homo sapiens]	1.61e-40	NP_444510.2	ODF3	uncharacterized protein Dmel_CG8086, isoform K [Drosophila melanogaster]	2.18e-26	outer dense fiber protein 3 [Mus musculus]	4.87e-39
1.29592e-17	2.19043	0.099	0.02	3.63416e-13	1	dd-Smed-v6-12833-0-1	cytoplasm | regulation of angiogenesis	All of the contents of a cell excluding the plasma membrane and nucleus, but including other subcellular structures. | Any process that modulates the frequency, rate or extent of angiogenesis.	Human: vasohibin 2 (VASH2)	Vasohibin (1)	Vasohibin (1)	tubulinyl-Tyr carboxypeptidase 2 isoform 4 [Homo sapiens]	5.84e-68	NP_001287985.1	VASH2	jumeau [Drosophila melanogaster]	2.5	tubulinyl-Tyr carboxypeptidase 2 [Mus musculus]	1.1e-67
1.33295e-17	1.36221	0.38	0.183	3.738e-13	1	dd-Smed-v6-11958-0-1				DUF3481 (1)	C-terminal domain of neuropilin glycoprotein (1)	unconventional myosin-Id isoform 3 [Homo sapiens]	6.3	NP_001290209.1	MYO1D	ribosomal protein L21, isoform A [Drosophila melanogaster]	8.6		NA
1.49614e-17	1.58682	0.186	0.058	4.19561e-13	1	dd-Smed-v6-9862-0-1			Human: chromosome 9 open reading frame 117 (C9orf117)			cilia- and flagella-associated protein 157 isoform X3 [Homo sapiens]	4.1e-48	XP_016870118.2	CFAP157	uncharacterized protein Dmel_CG17122 [Drosophila melanogaster]	5.39e-16	cilia- and flagella-associated protein 157 [Mus musculus]	1.52e-40
1.71747e-17	1.58086	0.241	0.088	4.8163e-13	1	dd-Smed-v6-3321-0-1			Human: radial spoke head 1 homolog (Chlamydomonas) (RSPH1)	MORN (1)	MORN repeat (1)	radial spoke head 1 homolog isoform 1 [Homo sapiens]	1.79e-67	NP_543136.1	RSPH1	radial spoke head protein 1 [Drosophila melanogaster]	9.51e-31	radial spoke head 1 homolog isoform 1 [Mus musculus]	3.07e-68
1.74097e-17	3.04935	0.073	0.012	4.88221e-13	1	dd-Smed-v6-9234-0-1						serine protease 55 isoform 1 precursor [Homo sapiens]	0.21	NP_940866.2	PRSS55		NA		NA
1.88321e-17	1.4397	0.259	0.098	5.28108e-13	1	dd-Smed-v6-16355-0-1			Human: leucine, glutamate and lysine rich 1 (LEKR1)			leucine-, glutamate- and lysine-rich protein 1 isoform 2 [Homo sapiens]	8.02e-09	NP_001180212.1	LEKR1		NA	leucine-, glutamate- and lysine-rich protein 1 isoform 2 [Mus musculus]	4.48e-10
1.92554e-17	1.61722	0.219	0.075	5.3998e-13	1	dd-Smed-v6-10121-0-1			Human: C20orf194			dynein axonemal assembly factor 9 isoform X1 [Homo sapiens]	2.35e-73	XP_005260741.1	DNAAF9	pH-sensitive chloride channel 2, isoform A [Drosophila melanogaster]	0.013	uncharacterized protein C20orf194 homolog isoform 1 [Mus musculus]	1.43e-42
2.17316e-17	0.914067	0.46	0.228	6.0942e-13	1	dd-Smed-v6-18793-0-1	phosphorelay sensor kinase activity | phosphorelay signal transduction system | signal transducer activity | ion channel activity | voltage-gated potassium channel activity | ion transport | potassium ion transport | signal transduction | membrane | transmembrane transport	Catalysis of the phosphorylation of a histidine residue in response to detection of an extracellular signal such as a chemical ligand or change in environment, to initiate a change in cell state or activity. The two-component sensor is a histidine kinase that autophosphorylates a histidine residue in its active site. The phosphate is then transferred to an aspartate residue in a downstream respon…	Human: potassium voltage-gated channel, subfamily H (eag-related), member 5 (KCNH5)	Ion_trans (1) / cNMP_binding (1) / PAS_9 (1) / Ion_trans_2 (1) / PAS (1) / PAS_3 (1)	Ion transport protein (1) / Cyclic nucleotide-binding domain (1) / PAS domain (1) / Ion channel (1) / PAS fold (2)	potassium voltage-gated channel subfamily H member 5 isoform 1 [Homo sapiens]	0	NP_647479.2	KCNH5	ether a go-go, isoform G [Drosophila melanogaster]	0	potassium voltage-gated channel subfamily H member 5 [Mus musculus]	0
2.37804e-17	1.92629	0.164	0.048	6.66874e-13	1	dd-Smed-v6-15542-0-1	protein kinase activity | protein serine/threonine kinase activity | ATP binding | protein phosphorylation | transferase activity, transferring phosphorus-containing groups	Catalysis of the phosphorylation of an amino acid residue in a protein, usually according to the reaction: a protein + ATP = a phosphoprotein + ADP. | Catalysis of the reactions: ATP + protein serine = ADP + protein serine phosphate, and ATP + protein threonine = ADP + protein threonine phosphate. | Interacting selectively and non-covalently with ATP, adenosine 5'-triphosphate, a universally impo…	PFAM: Pkinase, Pkinase_Tyr,	Pkinase (1) / PK_Tyr_Ser-Thr (1) / Kinase-like (1) / ABC1 (1)	Protein kinase domain (1) / Protein tyrosine and serine (1) / Kinase-like (1) / ABC1 atypical kinase-like domain (1)	MAPK/MAK/MRK overlapping kinase isoform X5 [Homo sapiens]	3.35e-139	XP_006720289.1	MOK	uncharacterized protein Dmel_CG42366, isoform B [Drosophila melanogaster]	3.75e-70	MAPK/MAK/MRK overlapping kinase isoform X2 [Mus musculus]	4.67e-138
2.5997e-17	3.54687	0.036	0.003	7.29033e-13	1	dd-Smed-v6-40046-0-1						laminin subunit alpha-2 isoform X6 [Homo sapiens]	0.27	XP_016866342.1	LAMA2	uncharacterized protein Dmel_CG32081 [Drosophila melanogaster]	3.5	DNA repair protein complementing XP-C cells homolog [Mus musculus]	1.9
3.64601e-17	1.78166	0.19	0.061	1.02245e-12	1	dd-Smed-v6-10456-0-1			Human: C11orf88	HOATZ-like (1)	Cilia- and flagella-associated protein HOATZ-like (1)	cilia- and flagella-associated protein HOATZ isoform 2 [Homo sapiens]	0.000379	NP_001093858.1	HOATZ	uncharacterized protein Dmel_CG4744 [Drosophila melanogaster]	6.1	protein Hoatz isoform X1 [Mus musculus]	0.002
3.98271e-17	1.54507	0.193	0.062	1.11687e-12	1	dd-Smed-v6-13740-0-1	protein binding	Interacting selectively and non-covalently with any protein or protein complex (a complex of two or more proteins that may include other nonprotein molecules).	Human: leucine rich repeat containing 27 (LRRC27)	LRR_8 (1) / MRP-S33 (1) / LRR_4 (1)	Leucine rich repeat (1) / Mitochondrial ribosomal subunit S27 (1) / Leucine Rich repeats (2 copies) (1)	leucine-rich repeat-containing protein 27 isoform X3 [Homo sapiens]	2.78e-09	XP_016872179.1	LRRC27	uncharacterized protein Dmel_CG11099, isoform A [Drosophila melanogaster]	6.18e-06	leucine-rich repeat-containing protein 27 isoform X2 [Mus musculus]	1e-09
4.07962e-17	2.21369	0.106	0.023	1.14405e-12	1	dd-Smed-v6-6974-0-1			Human: coiled-coil domain containing 153 (CCDC153)	DUF1664 (1)	Protein of unknown function (DUF1664) (1)	coiled-coil domain-containing protein 153 [Homo sapiens]	6.22e-07	NP_001138490.1	CCDC153	enhancer of yellow 3, isoform D [Drosophila melanogaster]	7.8	coiled-coil domain-containing protein 153 isoform 1 [Mus musculus]	2.55e-07
4.09535e-17	2.14076	0.099	0.02	1.14846e-12	1	dd-Smed-v6-8305-0-1			Human: spermatogenesis associated, serine-rich 1 (SPATS1)	SASRP1 (1)	Spermatogenesis-associated serine-rich protein 1 (1)	spermatogenesis-associated serine-rich protein 1 [Homo sapiens]	6.83e-11	NP_659463.1	SPATS1	uncharacterized protein Dmel_CG6908, isoform A [Drosophila melanogaster]	1	spermatogenesis-associated serine-rich protein 1 isoform 1 [Mus musculus]	1.17e-08
4.5278e-17	1.57902	0.255	0.099	1.26973e-12	1	dd-Smed-v6-8347-0-1	protein kinase activity | protein serine/threonine kinase activity | ATP binding | protein phosphorylation | transferase activity, transferring phosphorus-containing groups	Catalysis of the phosphorylation of an amino acid residue in a protein, usually according to the reaction: a protein + ATP = a phosphoprotein + ADP. | Catalysis of the reactions: ATP + protein serine = ADP + protein serine phosphate, and ATP + protein threonine = ADP + protein threonine phosphate. | Interacting selectively and non-covalently with ATP, adenosine 5'-triphosphate, a universally impo…	Human: NIMA-related kinase 7 (NEK7)	Pkinase (1) / PK_Tyr_Ser-Thr (1) / Kinase-like (1) / Pkinase_fungal (1) / Haspin_kinase (1) / ABC1 (1)	Protein kinase domain (1) / Protein tyrosine and serine (1) / Kinase-like (1) / Fungal protein kinase (1) / Haspin like kinase domain (1) / ABC1 atypical kinase-like domain (1)	serine/threonine-protein kinase Nek7 [Homo sapiens]	2.48e-142	NP_598001.1	NEK7	Nek2 [Drosophila melanogaster]	1.02e-47	serine/threonine-protein kinase Nek7 isoform 1 [Mus musculus]	1.97e-142
5.43109e-17	1.28037	0.241	0.088	1.52304e-12	1	dd-Smed-v6-5350-0-1	cilium movement | microtubule motor activity | calcium ion binding | axonemal dynein complex | microtubule-based movement | ATPase activity | dynein complex	The directed, self-propelled movement of a cilium. | Catalysis of movement along a microtubule, coupled to the hydrolysis of a nucleoside triphosphate (usually ATP). | Interacting selectively and non-covalently with calcium ions (Ca2+). | A dynein complex found in eukaryotic cilia and flagella; the motor domain heads interact with adjacent microtubules to generate a sliding force which is convert…	Human: dynein, axonemal, heavy chain 7 (DNAH7)	AAA_6 (1) / Dynein_C (1) / AAA_8 (1) / AAA_9 (1) / AAA_7 (1) / AAA_lid_11 (1) / Dynein_heavy (1) / MT (1) / Dynein_AAA_lid (1) / AAA_lid_1 (1) / AAA_5 (1) / AAA (1) / EF-hand_8 (1) / EF-hand_6 (1) / RNA_helicase (1)	Hydrolytic ATP binding site of dynein motor region (1) / Dynein heavy chain C-terminal domain (1) / P-loop containing dynein motor region D4 (1) / ATP-binding dynein motor region (1) / P-loop containing dynein motor region (1) / Dynein heavy chain AAA lid domain (2) / Dynein heavy chain region D6 P-loop domain (1) / Microtubule-binding stalk of dynein motor (1) / AAA (1) / AAA domain (dynein-rela…	dynein axonemal heavy chain 7 isoform X4 [Homo sapiens]	0	XP_016859993.1	DNAH7	dynein heavy chain at 36C, isoform B [Drosophila melanogaster]	0	dynein, axonemal, heavy chain 7C isoform X1 [Mus musculus]	0
5.79452e-17	1.53506	0.175	0.053	1.62496e-12	1	dd-Smed-v6-11297-0-1							NA				NA		NA
6.55711e-17	1.61369	0.175	0.053	1.83881e-12	1	dd-Smed-v6-3784-0-1			Human: MORN repeat containing 3 (MORN3)	MORN (1)	MORN repeat (1)	MORN repeat-containing protein 3 isoform X1 [Homo sapiens]	3.51e-70	XP_011536515.1	MORN3	uncharacterized protein Dmel_CG30429 [Drosophila melanogaster]	9.83e-31	MORN repeat-containing protein 3 isoform X1 [Mus musculus]	5.68e-72
6.91912e-17	1.94903	0.091	0.018	1.94033e-12	1	dd-Smed-v6-31267-0-1						protein NOXP20 isoform 8 [Homo sapiens]	0.33	NP_001337564.1	FAM114A1	heat shock protein cognate 1, isoform A [Drosophila melanogaster]	4.3	CCN family member 4 precursor [Mus musculus]	0.039
8.24588e-17	1.20482	0.255	0.097	2.31239e-12	1	dd-Smed-v6-6887-0-1	protein binding	Interacting selectively and non-covalently with any protein or protein complex (a complex of two or more proteins that may include other nonprotein molecules).	Human: NRXN3			neurexin-2-beta isoform X23 [Homo sapiens]	8.39e-06	XP_016874063.1	NRXN2	axotactin, isoform G [Drosophila melanogaster]	1.21e-05	protein crumbs homolog 1 isoform X11 [Mus musculus]	5.29e-06
8.43958e-17	2.37551	0.109	0.025	2.36671e-12	1	dd-Smed-v6-10327-0-1	protein peptidyl-prolyl isomerization | peptidyl-prolyl cis-trans isomerase activity | protein folding	The modification of a protein by cis-trans isomerization of a proline residue. | Catalysis of the reaction: peptidyl-proline (omega=180) = peptidyl-proline (omega=0). | The process of assisting in the covalent and noncovalent assembly of single chain polypeptides or multisubunit complexes into the correct tertiary structure.	Human: peptidylprolyl isomerase (cyclophilin)-like 6 (PPIL6)	Pro_isomerase (1)	Cyclophilin type peptidyl-prolyl cis-trans isomerase (1)	probable inactive peptidyl-prolyl cis-trans isomerase-like 6 isoform 3 [Homo sapiens]	4.01e-50	NP_001273289.1	PPIL6	Moca-cyp, isoform A [Drosophila melanogaster]	1.27e-33	probable inactive peptidyl-prolyl cis-trans isomerase-like 6 isoform X3 [Mus musculus]	4.76e-49
8.88883e-17	2.10728	0.113	0.026	2.49269e-12	1	dd-Smed-v6-12022-0-1			Human: chromosome 4 open reading frame 47 (C4orf47)	DUF4586 (1)	Domain of unknown function (DUF4586) (1)	UPF0602 protein C4orf47 isoform X1 [Homo sapiens]	3.81e-33	XP_016863729.1	C4orf47	uncharacterized protein Dmel_CG17111 [Drosophila melanogaster]	2.5	UPF0602 protein C4orf47 homolog [Mus musculus]	4.64e-37
9.23409e-17	2.61978	0.095	0.019	2.58952e-12	1	dd-Smed-v6-20234-0-1							NA				NA		NA
9.51179e-17	0.919323	0.584	0.344	2.66739e-12	1	dd-Smed-v6-8486-0-1	acetylcholine-activated cation-selective channel activity | ion channel activity | extracellular ligand-gated ion channel activity | transport | ion transport | membrane | integral component of membrane | postsynaptic membrane	Enables the transmembrane transfer of a cation by a channel that opens upon binding acetylcholine. | Enables the facilitated diffusion of an ion (by an energy-independent process) by passage through a transmembrane aqueous pore or channel without evidence for a carrier-mediated mechanism. May be either selective (it enables passage of a specific ion only) or non-selective (it enables passage of t…	PFAM: Neur_chan_LBD, Neur_chan_memb,	Neur_chan_LBD (1) / Neur_chan_memb (1)	Neurotransmitter-gated ion-channel ligand binding domain (1) / Neurotransmitter-gated ion-channel transmembrane region (1)	neuronal acetylcholine receptor subunit alpha-9 precursor [Homo sapiens]	4.51e-60	NP_060051.2	CHRNA9	nicotinic acetylcholine receptor alpha2, isoform B [Drosophila melanogaster]	7.09e-62	neuronal acetylcholine receptor subunit alpha-9 isoform X2 [Mus musculus]	4e-61
9.88215e-17	1.45965	0.226	0.081	2.77125e-12	1	dd-Smed-v6-6769-0-1	protein kinase activity | protein serine/threonine kinase activity | MAP kinase activity | ATP binding | protein phosphorylation | transferase activity, transferring phosphorus-containing groups	Catalysis of the phosphorylation of an amino acid residue in a protein, usually according to the reaction: a protein + ATP = a phosphoprotein + ADP. | Catalysis of the reactions: ATP + protein serine = ADP + protein serine phosphate, and ATP + protein threonine = ADP + protein threonine phosphate. | Catalysis of the reaction: protein + ATP = protein phosphate + ADP. This reaction is the phosphory…	Human: mitogen-activated protein kinase 15 (MAPK15)	Pkinase (1) / PK_Tyr_Ser-Thr (1) / Kinase-like (1) / Haspin_kinase (1) / Kdo (1) / ABC1 (1)	Protein kinase domain (1) / Protein tyrosine and serine (1) / Kinase-like (1) / Haspin like kinase domain (1) / Lipopolysaccharide kinase (Kdo (1) / ABC1 atypical kinase-like domain (1)	mitogen-activated protein kinase 15 [Homo sapiens]	3.42e-134	NP_620590.2	MAPK15	extracellularly regulated kinase 7, isoform C [Drosophila melanogaster]	3.48e-121	mitogen-activated protein kinase 15 isoform X8 [Mus musculus]	8.07e-133
1.0475e-16	1.63906	0.109	0.025	2.9375e-12	1	dd-Smed-v6-15464-0-1	integral component of membrane | transmembrane transport	The component of a membrane consisting of the gene products and protein complexes having at least some part of their peptide sequence embedded in the hydrophobic region of the membrane. | The process in which a solute is transported from one side of a membrane to the other.	PFAM: MFS_1, MFS_1_like,	MFS_1_like (1) / MFS_1 (1) / DUF6097 (1) / LacY_symp (1) / MFS_3 (1)	MFS_1 like family (1) / Major Facilitator Superfamily (1) / Family of unknown function (DUF6097) (1) / LacY proton (1) / Transmembrane secretion effector (1)	membrane-associated transporter protein isoform c [Homo sapiens]	8	NP_001284346.2	SLC45A2	sugar baby, isoform E [Drosophila melanogaster]	5.83e-11	solute carrier family 2, facilitated glucose transporter member 6 isoform 2 [Mus musculus]	5.9
1.13084e-16	1.91807	0.128	0.032	3.17122e-12	1	dd-Smed-v6-9484-0-1	protein binding	Interacting selectively and non-covalently with any protein or protein complex (a complex of two or more proteins that may include other nonprotein molecules).	PFAM: IQ,	IQ (1)	IQ calmodulin-binding motif (1)	dynein regulatory complex protein 11 isoform 1 [Homo sapiens]	1.56e-118	NP_079002.3	IQCA1	uncharacterized protein Dmel_CG16789, isoform A [Drosophila melanogaster]	3.58e-60	dynein regulatory complex protein 11 isoform 1 [Mus musculus]	3.89e-117
1.14447e-16	1.59056	0.23	0.085	3.20943e-12	1	dd-Smed-v6-13490-0-1	protein binding	Interacting selectively and non-covalently with any protein or protein complex (a complex of two or more proteins that may include other nonprotein molecules).	Smed: semaphorin-like_protein	PSI (1)	Plexin repeat (1)	semaphorin-4G isoform 3 precursor [Homo sapiens]	0.23	NP_001380854.1	SEMA4G	semaphorin 2a, isoform E [Drosophila melanogaster]	0.11	predicted gene 5724 [Mus musculus]	0.37
1.17726e-16	1.2128	0.307	0.13	3.30138e-12	1	dd-Smed-v6-8640-0-1			Human: coiled-coil domain containing 34 (CCDC34)	CCDC34 (1)	Coiled-coil domain-containing protein 3 (1)	coiled-coil domain-containing protein 34 isoform 1 [Homo sapiens]	6.21e-08	NP_110398.1	CCDC34	exit protein of rhodopsin and TRP B, isoform B [Drosophila melanogaster]	0.44	coiled-coil domain-containing protein 34 isoform b [Mus musculus]	1.14e-08
1.20183e-16	1.33346	0.354	0.167	3.3703e-12	1	dd-Smed-v6-3829-0-1							NA			O-GlcNAcase [Drosophila melanogaster]	1.2	nesprin-3 isoform beta [Mus musculus]	1
1.24448e-16	1.37455	0.31	0.134	3.4899e-12	1	dd-Smed-v6-12214-0-1						pre-B-cell leukemia transcription factor 1 isoform X4 [Homo sapiens]	7.7	XP_016856884.1	PBX1	Pif1 DNA helicase, isoform A [Drosophila melanogaster]	8.7	pre-B-cell leukemia transcription factor 1 isoform a [Mus musculus]	6.8
1.27881e-16	1.73171	0.164	0.049	3.58616e-12	1	dd-Smed-v6-11652-0-1	calcium ion binding	Interacting selectively and non-covalently with calcium ions (Ca2+).	Human: protein phosphatase 2, regulatory subunit B'', alpha (PPP2R3A)	EF-hand_13 (1) / EF-hand_7 (1) / EF-hand_6 (1) / EF-hand_5 (1) / EF-hand_1 (1)	EF-hand domain (2) / EF-hand domain pair (1) / EF hand (2)	serine/threonine-protein phosphatase 2A regulatory subunit B'' subunit alpha isoform 2 [Homo sapiens]	3.49e-138	NP_871626.1	PPP2R3A	uncharacterized protein Dmel_CG4733, isoform B [Drosophila melanogaster]	1.93e-133	serine/threonine-protein phosphatase 2A regulatory subunit B'' subunit alpha isoform X4 [Mus musculus]	4.25e-139
1.36916e-16	0.919602	0.361	0.163	3.83955e-12	1	dd-Smed-v6-13264-0-1	NAD+ kinase activity | diacylglycerol kinase activity | protein kinase C-activating G-protein coupled receptor signaling pathway | metabolic process	Catalysis of the reaction: ATP + NAD(+) = ADP + 2 H(+) + NADP(+). | Catalysis of the reaction: NTP + 1,2-diacylglycerol = NDP + 1,2-diacylglycerol-3-phosphate. | The series of molecular signals generated as a consequence of a G-protein coupled receptor binding to its physiological ligand, where the pathway proceeds with activation of protein kinase C (PKC). PKC is activated by second messengers i…	Human: diacylglycerol kinase, iota (DGKI)	DAGK_acc (1) / DAGK_cat (1)	Diacylglycerol kinase accessory domain (1) / Diacylglycerol kinase catalytic domain (1)	diacylglycerol kinase iota isoform 2 [Homo sapiens]	3.62e-114	NP_001308637.1	DGKI	retinal degeneration A, isoform G [Drosophila melanogaster]	9.62e-101	diacylglycerol kinase iota isoform X16 [Mus musculus]	1.13e-114
1.42739e-16	1.37237	0.226	0.081	4.00283e-12	1	dd-Smed-v6-10480-0-1			Human: TMEM237	TMEM237 (1)	Transmembrane protein 237 (1)	transmembrane protein 237 isoform b [Homo sapiens]	3.34e-05	NP_689601.2	TMEM237		NA	transmembrane protein 237 isoform 3 [Mus musculus]	3.24e-06
1.49442e-16	1.46189	0.193	0.063	4.19081e-12	1	dd-Smed-v6-13749-0-1	protein tyrosine phosphatase activity | protein dephosphorylation | protein tyrosine/serine/threonine phosphatase activity | dephosphorylation | phosphatase activity	Catalysis of the reaction: protein tyrosine phosphate + H2O = protein tyrosine + phosphate. | The process of removing one or more phosphoric residues from a protein. | Catalysis of the reactions: protein serine + H2O = protein serine + phosphate; protein threonine phosphate + H2O = protein threonine + phosphate; and protein tyrosine phosphate + H2O = protein tyrosine + phosphate. | The process of…	Human: protein tyrosine phosphatase domain containing 1 (PTPDC1)	DSPc (1) / Y_phosphatase (1) / CDKN3 (1)	Dual specificity phosphatase (1) / Protein-tyrosine phosphatase (1) / Cyclin-dependent kinase inhibitor 3 (CDKN3) (1)	protein tyrosine phosphatase domain-containing protein 1 isoform 4 [Homo sapiens]	7.58e-65	NP_001240759.1	PTPDC1	cell division cycle 14, isoform C [Drosophila melanogaster]	0.000101	protein tyrosine phosphatase domain-containing protein 1 isoform 2 [Mus musculus]	1.15e-63
1.60573e-16	1.5478	0.223	0.08	4.50295e-12	1	dd-Smed-v6-4489-0-1	SNARE binding | protein binding | integral component of membrane | vesicle-mediated transport | regulation of exocytosis	Interacting selectively and non-covalently with a SNARE (soluble N-ethylmaleimide-sensitive factor attached protein receptor) protein. | Interacting selectively and non-covalently with any protein or protein complex (a complex of two or more proteins that may include other nonprotein molecules). | The component of a membrane consisting of the gene products and protein complexes having at least so…	Human: syntaxin 1A (brain) (STX1A)	SNARE (1) / ETRAMP (1)	SNARE domain (1) / Malarial early transcribed membrane protein (ETRAMP) (1)	syntaxin-1A isoform 1 [Homo sapiens]	1.67e-11	NP_004594.1	STX1A	syntaxin 1A, isoform A [Drosophila melanogaster]	3.78e-09	syntaxin-1A isoform 2 [Mus musculus]	1.34e-11
1.83288e-16	1.91872	0.146	0.041	5.13996e-12	1	dd-Smed-v6-13105-0-1			Human: INMT-FAM188B readthrough (NMD candidate) (INMT-FAM188B)	MINDY-3_4_CD (1)	Deubiquitinating enzyme MINDY-3 (1)	probable ubiquitin carboxyl-terminal hydrolase MINDY-4 [Homo sapiens]	6.21e-37	NP_115598.2	MINDY4	uncharacterized protein Dmel_CG14142, isoform B [Drosophila melanogaster]	8.77e-18	probable ubiquitin carboxyl-terminal hydrolase MINDY-4 isoform 1 [Mus musculus]	4.8e-40
2.33593e-16	2.14606	0.102	0.022	6.55066e-12	1	dd-Smed-v6-8659-0-1	protein transport | integral component of membrane	The directed movement of proteins into, out of or within a cell, or between cells, by means of some agent such as a transporter or pore. | The component of a membrane consisting of the gene products and protein complexes having at least some part of their peptide sequence embedded in the hydrophobic region of the membrane.	Human: secretory carrier membrane protein 1 (SCAMP1)	SCAMP (1) / PLDc_N (1)	SCAMP family (1) / Phospholipase_D-nuclease N-terminal (1)	secretory carrier-associated membrane protein 1 isoform 1 [Homo sapiens]	8.46e-31	NP_004857.4	SCAMP1	scamp, isoform A [Drosophila melanogaster]	1.43e-25	secretory carrier-associated membrane protein 1 isoform 1 [Mus musculus]	3.52e-31
2.38896e-16	2.19853	0.117	0.028	6.69936e-12	1	dd-Smed-v6-5953-0-1						DENN domain-containing protein 11 isoform X1 [Homo sapiens]	7.9	XP_024302611.1	DENND11	focal adhesion kinase, isoform F [Drosophila melanogaster]	6.3	DENN domain-containing protein 11 [Mus musculus]	7.9
2.40508e-16	1.4332	0.234	0.086	6.74456e-12	1	dd-Smed-v6-5648-0-1	protein binding	Interacting selectively and non-covalently with any protein or protein complex (a complex of two or more proteins that may include other nonprotein molecules).	Human: sperm flagellar 1 (SPEF1)	CH_2 (1) / CAMSAP_CH (1)	CH-like domain in sperm protein (1) / CAMSAP CH domain (1)	sperm flagellar protein 1 [Homo sapiens]	7.09e-52	NP_056232.2	SPEF1	uncharacterized protein Dmel_CG12395 [Drosophila melanogaster]	1.24e-12	sperm flagellar protein 1 [Mus musculus]	3.09e-51
2.42408e-16	3.42099	0.047	0.005	6.79784e-12	1	dd-Smed-v6-20062-0-1			Human: HSPA1L			heat shock 70 kDa protein 1-like [Homo sapiens]	0.046	NP_005518.3	HSPA1L	heat shock protein cognate 1, isoform A [Drosophila melanogaster]	0.015	heat shock 70 kDa protein 1-like [Mus musculus]	0.047
2.44857e-16	1.40089	0.263	0.105	6.86652e-12	1	dd-Smed-v6-8515-0-1	spindle pole | centrosome	Either of the ends of a spindle, where spindle microtubules are organized; usually contains a microtubule organizing center and accessory molecules, spindle microtubules and astral microtubules. | A structure comprised of a core structure (in most organisms, a pair of centrioles) and peripheral material from which a microtubule-based structure, such as a spindle apparatus, is organized. Centrosom…	Human: centrosomal protein 95kDa (CEP95)	DUF5745 (1)	Domain of unknown function (DUF5745) (1)	centrosomal protein of 95 kDa isoform 1 [Homo sapiens]	9.92e-38	NP_612372.1	CEP95	uncharacterized protein Dmel_CG9485, isoform C [Drosophila melanogaster]	9.9	centrosomal protein of 95 kDa isoform X2 [Mus musculus]	1.92e-38
2.70945e-16	1.93286	0.135	0.036	7.59811e-12	1	dd-Smed-v6-11669-0-1	protein binding | GTP binding | intracellular | signal transduction | small GTPase mediated signal transduction	Interacting selectively and non-covalently with any protein or protein complex (a complex of two or more proteins that may include other nonprotein molecules). | Interacting selectively and non-covalently with GTP, guanosine triphosphate. | The living contents of a cell; the matter contained within (but not including) the plasma membrane, usually taken to exclude large vacuoles and masses of secr…	Human: leucine-rich repeat kinase 2 (LRRK2)	COR (1) / Roc (1) / TIR_2 (1) / Ras (1) / LRR_8 (1) / Arf (1) / LRR_4 (1)	C-terminal of Roc (1) / Ras of Complex (1) / TIR domain (1) / Ras family (1) / Leucine rich repeat (1) / ADP-ribosylation factor family (1) / Leucine Rich repeats (2 copies) (1)	leucine-rich repeat serine/threonine-protein kinase 2 isoform X3 [Homo sapiens]	6.56e-29	XP_024304601.1	LRRK2	Leucine-rich repeat kinase, isoform B [Drosophila melanogaster]	2.14e-22	leucine-rich repeat serine/threonine-protein kinase 2 isoform X2 [Mus musculus]	1.33e-29
2.8462e-16	1.98253	0.131	0.035	7.98159e-12	1	dd-Smed-v6-12476-0-1	calcium ion binding | protein binding	Interacting selectively and non-covalently with calcium ions (Ca2+). | Interacting selectively and non-covalently with any protein or protein complex (a complex of two or more proteins that may include other nonprotein molecules).	Human: ankyrin repeat and EF-hand domain containing 1 (ANKEF1)	Ank_2 (1) / Ank_4 (1) / Ank_5 (1) / Ank_3 (1) / Ank (1) / EF-hand_1 (1) / EF-hand_7 (1) / EF-hand_8 (1)	Ankyrin repeats (3 copies) (1) / Ankyrin repeats (many copies) (2) / Ankyrin repeat (2) / EF hand (1) / EF-hand domain pair (2)	ankyrin repeat and EF-hand domain-containing protein 1 isoform 1 [Homo sapiens]	3.16e-180	NP_942093.1	ANKEF1	ankyrin, isoform D [Drosophila melanogaster]	2.56e-24	ankyrin repeat and EF-hand domain-containing protein 1 [Mus musculus]	8.09e-179
2.97074e-16	1.94868	0.146	0.041	8.33085e-12	1	dd-Smed-v6-5824-0-1	protein binding	Interacting selectively and non-covalently with any protein or protein complex (a complex of two or more proteins that may include other nonprotein molecules).	Human: spermatogenesis associated 4 (SPATA4)	CH_2 (1) / CAMSAP_CH (1)	CH-like domain in sperm protein (1) / CAMSAP CH domain (1)	spermatogenesis-associated protein 4 [Homo sapiens]	2.26e-43	NP_653245.2	SPATA4	uncharacterized protein Dmel_CG12395 [Drosophila melanogaster]	0.001	spermatogenesis-associated protein 4 [Mus musculus]	7.98e-37
3.0525e-16	0.659682	0.23	0.086	8.56013e-12	1	dd-Smed-v6-4576-0-1							NA			uncharacterized protein Dmel_CG3548 [Drosophila melanogaster]	4.3		NA
3.09531e-16	1.61823	0.168	0.051	8.68017e-12	1	dd-Smed-v6-7432-0-1	binding	The selective, non-covalent, often stoichiometric, interaction of a molecule with one or more specific sites on another molecule.	Human: chromosome 7 open reading frame 63 (C7orf63)	Rcd1 (1)	Cell differentiation family (1)	cilia- and flagella-associated protein 69 isoform X2 [Homo sapiens]	1.65e-158	XP_011514880.1	CFAP69	Pabp2, isoform B [Drosophila melanogaster]	1.6	cilia- and flagella-associated protein 69 [Mus musculus]	1.02e-151
3.11642e-16	1.2609	0.325	0.147	8.73937e-12	1	dd-Smed-v6-6634-0-1			Human: trichoplein, keratin filament binding (TCHP)	TPH (1)	Trichohyalin-plectin-homology domain (1)	trichoplein keratin filament-binding protein isoform X1 [Homo sapiens]	6.19e-45	XP_011537139.1	TCHP		NA	trichoplein keratin filament-binding protein [Mus musculus]	5.63e-39
3.14637e-16	1.20817	0.401	0.203	8.82337e-12	1	dd-Smed-v6-5170-0-1	integral component of membrane	The component of a membrane consisting of the gene products and protein complexes having at least some part of their peptide sequence embedded in the hydrophobic region of the membrane.	Human: xenotropic and polytropic retrovirus receptor 1 (XPR1)	EXS (1) / SPX (1)	EXS family (1) / SPX domain (1)	xenotropic and polytropic retrovirus receptor 1 isoform 1 [Homo sapiens]	1.92e-160	NP_004727.2	XPR1	uncharacterized protein Dmel_CG10483, isoform A [Drosophila melanogaster]	7.46e-164	xenotropic and polytropic retrovirus receptor 1 [Mus musculus]	1.83e-158
3.2624e-16	2.99605	0.044	0.005	9.14876e-12	1	dd-Smed-v6-28554-0-1				F5_F8_type_C (1)	F5 (1)		NA				NA		NA
3.31124e-16	2.19028	0.109	0.025	9.28572e-12	1	dd-Smed-v6-17143-0-1	transcription factor activity, sequence-specific DNA binding | nucleus | regulation of transcription, DNA-templated	Interacting selectively and non-covalently with a specific DNA sequence in order to modulate transcription. The transcription factor may or may not also interact selectively with a protein or macromolecular complex. | A membrane-bounded organelle of eukaryotic cells in which chromosomes are housed and replicated. In most cells, the nucleus contains all of the cell's chromosomes except the organel…	Human: T-box 2 (TBX2)	T-box (1)	T-box (1)	T-box transcription factor TBX2 [Homo sapiens]	3.47e-69	NP_005985.3	TBX2	bifid, isoform E [Drosophila melanogaster]	2.03e-66	T-box transcription factor TBX3 isoform 2 [Mus musculus]	6.7e-69
3.34255e-16	1.42309	0.212	0.073	9.37353e-12	1	dd-Smed-v6-8803-0-1			Human: intraflagellar transport 81 homolog (Chlamydomonas) (IFT81)	IFT81_CH (1) / SHE3 (1) / Peptidase_M13 (1)	Intraflagellar transport 81 calponin homology domain (1) / SWI5-dependent HO expression protein 3 (1) / Peptidase family M13 (1)	intraflagellar transport protein 81 homolog isoform X1 [Homo sapiens]	0	XP_016874706.1	IFT81	laminin B2, isoform A [Drosophila melanogaster]	0.039	intraflagellar transport protein 81 homolog isoform a [Mus musculus]	0
3.89703e-16	1.89267	0.139	0.038	1.09284e-11	1	dd-Smed-v6-8079-0-1							NA			lysosomal alpha-mannosidase VI [Drosophila melanogaster]	0.063		NA
3.96884e-16	1.33693	0.255	0.1	1.11298e-11	1	dd-Smed-v6-6511-0-1			Human: tektin 3 (TEKT3)	Tektin (1)	Tektin family (1)	tektin-3 isoform X1 [Homo sapiens]	4.7e-110	XP_016880443.1	TEKT3	uncharacterized protein Dmel_CG32819, isoform B [Drosophila melanogaster]	2.93e-79	tektin-3 [Mus musculus]	7.62e-103
5.06115e-16	1.4685	0.223	0.081	1.4193e-11	1	dd-Smed-v6-3852-0-1			Human: ADAMTS-like 3 (ADAMTSL3)	TSP1_ADAMTS (1)	Thrombospondin type 1 domain (1)	ADAMTS-like protein 3 isoform X1 [Homo sapiens]	5.11e-22	XP_011520124.1	ADAMTSL3	no long nerve cord, isoform F [Drosophila melanogaster]	2.15e-14	ADAMTS-like protein 3 isoform X1 [Mus musculus]	1.4e-19
5.11043e-16	2.34574	0.19	0.066	1.43312e-11	1	dd-Smed-v6-10962-0-1	calcium ion binding | protein binding | membrane	Interacting selectively and non-covalently with calcium ions (Ca2+). | Interacting selectively and non-covalently with any protein or protein complex (a complex of two or more proteins that may include other nonprotein molecules). | A lipid bilayer along with all the proteins and protein complexes embedded in it an attached to it.	PFAM: PKD_channel, REJ, PLAT, GPS, Ion_trans,	Polycystin_dom (1) / PKD_channel (1) / REJ (1) / PLAT (1) / Ion_trans (1) / GPS (1)	Polycystin domain (1) / Polycystin cation channel (1) / REJ domain (1) / PLAT (1) / Ion transport protein (1) / GPCR proteolysis site (1)	polycystic kidney disease protein 1-like 2 isoform d [Homo sapiens]	3.3e-75	NP_001265354.1	PKD1L2	polycystic kidney disease 2 [Drosophila melanogaster]	4.06e-28	polycystic kidney disease protein 1-like 2 precursor [Mus musculus]	1.85e-76
5.48121e-16	1.2844	0.285	0.119	1.5371e-11	1	dd-Smed-v6-13408-0-1	ion channel activity | voltage-gated potassium channel activity | ion transport | potassium ion transport | membrane | transmembrane transport	Enables the facilitated diffusion of an ion (by an energy-independent process) by passage through a transmembrane aqueous pore or channel without evidence for a carrier-mediated mechanism. May be either selective (it enables passage of a specific ion only) or non-selective (it enables passage of two or more ions of same charge but different size). | Enables the transmembrane transfer of a potassi…	Human: hyperpolarization activated cyclic nucleotide-gated potassium channel 4 (HCN4)	Ion_trans_N (1) / Ion_trans (1) / cNMP_binding (1) / Ion_trans_2 (1)	Ion transport protein N-terminal (1) / Ion transport protein (1) / Cyclic nucleotide-binding domain (1) / Ion channel (1)	potassium/sodium hyperpolarization-activated cyclic nucleotide-gated channel 4 [Homo sapiens]	0	NP_005468.1	HCN4	I[[h]] channel, isoform B [Drosophila melanogaster]	0	potassium/sodium hyperpolarization-activated cyclic nucleotide-gated channel 4 [Mus musculus]	0
5.60604e-16	1.81182	0.142	0.04	1.5721e-11	1	dd-Smed-v6-4753-0-1	protein binding	Interacting selectively and non-covalently with any protein or protein complex (a complex of two or more proteins that may include other nonprotein molecules).	Human: dynein, axonemal, intermediate chain 1 (DNAI1)	WD40 (1) / BBS2_Mid (1)	WD domain (1) / Ciliary BBSome complex subunit 2 (1)	dynein axonemal intermediate chain 1 isoform 1 [Homo sapiens]	0	NP_036276.1	DNAI1	uncharacterized protein Dmel_CG9313, isoform A [Drosophila melanogaster]	1.64e-177	dynein intermediate chain 1, axonemal [Mus musculus]	0
6.33475e-16	2.56312	0.095	0.02	1.77645e-11	1	dd-Smed-v6-3516-1-1	structural molecule activity | cell adhesion | extracellular matrix	The action of a molecule that contributes to the structural integrity of a complex or assembly within or outside a cell. | The attachment of a cell, either to another cell or to an underlying substrate such as the extracellular matrix, via cell adhesion molecules. | A structure lying external to one or more cells, which provides structural support for cells or tissues; may be completely external …	PFAM: Endostatin,	Endostatin (1)	Collagenase NC10 and Endostatin (1)	collagen alpha-1(XV) chain isoform X1 [Homo sapiens]	7.33e-09	XP_011516516.1	COL15A1	rigor mortis [Drosophila melanogaster]	2.4	collagen alpha-1(XV) chain precursor [Mus musculus]	1.77e-05
6.71345e-16	1.6898	0.197	0.068	1.88265e-11	1	dd-Smed-v6-5488-0-1	calcium ion binding	Interacting selectively and non-covalently with calcium ions (Ca2+).	Human: EF-hand calcium binding domain 1 (EFCAB1)	EF-hand_1 (1) / EF-hand_6 (1) / EF-hand_5 (1) / EF-hand_7 (1) / EF-hand_8 (1) / SPARC_Ca_bdg (1) / Caleosin (1)	EF hand (2) / EF-hand domain (1) / EF-hand domain pair (2) / Secreted protein acidic and rich in cysteine Ca binding region (1) / Caleosin related protein (1)	EF-hand calcium-binding domain-containing protein 1 isoform X1 [Homo sapiens]	1.21e-55	XP_024303040.1	EFCAB1	uncharacterized protein Dmel_CG2256 [Drosophila melanogaster]	1.32e-36	EF-hand calcium-binding domain-containing protein 1 [Mus musculus]	1.03e-54
7.07945e-16	2.50766	0.102	0.023	1.98529e-11	1	dd-Smed-v6-9787-0-1			Human: AL096814.1			putative uncharacterized protein GUCA1ANB isoform 2 [Homo sapiens]	0.084	NP_001371923.1	GUCA1ANB	GTPase activating protein and VPS9 domains 1 [Drosophila melanogaster]	1.2	uncharacterized protein LOC75462 isoform 3 [Mus musculus]	0.02
7.22373e-16	1.77432	0.182	0.061	2.02575e-11	1	dd-Smed-v6-6996-0-1	protein tyrosine phosphatase activity | protein dephosphorylation | dephosphorylation | phosphatase activity	Catalysis of the reaction: protein tyrosine phosphate + H2O = protein tyrosine + phosphate. | The process of removing one or more phosphoric residues from a protein. | The process of removing one or more phosphoric (ester or anhydride) residues from a molecule. | Catalysis of the hydrolysis of phosphoric monoesters, releasing inorganic phosphate.	Human: protein tyrosine phosphatase, non-receptor type 2 (PTPN2)	Y_phosphatase (1)	Protein-tyrosine phosphatase (1)	tyrosine-protein phosphatase non-receptor type 2 isoform 3 [Homo sapiens]	1.46e-51	NP_536348.1	PTPN2	protein tyrosine phosphatase 61F, isoform B [Drosophila melanogaster]	1.91e-45	tyrosine-protein phosphatase non-receptor type 1 isoform X2 [Mus musculus]	2.92e-52
8.7481e-16	1.77548	0.168	0.053	2.45323e-11	1	dd-Smed-v6-4291-0-1			Human: dynein, cytoplasmic 2, light intermediate chain 1 (DYNC2LI1)	DLIC (1) / Roc (1) / Arf (1)	Dynein light intermediate chain (DLIC) (1) / Ras of Complex (1) / ADP-ribosylation factor family (1)	cytoplasmic dynein 2 light intermediate chain 1 isoform 1 [Homo sapiens]	2.55e-85	NP_057092.2	DYNC2LI1	uncharacterized protein Dmel_CG3769 [Drosophila melanogaster]	6.54e-38	cytoplasmic dynein 2 light intermediate chain 1 [Mus musculus]	6.1e-91
9.08657e-16	1.9905	0.131	0.035	2.54815e-11	1	dd-Smed-v6-9679-0-1	binding | protein binding	The selective, non-covalent, often stoichiometric, interaction of a molecule with one or more specific sites on another molecule. | Interacting selectively and non-covalently with any protein or protein complex (a complex of two or more proteins that may include other nonprotein molecules).	Human: armadillo repeat containing 3 (ARMC3)	Arm (1) / EDR1 (1) / HEAT_2 (1) / HEAT (1) / HEAT_EZ (1) / V-ATPase_H_C (1) / Cnd1 (1) / ELMO_ARM (1) / MMS19_C (1) / V-ATPase_H_N (1) / MOR2-PAG1_C (1)	Armadillo (1) / Ethylene-responsive protein kinase Le-CTR1 (1) / HEAT repeats (1) / HEAT repeat (1) / HEAT-like repeat (1) / V-ATPase subunit H (2) / non-SMC mitotic condensation complex subunit 1 (1) / ELMO (1) / RNAPII transcription regulator C-terminal (1) / Cell morphogenesis C-terminal (1)	armadillo repeat-containing protein 3 isoform X5 [Homo sapiens]	1.88e-127	XP_016871321.1	ARMC3	uncharacterized protein Dmel_CG13326 [Drosophila melanogaster]	8.12e-05	armadillo repeat-containing protein 3 isoform 4 [Mus musculus]	2.6e-116
9.66267e-16	1.62273	0.175	0.056	2.7097e-11	1	dd-Smed-v6-2644-0-1	protein binding	Interacting selectively and non-covalently with any protein or protein complex (a complex of two or more proteins that may include other nonprotein molecules).	Human: dynein, axonemal, intermediate chain 2 (DNAI2)	WD40 (1)	WD domain (1)	dynein axonemal intermediate chain 2 isoform 1 [Homo sapiens]	0	NP_075462.3	DNAI2	dynein, axonemal, intermediate chain 2, isoform C [Drosophila melanogaster]	0	dynein intermediate chain 2, axonemal isoform X1 [Mus musculus]	0
1.06953e-15	2.90937	0.088	0.018	2.99928e-11	1	dd-Smed-v6-29841-0-1			Human: CLEC2A	Lectin_C (1)	Lectin C-type domain (1)	C-type lectin domain family 2 member A isoform X2 [Homo sapiens]	0.032	XP_011518958.1	CLEC2A	uncharacterized protein Dmel_CG14866, isoform B [Drosophila melanogaster]	0.094	C-type lectin domain family 2 member G isoform 2 [Mus musculus]	0.000779
1.1449e-15	1.33248	0.285	0.119	3.21063e-11	1	dd-Smed-v6-4463-0-1			Human: meiosis-specific nuclear structural 1 (MNS1)	TPH (1)	Trichohyalin-plectin-homology domain (1)	meiosis-specific nuclear structural protein 1 [Homo sapiens]	1.77e-31	NP_060835.1	MNS1		NA	meiosis-specific nuclear structural protein 1 isoform X2 [Mus musculus]	4.82e-33
1.15094e-15	0.874673	0.566	0.344	3.22758e-11	1	dd-Smed-v6-14327-0-1	cytoplasm | lipid metabolic process | integral component of membrane | oxidoreductase activity, acting on the CH-CH group of donors	All of the contents of a cell excluding the plasma membrane and nucleus, but including other subcellular structures. | The chemical reactions and pathways involving lipids, compounds soluble in an organic solvent but not, or sparingly, in an aqueous solvent. Includes fatty acids; neutral fats, other fatty-acid esters, and soaps; long-chain (fatty) alcohols and waxes; sphingoids and other long-cha…	PFAM: DUF1295, Steroid_dh,	DUF1295 (1) / Steroid_dh (1) / PEMT (1)	Protein of unknown function (DUF1295) (1) / 3-oxo-5-alpha-steroid 4-dehydrogenase (1) / Phospholipid methyltransferase (1)	glycodelin isoform X1 [Homo sapiens]	4.5	XP_011517049.1	PAEP	uncharacterized protein Dmel_CG6282, isoform B [Drosophila melanogaster]	1.96e-71		NA
1.39636e-15	1.62727	0.15	0.044	3.9158e-11	1	dd-Smed-v6-9545-0-1			Human: IFT20	IFT20 (1)	Intraflagellar transport complex B (1)	intraflagellar transport protein 20 homolog isoform 3 [Homo sapiens]	7.51e-33	NP_001254705.1	IFT20	intraflagellar transport 20 [Drosophila melanogaster]	1.81e-12	intraflagellar transport protein 20 homolog [Mus musculus]	8.06e-33
1.50458e-15	1.33861	0.204	0.072	4.21929e-11	1	dd-Smed-v6-12302-0-1			Human: LOC100499484-C9orf174 readthrough (LOC100499484-C9ORF174)	DUF4455 (1) / DUF4456 (1)	Domain of unknown function (DUF4455) (1) / Domain of unknown function (DUF4456) (1)	coiled-coil domain-containing protein 180 isoform 1 [Homo sapiens]	4.57e-60	NP_065944.3	CCDC180		NA	coiled-coil domain-containing protein 180 [Mus musculus]	3.43e-63
1.64979e-15	1.37548	0.204	0.071	4.62649e-11	1	dd-Smed-v6-10140-0-1			Human: coiled-coil domain containing 170 (CCDC170)			coiled-coil domain-containing protein 170 [Homo sapiens]	3.18e-34	NP_079335.2	CCDC170	bruchpilot, isoform J [Drosophila melanogaster]	0.15	coiled-coil domain-containing protein 170 isoform 1 [Mus musculus]	9.43e-34
1.9443e-15	2.18959	0.113	0.028	5.4524e-11	1	dd-Smed-v6-12541-0-1	protein binding	Interacting selectively and non-covalently with any protein or protein complex (a complex of two or more proteins that may include other nonprotein molecules).	Human: leucine rich repeat containing 48 (LRRC48)	LRR_9 (1) / LRR_8 (1) / LRR_4 (1)	Leucine-rich repeat (1) / Leucine rich repeat (1) / Leucine Rich repeats (2 copies) (1)	dynein regulatory complex subunit 3 isoform X4 [Homo sapiens]	1.4e-126	XP_024306734.1	DRC3	Ppr-Y [Drosophila melanogaster]	4.14e-61	dynein regulatory complex subunit 3 isoform X1 [Mus musculus]	3.8e-127
2.03771e-15	1.52804	0.179	0.059	5.71435e-11	1	dd-Smed-v6-1917-0-1	binding | protein binding	The selective, non-covalent, often stoichiometric, interaction of a molecule with one or more specific sites on another molecule. | Interacting selectively and non-covalently with any protein or protein complex (a complex of two or more proteins that may include other nonprotein molecules).	Human: rhabdoid tumor deletion region gene 1 (RTDR1)	Arm (1) / HEAT (1) / HEAT_EZ (1) / HEAT_2 (1) / Cnd1 (1) / Cnd3 (1) / Adaptin_N (1) / PDS5 (1) / Vac14_Fab1_bd (1)	Armadillo (1) / HEAT repeat (1) / HEAT-like repeat (1) / HEAT repeats (1) / non-SMC mitotic condensation complex subunit 1 (1) / Nuclear condensing complex subunits (1) / Adaptin N terminal region (1) / Sister chromatid cohesion protein PDS5 protein (1) / Vacuolar 14 Fab1-binding region (1)	radial spoke head 14 homolog [Homo sapiens]	8.45e-51	NP_055248.1	RSPH14	uncharacterized protein Dmel_CG13501, isoform A [Drosophila melanogaster]	4.8	radial spoke head 14 homolog isoform 3 [Mus musculus]	4.43e-66
2.15542e-15	0.945272	0.569	0.354	6.04443e-11	1	dd-Smed-v6-7374-0-1	protein binding	Interacting selectively and non-covalently with any protein or protein complex (a complex of two or more proteins that may include other nonprotein molecules).	Human: discs, large homolog 2 (Drosophila) (DLG2)	PDZ (1) / Guanylate_kin (1) / PDZ_6 (1) / PDZ_2 (1) / L27_1 (1) / SH3_1 (1)	PDZ domain (3) / Guanylate kinase (1) / L27_1 (1) / SH3 domain (1)	disks large homolog 2 isoform 21 [Homo sapiens]	1.72e-85	NP_001364907.1	DLG2	discs large 1, isoform H [Drosophila melanogaster]	1.93e-87	disks large homolog 2 isoform X39 [Mus musculus]	5.8e-86
2.1752e-15	1.34152	0.27	0.112	6.0999e-11	1	dd-Smed-v6-10638-0-1	protein binding	Interacting selectively and non-covalently with any protein or protein complex (a complex of two or more proteins that may include other nonprotein molecules).	Smed: IFT172-like protein	Clathrin (1) / WD40 (1) / ANAPC4_WD40 (1)	Region in Clathrin and VPS (1) / WD domain (1) / Anaphase-promoting complex subunit 4 WD40 domain (1)	intraflagellar transport protein 172 homolog [Homo sapiens]	0	NP_056477.1	IFT172	outer segment 2 [Drosophila melanogaster]	0	intraflagellar transport protein 172 homolog [Mus musculus]	0
2.39406e-15	1.01581	0.328	0.145	6.71365e-11	1	dd-Smed-v6-10967-0-1			Human: CCDC57	CcmH (1)	Cytochrome C biogenesis protein (1)	coiled-coil domain-containing protein 57 isoform X16 [Homo sapiens]	0.006	XP_016879963.1	CCDC57	dynein heavy chain at 62B [Drosophila melanogaster]	3.2	coiled-coil domain-containing protein 57 isoform X2 [Mus musculus]	0.000503
2.44428e-15	1.95772	0.106	0.025	6.85449e-11	1	dd-Smed-v6-10608-0-1						potassium channel regulatory protein isoform 1 [Homo sapiens]	1.9	NP_775876.1	KCNRG	uncharacterized protein Dmel_CG32573, isoform A [Drosophila melanogaster]	1.5		NA
2.62475e-15	1.18852	0.343	0.161	7.3606e-11	1	dd-Smed-v6-2621-0-1	cytoplasm | glycolipid transporter activity | glycolipid transport | glycolipid binding	All of the contents of a cell excluding the plasma membrane and nucleus, but including other subcellular structures. | Enables the directed movement of glycolipids, compounds containing (usually) 1-4 linked monosaccharide residues joined by a glycosyl linkage to a lipid, into, out of or within a cell, or between cells. | The directed movement of glycolipids, compounds containing (usually) 1-4 lin…	Human: glycolipid transfer protein (GLTP)	GLTP (1)	Glycolipid transfer protein (GLTP) (1)	glycolipid transfer protein [Homo sapiens]	7.42e-10	NP_057517.1	GLTP	uncharacterized protein Dmel_CG30392, isoform A [Drosophila melanogaster]	1.4e-05	glycolipid transfer protein [Mus musculus]	1.75e-09
3.19535e-15	1.81307	0.128	0.034	8.96071e-11	1	dd-Smed-v6-6429-0-1						laminin subunit beta-1 isoform X1 [Homo sapiens]	1.2	XP_016867690.1	LAMB1	TNF-receptor-associated factor-like, isoform C [Drosophila melanogaster]	0.42	laminin subunit beta-1 isoform X1 [Mus musculus]	3.1
3.35126e-15	1.46081	0.19	0.065	9.39793e-11	1	dd-Smed-v6-8015-0-1			Human: chromosome 8 open reading frame 37 (C8orf37)	RMP (1)	Retinal Maintenance (1)	protein C8orf37 isoform 1 [Homo sapiens]	3.04e-20	NP_808880.1	CFAP418	nucleostemin 2 [Drosophila melanogaster]	5	protein C8orf37 homolog [Mus musculus]	3.24e-24
3.39205e-15	2.21728	0.109	0.027	9.51232e-11	1	dd-Smed-v6-9766-0-1	protein binding | phosphatidylinositol binding | motile cilium assembly	Interacting selectively and non-covalently with any protein or protein complex (a complex of two or more proteins that may include other nonprotein molecules). | Interacting selectively and non-covalently with any inositol-containing glycerophospholipid, i.e. phosphatidylinositol (PtdIns) and its phosphorylated derivatives. | The assembly of a motile cilium, a cilium that contains a regular longi…	Human: dynein, axonemal, assembly factor 1 (DNAAF1)	LRR_4 (1) / LRR_9 (1) / LRR_8 (1)	Leucine Rich repeats (2 copies) (1) / Leucine-rich repeat (1) / Leucine rich repeat (1)	dynein axonemal assembly factor 1 isoform X5 [Homo sapiens]	2.09e-79	XP_006721192.1	DNAAF1	defective transmitter release [Drosophila melanogaster]	5.42e-63	dynein assembly factor 1, axonemal [Mus musculus]	1.4e-79
3.45695e-15	2.21121	0.077	0.014	9.69433e-11	1	dd-Smed-v6-42705-0-1			PFAM: Gly_transf_sug,			WD repeat- and FYVE domain-containing protein 4 isoform X3 [Homo sapiens]	2	XP_016871952.1	WDFY4	alpha1,4-galactosyltransferase 2 [Drosophila melanogaster]	0.06	lactosylceramide 4-alpha-galactosyltransferase isoform X1 [Mus musculus]	0.63
3.56412e-15	1.67449	0.164	0.052	9.99485e-11	1	dd-Smed-v6-6108-0-1							NA			uncharacterized protein Dmel_CG31459 [Drosophila melanogaster]	6.7		NA
3.66497e-15	2.08982	0.106	0.025	1.02777e-10	1	dd-Smed-v6-11371-0-1			PFAM: DUF4200,	DUF4200 (1)	Domain of unknown function (DUF4200) (1)	coiled-coil domain-containing protein 42 isoform 1 [Homo sapiens]	0.000454	NP_653282.2	CCDC42	toutatis, isoform E [Drosophila melanogaster]	4.9	coiled-coil domain-containing protein 42 [Mus musculus]	5.91e-07
3.67779e-15	1.68012	0.186	0.064	1.03136e-10	1	dd-Smed-v6-12813-0-1	protein binding	Interacting selectively and non-covalently with any protein or protein complex (a complex of two or more proteins that may include other nonprotein molecules).	PFAM: LRR_8, IQ, LRR_4,	LRR_8 (1) / LRR_4 (1) / IQ (1)	Leucine rich repeat (1) / Leucine Rich repeats (2 copies) (1) / IQ calmodulin-binding motif (1)	toll-like receptor 10 isoform X1 [Homo sapiens]	0.003	XP_011512062.1	TLR10	2mit, isoform A [Drosophila melanogaster]	0.001	leucine-rich repeat and guanylate kinase domain-containing protein [Mus musculus]	0.000472
4.04737e-15	1.66354	0.146	0.043	1.135e-10	1	dd-Smed-v6-7533-0-1			Human: intraflagellar transport 172 homolog (Chlamydomonas) (IFT172)			intraflagellar transport protein 172 homolog [Homo sapiens]	2.01e-54	NP_056477.1	IFT172	outer segment 2 [Drosophila melanogaster]	1.38e-34	intraflagellar transport protein 172 homolog [Mus musculus]	2.9e-55
4.05211e-15	1.57544	0.168	0.053	1.13633e-10	1	dd-Smed-v6-23260-0-1	G-protein coupled receptor activity | integral component of plasma membrane | G-protein coupled receptor signaling pathway | integral component of membrane | G-protein coupled acetylcholine receptor activity	Combining with an extracellular signal and transmitting the signal across the membrane by activating an associated G-protein; promotes the exchange of GDP for GTP on the alpha subunit of a heterotrimeric G-protein complex. | The component of the plasma membrane consisting of the gene products and protein complexes having at least some part of their peptide sequence embedded in the hydrophobic reg…	Human: cholinergic receptor, muscarinic 3 (CHRM3)	7tm_1 (1) / 7TM_GPCR_Srsx (1) / 7TM_GPCR_Srx (1)	7 transmembrane receptor (rhodopsin family) (1) / Serpentine type 7TM GPCR chemoreceptor Srsx (1) / Serpentine type 7TM GPCR chemoreceptor Srx (1)	muscarinic acetylcholine receptor M3 isoform X1 [Homo sapiens]	5.84e-57	XP_016855652.1	CHRM3	muscarinic acetylcholine Receptor, B-type, isoform B [Drosophila melanogaster]	2.94e-65	muscarinic acetylcholine receptor M3 isoform X1 [Mus musculus]	5.31e-56
4.41892e-15	1.58852	0.182	0.062	1.2392e-10	1	dd-Smed-v6-17537-0-1	cellular protein modification process | protein polyglutamylation	The covalent alteration of one or more amino acids occurring in proteins, peptides and nascent polypeptides (co-translational, post-translational modifications) occurring at the level of an individual cell. Includes the modification of charged tRNAs that are destined to occur in a protein (pre-translation modification). | The addition of one or more alpha-linked glutamyl units to the gamma carbox…	Human: tubulin tyrosine ligase-like family, member 4 (TTLL4)	TTL (1) / ATPgrasp_YheCD (1)	Tubulin-tyrosine ligase family (1) / YheC (1)	tubulin monoglutamylase TTLL4 isoform X3 [Homo sapiens]	1.16e-133	XP_016860881.1	TTLL4	tubulin tyrosine ligase-like 4B, isoform B [Drosophila melanogaster]	2.03e-113	tubulin polyglutamylase TTLL4 isoform X1 [Mus musculus]	2.6e-137
5.22407e-15	1.23546	0.193	0.066	1.46499e-10	1	dd-Smed-v6-10236-0-1				CCDC154 (1)	Coiled-coil domain-containing protein 154 (1)	laminin subunit alpha-2 isoform b precursor [Homo sapiens]	0.02	NP_001073291.2	LAMA2	uncharacterized protein Dmel_CG6254 [Drosophila melanogaster]	7.8	coiled-coil domain-containing protein 154 [Mus musculus]	6.34e-05
5.25104e-15	1.96599	0.113	0.028	1.47255e-10	1	dd-Smed-v6-19948-0-1						gamma-aminobutyric acid receptor subunit beta-1 isoform X2 [Homo sapiens]	2.6	XP_016863474.1	GABRB1	uncharacterized protein Dmel_CG32815, isoform C [Drosophila melanogaster]	1.9	gamma-aminobutyric acid receptor subunit beta-1 isoform 2 [Mus musculus]	2.2
5.31015e-15	1.89578	0.099	0.022	1.48912e-10	1	dd-Smed-v6-76785-0-1	G-protein coupled receptor activity | G-protein coupled receptor signaling pathway | integral component of membrane	Combining with an extracellular signal and transmitting the signal across the membrane by activating an associated G-protein; promotes the exchange of GDP for GTP on the alpha subunit of a heterotrimeric G-protein complex. | A series of molecular signals that proceeds with an activated receptor promoting the exchange of GDP for GTP on the alpha-subunit of an associated heterotrimeric G-protein co…	Human: prolactin releasing hormone receptor (PRLHR)	7tm_1 (1)	7 transmembrane receptor (rhodopsin family) (1)	N-formyl peptide receptor 2 isoform X1 [Homo sapiens]	2.32e-08	XP_006723183.1	FPR2	CCHamide-1 receptor [Drosophila melanogaster]	8.22e-13	prolactin-releasing peptide receptor isoform X1 [Mus musculus]	1.84e-11
5.80892e-15	1.33912	0.201	0.072	1.629e-10	1	dd-Smed-v6-10854-0-1	catalytic activity | ribonuclease activity | tRNA processing	Catalysis of a biochemical reaction at physiological temperatures. In biologically catalyzed reactions, the reactants are known as substrates, and the catalysts are naturally occurring macromolecular substances known as enzymes. Enzymes possess specific binding sites for substrates, and are usually composed wholly or largely of protein, but RNA that has catalytic activity (ribozyme) is often also…	PFAM: RNase_P_p30,			centriolin isoform X5 [Homo sapiens]	0.67	XP_024303160.1	CNTRL		NA	centriolin isoform X2 [Mus musculus]	0.38
6.04632e-15	1.87344	0.102	0.024	1.69557e-10	1	dd-Smed-v6-10776-0-1			Human: chromosome 1 open reading frame 177 (C1orf177)	SHIPPO-rpt (1)	Sperm-tail PG-rich repeat (1)	lymphocyte expansion molecule isoform 2 [Homo sapiens]	1.34e-37	NP_001104003.1	LEXM	cullin 5 [Drosophila melanogaster]	3	lymphocyte expansion molecule [Mus musculus]	3.77e-37
6.2528e-15	1.37274	0.193	0.067	1.75347e-10	1	dd-Smed-v6-14654-0-1							NA			uncharacterized protein Dmel_CG1850 [Drosophila melanogaster]	6.6	inversin isoform X12 [Mus musculus]	8.2
7.5187e-15	1.96948	0.131	0.037	2.10847e-10	1	dd-Smed-v6-36592-0-1			Human: dynein, axonemal, heavy chain 14 (DNAH14)			dynein axonemal heavy chain 14 isoform X18 [Homo sapiens]	2.68e-17	XP_011542374.1	DNAH14	dynein heavy chain at 16F [Drosophila melanogaster]	9.55e-05	dynein heavy chain 14, axonemal [Mus musculus]	1.71e-15
7.86104e-15	2.00963	0.088	0.018	2.20447e-10	1	dd-Smed-v6-9418-0-1	protein binding	Interacting selectively and non-covalently with any protein or protein complex (a complex of two or more proteins that may include other nonprotein molecules).	PFAM: Ank_2, Ank, Ank_5, Ank_4, Ank_3,	Ank_2 (1) / Ank_3 (1) / Ank_5 (1) / Ank_4 (1) / Ank (1)	Ankyrin repeats (3 copies) (1) / Ankyrin repeat (2) / Ankyrin repeats (many copies) (2)	ankyrin repeat family A protein 2 isoform X1 [Homo sapiens]	9.73e-07	XP_005248617.1	ANKRA2	uncharacterized protein Dmel_CG42284, isoform D [Drosophila melanogaster]	3.88e-05	ankyrin repeat family A protein 2 isoform X1 [Mus musculus]	1.47e-06
7.98187e-15	1.93531	0.128	0.035	2.23836e-10	1	dd-Smed-v6-15379-0-1	protein binding | signal transduction	Interacting selectively and non-covalently with any protein or protein complex (a complex of two or more proteins that may include other nonprotein molecules). | The cellular process in which a signal is conveyed to trigger a change in the activity or state of a cell. Signal transduction begins with reception of a signal (e.g. a ligand binding to a receptor or receptor activation by a stimulus su…	PFAM: Death,	Death (1)	Death domain (1)	death domain-containing protein 1 isoform 2 [Homo sapiens]	3.23e-25	NP_001130008.2	DTHD1	ankyrin 2, isoform M [Drosophila melanogaster]	0.00065	death domain-containing protein 1 [Mus musculus]	1.23e-19
8.22179e-15	1.50119	0.186	0.064	2.30564e-10	1	dd-Smed-v6-13792-0-1	cilium movement | microtubule motor activity | axonemal dynein complex | microtubule-based movement | ATPase activity	The directed, self-propelled movement of a cilium. | Catalysis of movement along a microtubule, coupled to the hydrolysis of a nucleoside triphosphate (usually ATP). | A dynein complex found in eukaryotic cilia and flagella; the motor domain heads interact with adjacent microtubules to generate a sliding force which is converted to a bending motion. May contain two or three dynein heavy chains as…	Human: dynein, axonemal, heavy chain 7 (DNAH7)	DHC_N2 (1) / AAA_6 (1)	Dynein heavy chain (1) / Hydrolytic ATP binding site of dynein motor region (1)	dynein axonemal heavy chain 7 isoform X9 [Homo sapiens]	0	XP_011509797.1	DNAH7	dynein heavy chain at 36C, isoform B [Drosophila melanogaster]	0	dynein, axonemal, heavy chain 7B isoform X15 [Mus musculus]	0
8.45569e-15	1.93176	0.128	0.035	2.37123e-10	1	dd-Smed-v6-12480-0-1			Human: coiled-coil domain containing 87 (CCDC87)			coiled-coil domain-containing protein 87 [Homo sapiens]	5.17e-27	NP_060689.2	CCDC87	uncharacterized protein Dmel_CG14325 [Drosophila melanogaster]	3.7	coiled-coil domain-containing protein 87 [Mus musculus]	9.77e-25
8.55172e-15	1.75175	0.139	0.04	2.39816e-10	1	dd-Smed-v6-10248-0-1	structural molecule activity | nuclear inner membrane | lamin filament | intermediate filament	The action of a molecule that contributes to the structural integrity of a complex or assembly within or outside a cell. | The inner, i.e. lumen-facing, lipid bilayer of the nuclear envelope. | Any of a group of intermediate-filament proteins that form the fibrous matrix on the inner surface of the nuclear envelope. They are classified as lamins A, B and C. | A cytoskeletal structure that forms a…	Smed: intermediate_filament_1	LTD (1) / Filament (1) / Crescentin (1)	Lamin Tail Domain (1) / Intermediate filament protein (1) / Crescentin protein (1)	lamin tail domain-containing protein 1 isoform 5 [Homo sapiens]	7.58e-16	NP_001243195.1	LMNTD1	lamin, isoform A [Drosophila melanogaster]	2.14e-07	lamin tail domain-containing protein 1 isoform X7 [Mus musculus]	1.43e-20
9.30825e-15	1.45811	0.197	0.07	2.61031e-10	1	dd-Smed-v6-12448-0-1			Human: coiled-coil domain containing 112 (CCDC112)			coiled-coil domain-containing protein 112 isoform 2 [Homo sapiens]	1.19e-35	NP_689762.2	CCDC112	bestrophin 2 [Drosophila melanogaster]	6.8	coiled-coil domain-containing protein 112 precursor [Mus musculus]	7.23e-35
9.53254e-15	6.01086	0.015	0	2.67321e-10	1	dd-Smed-v6-82020-0-1						plakophilin-3 isoform PKP3a [Homo sapiens]	4.4	NP_009114.1	PKP3		NA	plakophilin-3 isoform 1 [Mus musculus]	1.1
1.02078e-14	1.61247	0.124	0.033	2.86258e-10	1	dd-Smed-v6-10875-0-1							NA			dynein heavy chain at 16F [Drosophila melanogaster]	1.3	rhomboid-related protein 4 isoform X1 [Mus musculus]	3.5
1.05914e-14	1.14061	0.255	0.103	2.97016e-10	1	dd-Smed-v6-9952-0-1	microtubule motor activity | ATP binding | kinesin complex | microtubule-based movement | microtubule binding	Catalysis of movement along a microtubule, coupled to the hydrolysis of a nucleoside triphosphate (usually ATP). | Interacting selectively and non-covalently with ATP, adenosine 5'-triphosphate, a universally important coenzyme and enzyme regulator. | Any complex that includes a dimer of molecules from the kinesin superfamily, a group of related proteins that contain an extended region of predict…	Smed: KIF27-like protein	Kinesin (1) / Microtub_bd (1)	Kinesin motor domain (1) / Microtubule binding (1)	kinesin-like protein KIF27 isoform X1 [Homo sapiens]	0	XP_016870391.1	KIF27	Kinesin-like protein at 31E, isoform E [Drosophila melanogaster]	1.45e-88	kinesin-like protein KIF27 isoform X3 [Mus musculus]	1.6e-123
1.06126e-14	1.01849	0.431	0.229	2.97609e-10	1	dd-Smed-v6-3203-0-1			Human: uncharacterized LOC100130705 (LOC100130705)			protein ATP6V1FNB [Homo sapiens]	4.25e-07	NP_001182079.1	ATP6V1FNB	uncharacterized protein Dmel_CG13581 [Drosophila melanogaster]	0.003	predicted gene 45521 [Mus musculus]	4.14e-18
1.10498e-14	3.57325	0.026	0.002	3.09871e-10	1	dd-Smed-v6-35907-0-1							NA			modifier of mdg4, isoform A [Drosophila melanogaster]	3.81e-05	FLYWCH-type zinc finger-containing protein 1 isoform 2 [Mus musculus]	9.8
1.15112e-14	1.47994	0.299	0.141	3.22809e-10	1	dd-Smed-v6-5504-0-1	DNA binding | protein binding | ATP binding | DNA replication	Any molecular function by which a gene product interacts selectively and non-covalently with DNA (deoxyribonucleic acid). | Interacting selectively and non-covalently with any protein or protein complex (a complex of two or more proteins that may include other nonprotein molecules). | Interacting selectively and non-covalently with ATP, adenosine 5'-triphosphate, a universally important coenzyme …	Human: replication factor C (activator 1) 5, 36.5kDa (RFC5)	Kelch_1 (1) / Kelch_6 (1) / Kelch_2 (1) / Kelch_4 (1) / Kelch_5 (1) / Kelch_3 (1)	Kelch motif (4) / Galactose oxidase (2)	replication factor C subunit 5 isoform X1 [Homo sapiens]	2.44e-124	XP_011536947.1	RFC5	replication factor C subunit 3 [Drosophila melanogaster]	9.6e-119	replication factor C subunit 5 [Mus musculus]	2.1e-123
1.16518e-14	2.12359	0.102	0.024	3.26752e-10	1	dd-Smed-v6-9724-0-1			Human: MYCBP-associated, testis expressed 1 (MAATS1)			cilia- and flagella-associated protein 91 isoform 4 [Homo sapiens]	1.35e-85	NP_001307247.2	CFAP91	uncharacterized protein Dmel_CG15145 [Drosophila melanogaster]	4.91e-06	cilia- and flagella-associated protein 91 isoform X1 [Mus musculus]	2.75e-75
1.20435e-14	1.40394	0.201	0.072	3.37735e-10	1	dd-Smed-v6-10562-0-1	microtubule binding	Interacting selectively and non-covalently with microtubules, filaments composed of tubulin monomers.	Human: TNF receptor-associated factor 3 interacting protein 1 (TRAF3IP1)	MIP-T3 (1) / MIP-T3_C (1)	Microtubule-binding protein MIP-T3 CH-like domain (1) / Microtubule-binding protein MIP-T3 C-terminal region (1)	TRAF3-interacting protein 1 isoform 2 [Homo sapiens]	1.28e-40	NP_001132962.1	TRAF3IP1	intraflagellar transport 54 [Drosophila melanogaster]	7.76e-25	TRAF3-interacting protein 1 [Mus musculus]	2.58e-39
1.22728e-14	1.59092	0.175	0.059	3.44166e-10	1	dd-Smed-v6-12274-0-1	histone acetyltransferase activity | nucleus | regulation of transcription, DNA-templated	Catalysis of the reaction: acetyl-CoA + histone = CoA + acetyl-histone. | A membrane-bounded organelle of eukaryotic cells in which chromosomes are housed and replicated. In most cells, the nucleus contains all of the cell's chromosomes except the organellar chromosomes, and is the site of RNA synthesis and processing. In some species, or in specialized cell types, RNA metabolism or DNA replicati…	Human: K(lysine) acetyltransferase 2B (KAT2B)	PCAF_N (1)	PCAF (P300 (1)	histone acetyltransferase KAT2B isoform X1 [Homo sapiens]	1.25e-40	XP_005265585.1	KAT2B	Gcn5 acetyltransferase [Drosophila melanogaster]	2.93e-27	histone acetyltransferase KAT2B isoform X2 [Mus musculus]	4.63e-41
1.23687e-14	1.40872	0.234	0.092	3.46855e-10	1	dd-Smed-v6-7135-0-1							NA			uncharacterized protein Dmel_CG31741 [Drosophila melanogaster]	3.2	asparagine synthetase domain-containing protein 1 isoform 2 [Mus musculus]	7.9
1.27802e-14	1.79474	0.142	0.042	3.58396e-10	1	dd-Smed-v6-13876-0-1							NA				NA		NA
1.29882e-14	2.25975	0.095	0.022	3.64228e-10	1	dd-Smed-v6-8797-0-1			Human: chromosome 9 open reading frame 135 (C9orf135)	DUF4572 (1)	Domain of unknown function (DUF4572) (1)	protein C9orf135 isoform 1 [Homo sapiens]	4.33e-19	NP_001010940.1	CFAP95	osiris 4, isoform B [Drosophila melanogaster]	3.5	protein C9orf135 homolog [Mus musculus]	2.15e-11
1.36673e-14	1.69565	0.186	0.065	3.83271e-10	1	dd-Smed-v6-12533-0-1	metallocarboxypeptidase activity | proteolysis | zinc ion binding	Catalysis of the hydrolysis of C-terminal amino acid residues from a polypeptide chain by a mechanism in which water acts as a nucleophile, one or two metal ions hold the water molecule in place, and charged amino acid side chains are ligands for the metal ions. | The hydrolysis of proteins into smaller polypeptides and/or amino acids by cleavage of their peptide bonds. | Interacting selectively …	Human: ATP/GTP binding protein-like 4 (AGBL4)	Peptidase_M14 (1) / Pepdidase_M14_N (1)	Zinc carboxypeptidase (1) / Cytosolic carboxypeptidase N-terminal domain (1)	cytosolic carboxypeptidase 6 isoform X3 [Homo sapiens]	0	XP_016858085.1	AGBL4	uncharacterized protein Dmel_CG31019, isoform B [Drosophila melanogaster]	1.34e-145	cytosolic carboxypeptidase 6 isoform 2 [Mus musculus]	0
1.38331e-14	1.00537	0.496	0.284	3.87922e-10	1	dd-Smed-v6-10011-0-1	protein binding | zinc ion binding	Interacting selectively and non-covalently with any protein or protein complex (a complex of two or more proteins that may include other nonprotein molecules). | Interacting selectively and non-covalently with zinc (Zn) ions.	Human: LIM domain 7 (LMO7)	CH (1) / LIM (1) / PDZ (1) / CAMSAP_CH (1) / PDZ_6 (1)	Calponin homology (CH) domain (1) / LIM domain (1) / PDZ domain (2) / CAMSAP CH domain (1)	LIM domain only protein 7 isoform 3 [Homo sapiens]	7.55e-22	NP_001293009.1	LMO7	smallish, isoform M [Drosophila melanogaster]	2.03e-13	LIM domain only protein 7 isoform X16 [Mus musculus]	5.78e-23
1.42787e-14	1.10944	0.358	0.174	4.00417e-10	1	dd-Smed-v6-12168-0-1	calcium ion binding	Interacting selectively and non-covalently with calcium ions (Ca2+).	Human: EF-hand calcium binding domain 7 (EFCAB7)	EF-hand_7 (1) / EF-hand_6 (1) / EF-hand_1 (1) / EF-hand_8 (1) / EF-hand_5 (1)	EF-hand domain pair (2) / EF-hand domain (1) / EF hand (2)	EF-hand calcium-binding domain-containing protein 7 isoform X3 [Homo sapiens]	2.27e-44	XP_011540603.1	EFCAB7	mitochondrial Rho, isoform C [Drosophila melanogaster]	0.024	EF-hand calcium-binding domain-containing protein 7 isoform X2 [Mus musculus]	1.07e-41
1.82704e-14	3.8853	0.022	0.001	5.12358e-10	1	dd-Smed-v6-49474-0-1			Smed: PKD1L-1			actin-related protein 6 [Homo sapiens]	4.7	NP_071941.1	ACTR6	uncharacterized protein Dmel_CG43402, isoform B [Drosophila melanogaster]	1.9	protocadherin Fat 1 isoform X7 [Mus musculus]	2.8
1.84183e-14	2.67674	0.044	0.005	5.16505e-10	1	dd-Smed-v6-14556-0-2							NA			adenylyl cyclase 13E, isoform C [Drosophila melanogaster]	7.5	caspase-14 [Mus musculus]	6.8
1.87288e-14	1.93859	0.109	0.028	5.25211e-10	1	dd-Smed-v6-10129-0-1	nucleoside diphosphate kinase activity | ATP binding | nucleoside diphosphate phosphorylation | GTP biosynthetic process | UTP biosynthetic process | CTP biosynthetic process	Catalysis of the reaction: ATP + nucleoside diphosphate = ADP + nucleoside triphosphate. | Interacting selectively and non-covalently with ATP, adenosine 5'-triphosphate, a universally important coenzyme and enzyme regulator. | The process of introducing a phosphate group into a nucleoside diphosphate to produce a nucleoside triphosphate. | The chemical reactions and pathways resulting in the for…	Human: NME/NM23 family member 7 (NME7)	NDK (1) / DM10_dom (1)	Nucleoside diphosphate kinase (1) / DM10 domain (1)	nucleoside diphosphate kinase 7 isoform a [Homo sapiens]	9.68e-141	NP_037462.1	NME7	nmdyn-D7 [Drosophila melanogaster]	2.92e-68	nucleoside diphosphate kinase 7 isoform 1 [Mus musculus]	2.58e-139
2.03331e-14	1.86997	0.131	0.038	5.702e-10	1	dd-Smed-v6-11225-0-1			Human: tectonic family member 1 (TCTN1)	TCTN_DUF1619 (1)	Tectonic domain DUF1619 (1)	tectonic-1 isoform 4 [Homo sapiens]	3.3e-11	NP_001167446.1	TCTN1	Rap1 interacting factor 1 [Drosophila melanogaster]	0.62	tectonic-1 precursor [Mus musculus]	9.7e-14
2.06761e-14	0.899809	0.518	0.308	5.79821e-10	1	dd-Smed-v6-9990-0-1	protein binding	Interacting selectively and non-covalently with any protein or protein complex (a complex of two or more proteins that may include other nonprotein molecules).	Human: nephronophthisis 1 (juvenile) (NPHP1)	SH3_1 (1) / SH3_9 (1) / SH3_2 (1)	SH3 domain (1) / Variant SH3 domain (2)	nephrocystin-1 isoform 5 [Homo sapiens]	5.27e-54	NP_001361185.1	NPHP1	dachs ligand with SH3s [Drosophila melanogaster]	2.9	nephrocystin-1 isoform d [Mus musculus]	1.34e-52
2.26327e-14	1.67611	0.153	0.048	6.34689e-10	1	dd-Smed-v6-12637-0-1	protein kinase activity | protein binding | ATP binding | protein phosphorylation | transferase activity, transferring phosphorus-containing groups	Catalysis of the phosphorylation of an amino acid residue in a protein, usually according to the reaction: a protein + ATP = a phosphoprotein + ADP. | Interacting selectively and non-covalently with any protein or protein complex (a complex of two or more proteins that may include other nonprotein molecules). | Interacting selectively and non-covalently with ATP, adenosine 5'-triphosphate, a univ…	Human: polo-like kinase 4 (PLK4)	Pkinase (1) / PK_Tyr_Ser-Thr (1) / Plk4_PB1 (1) / Plk4_PB2 (1) / Kinase-like (1) / ABC1 (1) / Pkinase_fungal (1) / DUF4520 (1)	Protein kinase domain (1) / Protein tyrosine and serine (1) / Polo-like Kinase 4 Polo Box 1 (1) / Polo-like Kinase 4 Polo Box 2 (1) / Kinase-like (1) / ABC1 atypical kinase-like domain (1) / Fungal protein kinase (1) / Domain of unknown function (DUF4520) (1)	serine/threonine-protein kinase PLK4 isoform X2 [Homo sapiens]	2.29e-96	XP_016863152.1	PLK4	Sak kinase [Drosophila melanogaster]	2.31e-132	serine/threonine-protein kinase PLK4 isoform 2 [Mus musculus]	2.66e-95
2.32961e-14	1.43092	0.223	0.087	6.53292e-10	1	dd-Smed-v6-10228-0-1	binding | protein binding	The selective, non-covalent, often stoichiometric, interaction of a molecule with one or more specific sites on another molecule. | Interacting selectively and non-covalently with any protein or protein complex (a complex of two or more proteins that may include other nonprotein molecules).	Human: centrosomal protein 104kDa (CEP104)	UVR (1) / zf-Di19 (1) / zf_UBZ (1)	UvrB (1) / Drought induced 19 protein (Di19) (1) / Ubiquitin-Binding Zinc Finger (1)	centrosomal protein of 104 kDa isoform X7 [Homo sapiens]	7.9e-174	XP_016858407.1	CEP104	uncharacterized protein Dmel_CG10137 [Drosophila melanogaster]	2e-37	centrosomal protein of 104 kDa [Mus musculus]	2.76e-159
2.40078e-14	1.28229	0.193	0.068	6.73251e-10	1	dd-Smed-v6-6894-0-1							NA			tenascin major, isoform E [Drosophila melanogaster]	3.1	Crx opposite strand transcript 1 isoform b [Mus musculus]	0.88
2.49835e-14	1.45787	0.19	0.067	7.00613e-10	1	dd-Smed-v6-6686-0-1			Human: DNAAF3	DUF4471 (1) / DUF4470 (1)	Domain of unknown function (DUF4471) (1) / Domain of unknown function (DUF4470) (1)	dynein axonemal assembly factor 3 isoform 3 [Homo sapiens]	2.29e-73	NP_001243644.1	DNAAF3	uncharacterized protein Dmel_CG17669 [Drosophila melanogaster]	3.79e-50	dynein assembly factor 3, axonemal [Mus musculus]	3.23e-73
2.55127e-14	1.31169	0.252	0.104	7.15452e-10	1	dd-Smed-v6-13019-0-1	protein binding	Interacting selectively and non-covalently with any protein or protein complex (a complex of two or more proteins that may include other nonprotein molecules).	Human: C2 calcium-dependent domain containing 3 (C2CD3)			C2 domain-containing protein 3 isoform 2 [Homo sapiens]	8.1e-75	NP_056346.3	C2CD3	uncharacterized protein Dmel_CG32425, isoform C [Drosophila melanogaster]	6.77e-05	C2 domain-containing protein 3 isoform X1 [Mus musculus]	8.48e-76
2.6103e-14	1.06869	0.299	0.133	7.32006e-10	1	dd-Smed-v6-7345-0-1			Human: IQ motif containing E (IQCE)			IQ domain-containing protein E isoform X4 [Homo sapiens]	8.7e-09	XP_011513545.1	IQCE	uncharacterized protein Dmel_CG18428, isoform A [Drosophila melanogaster]	7.1	IQ domain-containing protein E isoform X6 [Mus musculus]	8.42e-13
2.67235e-14	2.16529	0.19	0.07	7.49406e-10	1	dd-Smed-v6-9209-0-1						homeobox protein VENTX [Homo sapiens]	2.6	NP_055283.1	VENTX	uncharacterized protein Dmel_CG31055, isoform A [Drosophila melanogaster]	0.71		NA
2.6768e-14	1.32503	0.182	0.063	7.50654e-10	1	dd-Smed-v6-9404-0-1						mothers against decapentaplegic homolog 1 isoform X1 [Homo sapiens]	7.2	XP_011530266.1	SMAD1		NA	mothers against decapentaplegic homolog 1 isoform X1 [Mus musculus]	6.1
2.96661e-14	1.41053	0.208	0.079	8.31927e-10	1	dd-Smed-v6-5880-0-1	ATP binding | nucleobase-containing compound metabolic process | nucleobase-containing compound kinase activity	Interacting selectively and non-covalently with ATP, adenosine 5'-triphosphate, a universally important coenzyme and enzyme regulator. | Any cellular metabolic process involving nucleobases, nucleosides, nucleotides and nucleic acids. | Catalysis of the transfer of a phosphate group, usually from ATP or GTP, to a nucleobase, nucleoside, nucleotide or polynucleotide substrate.	PFAM: Dpy-30, ADK, AAA_17,	Dpy-30 (1) / ADK (1) / AAA_18 (1) / AAA_17 (1) / Glycos_transf_2 (1) / AAA (1)	Dpy-30 motif (1) / Adenylate kinase (1) / AAA domain (2) / Glycosyl transferase family 2 (1) / ATPase family associated with various cellular activities (AAA) (1)	adenylate kinase 7 isoform 1 [Homo sapiens]	5.98e-177	NP_689540.2	AK7	Dpy-30-like 2, isoform A [Drosophila melanogaster]	0.000506	adenylate kinase 7 [Mus musculus]	0
3.31747e-14	1.27937	0.292	0.132	9.30319e-10	1	dd-Smed-v6-5064-0-1			Human: ALMS1	ALMS_motif (1)	ALMS motif (1)	Alstrom syndrome protein 1 isoform 2 [Homo sapiens]	2.96e-08	NP_001365383.1	ALMS1	IA-2 protein tyrosine phosphatase, isoform C [Drosophila melanogaster]	2.4	(E2-independent) E3 ubiquitin-conjugating enzyme FATS isoform 1 [Mus musculus]	0.000447
3.53679e-14	2.08485	0.091	0.021	9.91823e-10	1	dd-Smed-v6-16437-0-1			PFAM: LRR_6,	LRR_6 (1)	Leucine Rich repeat (1)	leucine-rich repeat-containing protein 71 isoform X8 [Homo sapiens]	3.12e-05	XP_011507541.1	LRRC71	uncharacterized protein Dmel_CG31928, isoform A [Drosophila melanogaster]	1.8	predicted gene 28729 isoform X3 [Mus musculus]	1.15e-15
3.59774e-14	2.26606	0.062	0.01	1.00891e-09	1	dd-Smed-v6-24318-0-2			Smed: slc43a-6				NA			dopamine 2-like receptor, isoform J [Drosophila melanogaster]	3.7		NA
3.64564e-14	2.22348	0.113	0.03	1.02235e-09	1	dd-Smed-v6-10371-0-1						prostacyclin receptor [Homo sapiens]	2.4	NP_000951.1	PTGIR	qin [Drosophila melanogaster]	3	prostacyclin receptor isoform X1 [Mus musculus]	2.8
3.80499e-14	0.415216	0.989	0.973	1.06703e-09	1	dd-Smed-v6-38-0-1	GTPase activity | structural constituent of cytoskeleton | GTP binding | microtubule | microtubule-based process | protein complex | protein polymerization	Catalysis of the reaction: GTP + H2O = GDP + phosphate. | The action of a molecule that contributes to the structural integrity of a cytoskeletal structure. | Interacting selectively and non-covalently with GTP, guanosine triphosphate. | Any of the long, generally straight, hollow tubes of internal diameter 12-15 nm and external diameter 24 nm found in a wide variety of eukaryotic cells; each con…	Smed: unknown	Tubulin (1) / Tubulin_C (1) / Tubulin_3 (1)	Tubulin (1) / Tubulin C-terminal domain (1) / Tubulin domain (1)	tubulin alpha-3D chain [Homo sapiens]	0	NP_525125.2	TUBA3D	alpha-Tubulin at 84B [Drosophila melanogaster]	0	tubulin alpha-3 chain [Mus musculus]	0
3.8942e-14	1.93392	0.109	0.028	1.09205e-09	1	dd-Smed-v6-627-0-1	adenosine kinase activity | purine ribonucleoside salvage | phosphotransferase activity, alcohol group as acceptor	Catalysis of the reaction: ATP + adenosine = ADP + AMP. | Any process which produces a purine nucleoside from derivatives of it, without de novo synthesis. | Catalysis of the transfer of a phosphorus-containing group from one compound (donor) to an alcohol group (acceptor).	Human: adenosine kinase (ADK)			adenosine kinase isoform a [Homo sapiens]	4.03e-100	NP_001114.2	ADK	adenosine kinase, isoform A [Drosophila melanogaster]	2.91e-94	adenosine kinase isoform 1 [Mus musculus]	1.81e-102
4.20482e-14	1.36496	0.255	0.108	1.17916e-09	1	dd-Smed-v6-12470-0-1	protein kinase activity | ATP binding | protein phosphorylation | transferase activity, transferring phosphorus-containing groups	Catalysis of the phosphorylation of an amino acid residue in a protein, usually according to the reaction: a protein + ATP = a phosphoprotein + ADP. | Interacting selectively and non-covalently with ATP, adenosine 5'-triphosphate, a universally important coenzyme and enzyme regulator. | The process of introducing a phosphate group on to a protein. | Catalysis of the transfer of a phosphorus-conta…	Human: tau tubulin kinase 2 (TTBK2)	Pkinase (1) / PK_Tyr_Ser-Thr (1)	Protein kinase domain (1) / Protein tyrosine and serine (1)	tau-tubulin kinase 1 isoform X5 [Homo sapiens]	6.56e-98	XP_016866856.1	TTBK1	asator, isoform F [Drosophila melanogaster]	3.71e-99	tau-tubulin kinase 1 isoform X3 [Mus musculus]	6.88e-99
4.20895e-14	1.84577	0.15	0.047	1.18032e-09	1	dd-Smed-v6-6127-0-1			Human: chromosome 1 open reading frame 158 (C1orf158)			uncharacterized protein C1orf158 isoform 1 [Homo sapiens]	5.21e-20	NP_689503.3	CFAP107		NA	uncharacterized protein C1orf158 homolog [Mus musculus]	3.06e-20
4.26356e-14	1.40705	0.252	0.107	1.19563e-09	1	dd-Smed-v6-12639-0-1	microtubule motor activity | protein binding | ATP binding | kinesin complex | microtubule-based movement | microtubule binding	Catalysis of movement along a microtubule, coupled to the hydrolysis of a nucleoside triphosphate (usually ATP). | Interacting selectively and non-covalently with any protein or protein complex (a complex of two or more proteins that may include other nonprotein molecules). | Interacting selectively and non-covalently with ATP, adenosine 5'-triphosphate, a universally important coenzyme and enzym…	Human: kinesin family member 13B (KIF13B)	Kinesin (1) / Microtub_bd (1) / FHA (1)	Kinesin motor domain (1) / Microtubule binding (1) / FHA domain (1)	kinesin-like protein KIF13B isoform X5 [Homo sapiens]	1.01e-90	XP_016868746.1	KIF13B	kinesin heavy chain 73, isoform F [Drosophila melanogaster]	2.59e-91	kinesin-like protein KIF28P [Mus musculus]	5.75e-118
4.72903e-14	0.942517	0.493	0.295	1.32616e-09	1	dd-Smed-v6-6202-0-1	protein binding | phospholipid binding	Interacting selectively and non-covalently with any protein or protein complex (a complex of two or more proteins that may include other nonprotein molecules). | Interacting selectively and non-covalently with phospholipids, a class of lipids containing phosphoric acid as a mono- or diester.	Human: spectrin, beta, non-erythrocytic 1 (SPTBN1)	Spectrin (1) / CH (1) / PH_9 (1) / PH (1) / CAMSAP_CH (1) / HNOB (1)	Spectrin repeat (1) / Calponin homology (CH) domain (1) / Pleckstrin homology domain (1) / PH domain (1) / CAMSAP CH domain (1) / Haem-NO-binding (1)	spectrin beta chain, non-erythrocytic 1 isoform X1 [Homo sapiens]	0	XP_016860270.1	SPTBN1	beta spectrin, isoform C [Drosophila melanogaster]	0	spectrin beta chain, non-erythrocytic 1 isoform X1 [Mus musculus]	0
5.11217e-14	0.82186	0.577	0.362	1.43361e-09	1	dd-Smed-v6-12240-0-1	proteolysis | serine-type peptidase activity | membrane	The hydrolysis of proteins into smaller polypeptides and/or amino acids by cleavage of their peptide bonds. | Catalysis of the hydrolysis of peptide bonds in a polypeptide chain by a catalytic mechanism that involves a catalytic triad consisting of a serine nucleophile that is activated by a proton relay involving an acidic residue (e.g. aspartate or glutamate) and a basic residue (usually histid…	Human: dipeptidyl-peptidase 6 (DPP6)	DPPIV_N (1) / Peptidase_S9 (1)	Dipeptidyl peptidase IV (DPP IV) N-terminal region (1) / Prolyl oligopeptidase family (1)	dipeptidyl aminopeptidase-like protein 6 isoform 3 [Homo sapiens]	8.96e-54	NP_001034439.1	DPP6	omega, isoform F [Drosophila melanogaster]	5.34e-35	dipeptidyl aminopeptidase-like protein 6 isoform 4 [Mus musculus]	1.54e-54
5.65772e-14	3.79953	0.04	0.005	1.58659e-09	1	dd-Smed-v6-20656-0-1				KTI12 (1) / AAA (1)	Chromatin associated protein KTI12 (1) / ATPase family associated with various cellular activities (AAA) (1)	adenylate kinase 8 isoform X1 [Homo sapiens]	2.4	XP_005272226.1	AK8	uncharacterized protein Dmel_CG9541, isoform C [Drosophila melanogaster]	0.001	adenylate kinase isoenzyme 5 isoform 1 [Mus musculus]	0.006
5.68516e-14	2.55388	0.062	0.01	1.59429e-09	1	dd-Smed-v6-29629-0-1	nucleic acid binding | DNA integration	Interacting selectively and non-covalently with any nucleic acid. | The process in which a segment of DNA is incorporated into another, usually larger, DNA molecule such as a chromosome.	PFAM: rve,	rve (1)	Integrase core domain (1)	gypsy retrotransposon integrase-like protein 1 isoform X2 [Homo sapiens]	1.3	XP_024301891.1	GIN1	uncharacterized protein Dmel_CG7304 [Drosophila melanogaster]	7.9	protein NYNRIN-like isoform X1 [Mus musculus]	0.000149
5.72055e-14	1.97911	0.15	0.048	1.60421e-09	1	dd-Smed-v6-13434-0-1			Human: C6orf118	TSNAXIP1_N (1)	Translin-associated factor X-interacting N-terminus (1)	uncharacterized protein C6orf118 isoform X3 [Homo sapiens]	6.33e-05	XP_011533813.1	C6orf118	wing blister, isoform G [Drosophila melanogaster]	0.35	uncharacterized protein C6orf118 homolog isoform 2 [Mus musculus]	8.13e-07
6.2142e-14	1.65563	0.131	0.038	1.74265e-09	1	dd-Smed-v6-6471-0-1	binding | protein binding | signal transduction	The selective, non-covalent, often stoichiometric, interaction of a molecule with one or more specific sites on another molecule. | Interacting selectively and non-covalently with any protein or protein complex (a complex of two or more proteins that may include other nonprotein molecules). | The cellular process in which a signal is conveyed to trigger a change in the activity or state of a cell…	PFAM: TIR_2, TIR,	TIR_2 (1) / TIR (1)	TIR domain (2)	TBC1 domain family member 2B isoform b [Homo sapiens]	0.82	NP_055894.6	TBC1D2B	uncharacterized protein Dmel_CG15628, isoform A [Drosophila melanogaster]	2.9	tumor necrosis factor receptor superfamily member 5 isoform 5 precursor [Mus musculus]	1.1
6.35031e-14	0.976704	0.285	0.124	1.78082e-09	1	dd-Smed-v6-8209-0-1	calcium ion binding	Interacting selectively and non-covalently with calcium ions (Ca2+).	Human: EF-hand calcium binding domain 5 (EFCAB5)	Dpy-30 (1)	Dpy-30 motif (1)	EF-hand calcium-binding domain-containing protein 5 isoform X5 [Homo sapiens]	2.75e-83	XP_016880080.1	EFCAB5	kibra, isoform B [Drosophila melanogaster]	4.6	EF-hand calcium-binding domain-containing protein 5 isoform X3 [Mus musculus]	3.32e-77
6.5491e-14	1.75806	0.343	0.183	1.83656e-09	1	dd-Smed-v6-6854-0-1						solute carrier family 12 member 6 isoform X2 [Homo sapiens]	1.4	XP_011520571.1	SLC12A6	uncharacterized protein Dmel_CG9067 [Drosophila melanogaster]	3.2	solute carrier family 12 member 6 isoform 1 [Mus musculus]	0.63
6.73966e-14	1.47625	0.204	0.078	1.89e-09	1	dd-Smed-v6-4512-0-1	calcium ion binding	Interacting selectively and non-covalently with calcium ions (Ca2+).	Human: calcyphosine-like (CAPSL)	EF-hand_6 (1) / EF-hand_1 (1) / EF-hand_7 (1) / EF-hand_5 (1) / EF-hand_8 (1) / EF-hand_4 (1) / SPARC_Ca_bdg (1)	EF-hand domain (1) / EF hand (2) / EF-hand domain pair (2) / Cytoskeletal-regulatory complex EF hand (1) / Secreted protein acidic and rich in cysteine Ca binding region (1)	calcyphosin-like protein isoform X1 [Homo sapiens]	9.46e-74	XP_006714507.1	CAPSL	uncharacterized protein Dmel_CG31345 [Drosophila melanogaster]	4.07e-61	calcyphosin-like protein [Mus musculus]	6.61e-76
6.88534e-14	1.20483	0.237	0.095	1.93086e-09	1	dd-Smed-v6-3890-0-1	nucleoside diphosphate kinase activity | ATP binding | nucleoside diphosphate phosphorylation | GTP biosynthetic process | UTP biosynthetic process | CTP biosynthetic process	Catalysis of the reaction: ATP + nucleoside diphosphate = ADP + nucleoside triphosphate. | Interacting selectively and non-covalently with ATP, adenosine 5'-triphosphate, a universally important coenzyme and enzyme regulator. | The process of introducing a phosphate group into a nucleoside diphosphate to produce a nucleoside triphosphate. | The chemical reactions and pathways resulting in the for…	Human: NME/NM23 family member 5 (NME5)	NDK (1) / Dpy-30 (1)	Nucleoside diphosphate kinase (1) / Dpy-30 motif (1)	nucleoside diphosphate kinase homolog 5 [Homo sapiens]	3.89e-88	NP_003542.1	NME5	nmdyn-D6 [Drosophila melanogaster]	2.13e-34	nucleoside diphosphate kinase homolog 5 [Mus musculus]	3.76e-87
7.27259e-14	1.3153	0.252	0.106	2.03945e-09	1	dd-Smed-v6-5319-0-1	metabolic process	The chemical reactions and pathways, including anabolism and catabolism, by which living organisms transform chemical substances. Metabolic processes typically transform small molecules, but also include macromolecular processes such as DNA repair and replication, and protein synthesis and degradation.	Human: phosphoribosyl pyrophosphate amidotransferase (PPAT)	GATase_7 (1)	Glutamine amidotransferase domain (1)	amidophosphoribosyltransferase [Homo sapiens]	3.19e-36	NP_002694.3	PPAT	phosphoribosylamidotransferase 2, isoform A [Drosophila melanogaster]	1.86e-35	amidophosphoribosyltransferase [Mus musculus]	8.08e-39
7.37393e-14	2.48105	0.069	0.013	2.06787e-09	1	dd-Smed-v6-60073-0-1							NA			glycerophosphate oxidase 3, isoform D [Drosophila melanogaster]	0.18		NA
7.76475e-14	1.37261	0.19	0.068	2.17747e-09	1	dd-Smed-v6-7903-0-1	calcium ion binding	Interacting selectively and non-covalently with calcium ions (Ca2+).	Human: centrin, EF-hand protein, 2 (CETN2)	EF-hand_1 (1) / EF-hand_7 (1) / EF-hand_6 (1) / EF-hand_8 (1) / EF-hand_9 (1) / EF-hand_5 (1) / EF-hand_4 (1)	EF hand (2) / EF-hand domain pair (2) / EF-hand domain (2) / Cytoskeletal-regulatory complex EF hand (1)	centrin-2 [Homo sapiens]	2.9e-57	NP_004335.1	CETN2	uncharacterized protein Dmel_CG17493, isoform D [Drosophila melanogaster]	6.05e-53	centrin-2 [Mus musculus]	2.51e-58
8.63855e-14	2.09676	0.099	0.024	2.42251e-09	1	dd-Smed-v6-14940-0-1	protein binding	Interacting selectively and non-covalently with any protein or protein complex (a complex of two or more proteins that may include other nonprotein molecules).	Human: UBX domain protein 11 (UBXN11)	SEP (1) / UBX (1)	SEP domain (1) / UBX domain (1)	UBX domain-containing protein 11 isoform 1 [Homo sapiens]	1.41e-49	NP_663320.2	UBXN11	septin 5, isoform A [Drosophila melanogaster]	0.93	UBX domain-containing protein 11 isoform X1 [Mus musculus]	6.52e-51
9.69057e-14	1.16134	0.35	0.177	2.71753e-09	1	dd-Smed-v6-14221-0-1	protein binding	Interacting selectively and non-covalently with any protein or protein complex (a complex of two or more proteins that may include other nonprotein molecules).	Human: F-box protein 10 (FBXO10)	Beta_helix (1) / NosD (1)	Right handed beta helix region (1) / Periplasmic copper-binding protein (NosD) (1)	F-box only protein 10 isoform X3 [Homo sapiens]	5.12e-30	XP_005251496.1	FBXO10	F-box protein 11, isoform A [Drosophila melanogaster]	2.8e-22	F-box only protein 10 isoform 4 [Mus musculus]	4.43e-30
1.02663e-13	1.75776	0.146	0.046	2.87899e-09	1	dd-Smed-v6-13316-0-1	guanyl-nucleotide exchange factor activity | intracellular | small GTPase mediated signal transduction | regulation of small GTPase mediated signal transduction	Stimulates the exchange of guanyl nucleotides associated with a GTPase. Under normal cellular physiological conditions, the concentration of GTP is higher than that of GDP, favoring the replacement of GDP by GTP in association with the GTPase. | The living contents of a cell; the matter contained within (but not including) the plasma membrane, usually taken to exclude large vacuoles and masses of…	Human: kinase non-catalytic C-lobe domain (KIND) containing 1 (KNDC1)	RasGEF (1) / RasGEF_N (1)	RasGEF domain (1) / RasGEF N-terminal motif (1)	kinase non-catalytic C-lobe domain-containing protein 1 isoform 1 [Homo sapiens]	3.21e-19	NP_689856.6	KNDC1	PDZ domain-containing guanine nucleotide exchange factor, isoform D [Drosophila melanogaster]	0.21	kinase non-catalytic C-lobe domain-containing protein 1 [Mus musculus]	2.74e-18
1.10838e-13	1.00363	0.288	0.126	3.10824e-09	1	dd-Smed-v6-15338-0-1	termination of G-protein coupled receptor signaling pathway	The signaling process in which G-protein coupled receptor signaling is brought to an end. For example, through the action of GTPase-activating proteins (GAPs) that act to accelerate hydrolysis of GTP to GDP on G-alpha proteins, thereby terminating the transduced signal.	PFAM: RGS,	RGS (1)	Regulator of G protein signaling domain (1)	regulator of G-protein signaling 17 isoform X1 [Homo sapiens]	0.75	XP_016866222.1	RGS17	axin, isoform E [Drosophila melanogaster]	3.7	regulator of G-protein signaling 17 isoform X2 [Mus musculus]	0.29
1.13534e-13	1.97319	0.128	0.037	3.18382e-09	1	dd-Smed-v6-3031-1-1			Human: chromosome 7 open reading frame 72 (C7orf72)	SPATA48 (1)	Spermatogenesis-associated protein 48 (1)	spermatogenesis-associated protein 48 [Homo sapiens]	1.03e-12	NP_001155306.3	SPATA48		NA	spermatogenesis-associated protein 48 isoform 3 [Mus musculus]	9.64e-10
1.15158e-13	0.536672	0.584	0.352	3.22937e-09	1	dd-Smed-v6-14730-0-1	ion channel activity | voltage-gated calcium channel activity | voltage-gated calcium channel complex | ion transport | membrane | transmembrane transport | calcium ion transmembrane transport	Enables the facilitated diffusion of an ion (by an energy-independent process) by passage through a transmembrane aqueous pore or channel without evidence for a carrier-mediated mechanism. May be either selective (it enables passage of a specific ion only) or non-selective (it enables passage of two or more ions of same charge but different size). | Enables the transmembrane transfer of a calcium…	Human: calcium channel, voltage-dependent, T type, alpha 1H subunit (CACNA1H)	Ion_trans (1) / PKD_channel (1)	Ion transport protein (1) / Polycystin cation channel (1)	voltage-dependent T-type calcium channel subunit alpha-1H isoform X5 [Homo sapiens]	0	XP_006721028.1	CACNA1H	Ca[2+]-channel protein alpha[[1]] subunit T, isoform D [Drosophila melanogaster]	0	voltage-dependent T-type calcium channel subunit alpha-1G isoform X9 [Mus musculus]	0
1.2555e-13	1.87428	0.109	0.029	3.5208e-09	1	dd-Smed-v6-10099-0-1	protein binding	Interacting selectively and non-covalently with any protein or protein complex (a complex of two or more proteins that may include other nonprotein molecules).	Human: receptor-interacting serine-threonine kinase 4 (RIPK4)	Ank_2 (1) / Ank_4 (1) / Ank_5 (1) / Ank (1) / Ank_3 (1)	Ankyrin repeats (3 copies) (1) / Ankyrin repeats (many copies) (2) / Ankyrin repeat (2)	receptor-interacting serine/threonine-protein kinase 4 [Homo sapiens]	2.68e-10	NP_065690.2	RIPK4	ankyrin 2, isoform N [Drosophila melanogaster]	3.1e-10	ankyrin repeat and protein kinase domain-containing protein 1 isoform 2 [Mus musculus]	2.59e-10
1.38603e-13	1.27728	0.241	0.1	3.88684e-09	1	dd-Smed-v6-11912-0-1	protein binding	Interacting selectively and non-covalently with any protein or protein complex (a complex of two or more proteins that may include other nonprotein molecules).	Human: intraflagellar transport 122 homolog (Chlamydomonas) (IFT122)	WD40 (1) / ANAPC4_WD40 (1) / PD40 (1) / NBCH_WD40 (1) / Clathrin (1)	WD domain (1) / Anaphase-promoting complex subunit 4 WD40 domain (1) / WD40-like Beta Propeller Repeat (1) / Neurobeachin beta propeller domain (1) / Region in Clathrin and VPS (1)	intraflagellar transport protein 122 homolog isoform X13 [Homo sapiens]	0	XP_005247666.1	IFT122	outer segment 1, isoform A [Drosophila melanogaster]	0	intraflagellar transport protein 122 homolog isoform 1 [Mus musculus]	0
1.4334e-13	1.47085	0.193	0.072	4.01969e-09	1	dd-Smed-v6-13600-0-1	cellular protein modification process	The covalent alteration of one or more amino acids occurring in proteins, peptides and nascent polypeptides (co-translational, post-translational modifications) occurring at the level of an individual cell. Includes the modification of charged tRNAs that are destined to occur in a protein (pre-translation modification).	Human: tubulin tyrosine ligase-like family, member 7 (TTLL7)	TTL (1) / ATPgrasp_ST (1) / ATPgrasp_YheCD (1) / GSP_synth (1)	Tubulin-tyrosine ligase family (1) / Sugar-transfer associated ATP-grasp (1) / YheC (1) / Glutathionylspermidine synthase preATP-grasp (1)	tubulin polyglutamylase TTLL7 isoform X2 [Homo sapiens]	1.05e-126	XP_011540461.1	TTLL7	tubulin tyrosine ligase-like 6B [Drosophila melanogaster]	6.55e-78	tubulin polyglutamylase TTLL7 isoform Ttll7s [Mus musculus]	1.05e-125
1.48506e-13	1.41539	0.186	0.067	4.16454e-09	1	dd-Smed-v6-10052-0-1						coiled-coil domain-containing protein 40 isoform 3 [Homo sapiens]	8.2	NP_001317437.1	CCDC40	cysts, isoform A [Drosophila melanogaster]	9		NA
1.72278e-13	1.27093	0.369	0.195	4.83118e-09	1	dd-Smed-v6-459-0-1						phospholipid-transporting ATPase IB isoform X1 [Homo sapiens]	6	XP_011533405.1	ATP8A2		NA		NA
1.72569e-13	1.5196	0.193	0.073	4.83935e-09	1	dd-Smed-v6-11462-0-1	protein binding	Interacting selectively and non-covalently with any protein or protein complex (a complex of two or more proteins that may include other nonprotein molecules).	Human: SubName: Full=TTC6 protein;			tetratricopeptide repeat protein 6 isoform 1 [Homo sapiens]	0	NP_001297064.2	TTC6	super sex combs, isoform C [Drosophila melanogaster]	2.28e-18	tetratricopeptide repeat protein 6 isoform X7 [Mus musculus]	0
1.81964e-13	5.34543	0.033	0.003	5.10282e-09	1	dd-Smed-v6-42798-0-1			PFAM: Lectin_C, PAN_1,	PAN_1 (1) / Lectin_C (1)	PAN domain (1) / Lectin C-type domain (1)	collectin-11 isoform j [Homo sapiens]	7.94e-06	NP_001242918.1	COLEC11	lectin-33A [Drosophila melanogaster]	0.002	collectin-11 isoform X1 [Mus musculus]	1.09e-07
1.85713e-13	1.49303	0.139	0.042	5.20796e-09	1	dd-Smed-v6-14082-0-1			Human: coiled-coil domain containing 42 (CCDC42)	DUF4200 (1)	Domain of unknown function (DUF4200) (1)	coiled-coil domain-containing protein 42 isoform 1 [Homo sapiens]	1.39e-30	NP_653282.2	CCDC42	uncharacterized protein Dmel_CG11873, isoform B [Drosophila melanogaster]	8.5	coiled-coil domain-containing protein 42 [Mus musculus]	1.28e-37
2.0326e-13	1.83516	0.113	0.031	5.70001e-09	1	dd-Smed-v6-13297-0-1						monocarboxylate transporter 8 [Homo sapiens]	1	NP_006508.2	SLC16A2	uncharacterized protein Dmel_CG1801 [Drosophila melanogaster]	1.1	monocarboxylate transporter 8 [Mus musculus]	1.3
2.12418e-13	1.19849	0.212	0.082	5.95685e-09	1	dd-Smed-v6-10132-0-1			Human: amyotrophic lateral sclerosis 2 (juvenile) chromosome region, candidate 12 (ALS2CR12)	GAS (1) / FAM184 (1)	Growth-arrest specific micro-tubule binding (1) / Family with sequence similarity 184 (1)	flagellum-associated coiled-coil domain-containing protein 1 isoform X5 [Homo sapiens]	1.29e-07	XP_016858850.1	FLACC1	Sterile20-like kinase, isoform E [Drosophila melanogaster]	0.11	flagellum-associated coiled-coil domain-containing protein 1 isoform X2 [Mus musculus]	1.79e-05
2.1844e-13	1.54269	0.175	0.061	6.12573e-09	1	dd-Smed-v6-9353-0-1	protein kinase activity | protein serine/threonine kinase activity | ATP binding | protein phosphorylation | transferase activity, transferring phosphorus-containing groups	Catalysis of the phosphorylation of an amino acid residue in a protein, usually according to the reaction: a protein + ATP = a phosphoprotein + ADP. | Catalysis of the reactions: ATP + protein serine = ADP + protein serine phosphate, and ATP + protein threonine = ADP + protein threonine phosphate. | Interacting selectively and non-covalently with ATP, adenosine 5'-triphosphate, a universally impo…	Human: cyclin-dependent kinase-like 4 (CDKL4)	Pkinase (1) / PK_Tyr_Ser-Thr (1) / ABC1 (1) / Haspin_kinase (1) / RIO1 (1) / Kinase-like (1) / APH (1)	Protein kinase domain (1) / Protein tyrosine and serine (1) / ABC1 atypical kinase-like domain (1) / Haspin like kinase domain (1) / RIO1 family (1) / Kinase-like (1) / Phosphotransferase enzyme family (1)	cyclin-dependent kinase-like 4 isoform X6 [Homo sapiens]	1.84e-153	XP_011531117.1	CDKL4	uncharacterized protein Dmel_CG7236, isoform D [Drosophila melanogaster]	1.14e-140	cyclin-dependent kinase-like 4 isoform X1 [Mus musculus]	1.5e-152
2.25416e-13	2.10777	0.102	0.026	6.32133e-09	1	dd-Smed-v6-8905-0-1			Human: coiled-coil domain containing 178 (CCDC178)			coiled-coil domain-containing protein 178 isoform X5 [Homo sapiens]	5.07e-10	XP_011524256.1	CCDC178	uncharacterized protein Dmel_CG45105, isoform B [Drosophila melanogaster]	5.4	coiled-coil domain-containing protein 178 [Mus musculus]	0.004
2.36294e-13	1.97214	0.117	0.033	6.62639e-09	1	dd-Smed-v6-6477-0-1	calcium ion binding	Interacting selectively and non-covalently with calcium ions (Ca2+).	Human: EF-hand calcium binding domain 10 (EFCAB10)	DUF5582 (1)	Family of unknown function (DUF5582) (1)	EF-hand calcium-binding domain-containing protein 10 isoform 2 [Homo sapiens]	2.63e-17	NP_001342456.1	EFCAB10	ionotropic receptor 67b [Drosophila melanogaster]	2.1	EF-hand calcium-binding domain-containing protein 10 [Mus musculus]	1.63e-15
2.42221e-13	1.98053	0.102	0.026	6.79261e-09	1	dd-Smed-v6-27699-0-1							NA			Ance-4, isoform A [Drosophila melanogaster]	3.1	contactin-associated protein like 5-3 isoform X6 [Mus musculus]	6.6
2.45689e-13	1.50636	0.164	0.056	6.88987e-09	1	dd-Smed-v6-15201-0-1			PFAM: UPF0564,	UPF0564 (1)	Uncharacterised protein family UPF0564 (1)	protein FAM161B isoform X1 [Homo sapiens]	6.08e-18	XP_011534777.1	FAM161B	Dorsal-related immunity factor, isoform B [Drosophila melanogaster]	9.3	protein FAM161B [Mus musculus]	2.83e-15
2.51317e-13	2.05036	0.084	0.019	7.04768e-09	1	dd-Smed-v6-23461-0-1	integral component of membrane	The component of a membrane consisting of the gene products and protein complexes having at least some part of their peptide sequence embedded in the hydrophobic region of the membrane.					NA			sugar transporter 1 [Drosophila melanogaster]	8.1	SHC SH2 domain-binding protein 1 [Mus musculus]	3
2.71682e-13	1.53525	0.142	0.045	7.61879e-09	1	dd-Smed-v6-14210-0-1			Human: tectonic family member 1 (TCTN1)	TCTN_DUF1619 (1)	Tectonic domain DUF1619 (1)	tectonic-1 isoform 4 [Homo sapiens]	2.88e-13	NP_001167446.1	TCTN1	tectonic [Drosophila melanogaster]	0.038	tectonic-2 precursor [Mus musculus]	3.32e-12
2.77308e-13	1.28517	0.237	0.098	7.77655e-09	1	dd-Smed-v6-8523-0-1			Human: Bardet-Biedl syndrome 5 (BBS5)	BBL5 (1) / bPH_3 (1) / Vps36_ESCRT-II (1) / GRAM (1) / Voldacs (1)	Bardet-Biedl syndrome 5 protein (1) / Bacterial PH domain (1) / Vacuolar protein sorting protein 36 Vps36 (1) / GRAM domain (1) / Regulator of volume decrease after cellular swelling (1)	Bardet-Biedl syndrome 5 protein [Homo sapiens]	5.52e-151	NP_689597.1	BBS5	Bardet-Biedl syndrome 5 [Drosophila melanogaster]	7.22e-98	Bardet-Biedl syndrome 5 protein homolog isoform 1 [Mus musculus]	6.8e-154
2.81352e-13	1.75137	0.12	0.034	7.88995e-09	1	dd-Smed-v6-4782-0-1	protein binding	Interacting selectively and non-covalently with any protein or protein complex (a complex of two or more proteins that may include other nonprotein molecules).	Human: dynein assembly factor with WDR repeat domains 1 (DAW1)	WD40 (1) / NBCH_WD40 (1) / ANAPC4_WD40 (1) / eIF2A (1) / Ge1_WD40 (1) / WD40_like (1) / Nup160 (1) / CEP19 (1)	WD domain (1) / Neurobeachin beta propeller domain (1) / Anaphase-promoting complex subunit 4 WD40 domain (1) / Eukaryotic translation initiation factor eIF2A (1) / WD40 region of Ge1 (1) / WD40-like domain (1) / Nucleoporin Nup120 (1) / CEP19-like protein (1)	dynein assembly factor with WDR repeat domains 1 isoform 1 [Homo sapiens]	2.31e-177	NP_849143.1	DAW1	uncharacterized protein Dmel_CG7568, isoform D [Drosophila melanogaster]	4.69e-122	dynein assembly factor with WDR repeat domains 1 isoform c [Mus musculus]	3.3e-176
2.84295e-13	1.60931	0.135	0.041	7.9725e-09	1	dd-Smed-v6-27312-0-1							NA			signal peptide peptidase-like, isoform C [Drosophila melanogaster]	0.12	testis-expressed protein 10 isoform 2 [Mus musculus]	6.3
2.85557e-13	1.69596	0.124	0.036	8.00786e-09	1	dd-Smed-v6-20159-0-1	intracellular signal transduction	The process in which a signal is passed on to downstream components within the cell, which become activated themselves to further propagate the signal and finally trigger a change in the function or state of the cell.	Human: doublecortin domain containing 2 (DCDC2)	DCX (1)	Doublecortin (1)	doublecortin domain-containing protein 2 [Homo sapiens]	1.35e-26	NP_057440.2	DCDC2	Doublecortin-domain-containing echinoderm-microtubule-associated protein, isoform G [Drosophila melanogaster]	0.000108	doublecortin domain-containing protein 2 isoform X2 [Mus musculus]	2.82e-27
3.07793e-13	1.38047	0.204	0.08	8.63143e-09	1	dd-Smed-v6-12326-0-1			PFAM: NACHT,	NACHT (1) / AAA_22 (1) / AAA_16 (1) / AAA_7 (1) / AAA_14 (1)	NACHT domain (1) / AAA domain (2) / AAA ATPase domain (1) / P-loop containing dynein motor region (1)		NA			uncharacterized protein Dmel_CG31213, isoform C [Drosophila melanogaster]	10	tetratricopeptide repeat protein 41 isoform X10 [Mus musculus]	9.48e-21
3.07893e-13	1.25761	0.31	0.149	8.63425e-09	1	dd-Smed-v6-9882-0-1			Human: centlein, centrosomal protein (CNTLN)	GAS (1) / UPF0242 (1)	Growth-arrest specific micro-tubule binding (1) / Uncharacterised protein family (UPF0242) N-terminus (1)	centlein isoform 2 [Homo sapiens]	1.33e-10	NP_001107867.1	CNTLN	CENP-meta, isoform E [Drosophila melanogaster]	5.1	centlein isoform X4 [Mus musculus]	1.64e-10
3.24742e-13	1.10414	0.347	0.174	9.10674e-09	1	dd-Smed-v6-13421-0-1	binding	The selective, non-covalent, often stoichiometric, interaction of a molecule with one or more specific sites on another molecule.	Human: family with sequence similarity 179, member B (FAM179B)	CLASP_N (1) / HEAT (1)	CLASP N terminal (1) / HEAT repeat (1)	TOG array regulator of axonemal microtubules protein 1 isoform 1 [Homo sapiens]	2.13e-56	NP_001295049.1	TOGARAM1	uncharacterized protein Dmel_CG42399, isoform C [Drosophila melanogaster]	1.06e-25	TOG array regulator of axonemal microtubules protein 1 isoform X1 [Mus musculus]	1.31e-57
3.42364e-13	1.24914	0.27	0.122	9.60092e-09	1	dd-Smed-v6-4855-0-1	nucleus	A membrane-bounded organelle of eukaryotic cells in which chromosomes are housed and replicated. In most cells, the nucleus contains all of the cell's chromosomes except the organellar chromosomes, and is the site of RNA synthesis and processing. In some species, or in specialized cell types, RNA metabolism or DNA replication may be absent.	Smed: heterochromatin protein 1-like protein 2 (HP1-2)			chromobox protein homolog 3 isoform X1 [Homo sapiens]	7.93e-24	XP_005249668.1	CBX3	heterochromatin protein 1b, isoform A [Drosophila melanogaster]	4.47e-25	chromobox protein homolog 3 [Mus musculus]	6.71e-24
3.57429e-13	1.64318	0.15	0.049	1.00234e-08	1	dd-Smed-v6-16376-0-1	nucleus | cytoplasm | cell differentiation	A membrane-bounded organelle of eukaryotic cells in which chromosomes are housed and replicated. In most cells, the nucleus contains all of the cell's chromosomes except the organellar chromosomes, and is the site of RNA synthesis and processing. In some species, or in specialized cell types, RNA metabolism or DNA replication may be absent. | All of the contents of a cell excluding the plasma mem…	Human: coiled-coil alpha-helical rod protein 1 (CCHCR1)	HCR (1)	Alpha helical coiled-coil rod protein (HCR) (1)	coiled-coil alpha-helical rod protein 1 isoform X4 [Homo sapiens]	9e-08	XP_024302241.1	CCHCR1	uncharacterized protein Dmel_CG11309, isoform B [Drosophila melanogaster]	2.9	coiled-coil alpha-helical rod protein 1 isoform X1 [Mus musculus]	9.93e-08
3.72195e-13	3.24218	0.04	0.005	1.04375e-08	1	dd-Smed-v6-39310-0-1			Smed: pol_polyprotein	RT_RNaseH_2 (1)	RNase H-like domain found in reverse transcriptase (1)	alpha-catulin isoform a [Homo sapiens]	3.9	NP_003789.1	CTNNAL1	brunelleschi [Drosophila melanogaster]	5.6		NA
3.85628e-13	0.856153	0.416	0.226	1.08142e-08	1	dd-Smed-v6-10688-0-1	protein binding	Interacting selectively and non-covalently with any protein or protein complex (a complex of two or more proteins that may include other nonprotein molecules).	Human: leucine rich repeat containing 4B (LRRC4B)	LRR_8 (1) / LRR_4 (1) / LRR_1 (1)	Leucine rich repeat (1) / Leucine Rich repeats (2 copies) (1) / Leucine Rich Repeat (1)	leucine-rich repeat-containing protein 4B isoform X1 [Homo sapiens]	6.62e-09	XP_011525822.1	LRRC4B	capricious, isoform D [Drosophila melanogaster]	5.75e-06	leucine-rich repeat-containing protein 4B precursor [Mus musculus]	6.14e-09
4.35297e-13	1.51959	0.168	0.059	1.2207e-08	1	dd-Smed-v6-4565-0-1	electron carrier activity | protein disulfide oxidoreductase activity | cell redox homeostasis	Any molecular entity that serves as an electron acceptor and electron donor in an electron transport chain. An electron transport chain is a process in which a series of electron carriers operate together to transfer electrons from donors to any of several different terminal electron acceptors to generate a transmembrane electrochemical gradient. | Catalysis of the reaction: a protein with reduce…	PFAM: Glutaredoxin,	Glutaredoxin (1)	Glutaredoxin (1)	glutaredoxin-1 [Homo sapiens]	0.000158	NP_002055.1	GLRX	glutaredoxin 1, isoform A [Drosophila melanogaster]	3.56e-09	glutaredoxin-1 [Mus musculus]	5.48e-05
4.41847e-13	1.81184	0.12	0.035	1.23907e-08	1	dd-Smed-v6-12515-0-1	protein binding	Interacting selectively and non-covalently with any protein or protein complex (a complex of two or more proteins that may include other nonprotein molecules).	Human: ankyrin repeat and MYND domain containing 1 (ANKMY1)	Ank_2 (1) / MORN (1) / Ank (1) / Ank_4 (1) / Ank_3 (1) / zf-MYND (1) / Ank_5 (1)	Ankyrin repeats (3 copies) (1) / MORN repeat (1) / Ankyrin repeat (2) / Ankyrin repeats (many copies) (2) / MYND finger (1)	ankyrin repeat and MYND domain-containing protein 1 isoform 1 [Homo sapiens]	4.6e-102	NP_057636.2	ANKMY1	uncharacterized protein Dmel_CG30429 [Drosophila melanogaster]	1.6e-10	ankyrin repeat and MYND domain-containing protein 1 isoform X3 [Mus musculus]	3.79e-96
4.42398e-13	1.4695	0.182	0.067	1.24062e-08	1	dd-Smed-v6-11582-0-1	calcium ion binding	Interacting selectively and non-covalently with calcium ions (Ca2+).	Human: centrin, EF-hand protein, 3 (CETN3)	EF-hand_7 (1) / EF-hand_1 (1) / EF-hand_6 (1) / EF-hand_8 (1) / EF-hand_5 (1) / EF-hand_9 (1) / Caleosin (1) / EF-hand_14 (1) / EF-hand_4 (1) / SPARC_Ca_bdg (1) / MgtE_N (1)	EF-hand domain pair (2) / EF hand (2) / EF-hand domain (3) / Caleosin related protein (1) / Cytoskeletal-regulatory complex EF hand (1) / Secreted protein acidic and rich in cysteine Ca binding region (1) / MgtE intracellular N domain (1)	centrin-3 isoform 2 [Homo sapiens]	3.46e-64	NP_004356.2	CETN3	uncharacterized protein Dmel_CG17493, isoform D [Drosophila melanogaster]	2.15e-42	centrin-3 [Mus musculus]	3.97e-64
4.43546e-13	1.35104	0.168	0.058	1.24384e-08	1	dd-Smed-v6-16220-0-1				Chibby (1)	Chibby family (1)		NA				NA		NA
4.69694e-13	1.24238	0.23	0.095	1.31716e-08	1	dd-Smed-v6-5001-0-1						DNA-dependent protein kinase catalytic subunit isoform 2 [Homo sapiens]	8	NP_001075109.1	PRKDC	uncharacterized protein Dmel_CG10950 [Drosophila melanogaster]	1.1	glucosamine-6-phosphate isomerase 1 isoform X1 [Mus musculus]	9.4
4.78448e-13	2.22179	0.088	0.021	1.34171e-08	1	dd-Smed-v6-10543-0-1			Human: spermatogenesis associated 6-like (SPATA6L)	SPATA6 (1)	Spermatogenesis-assoc protein 6 (1)	spermatogenesis associated 6-like protein isoform X1 [Homo sapiens]	1.54e-21	XP_024303364.1	SPATA6L	uncharacterized protein Dmel_CG14079 [Drosophila melanogaster]	5.89e-12	spermatogenesis-associated protein 6 isoform 1 precursor [Mus musculus]	3.36e-20
5.0961e-13	1.13873	0.255	0.112	1.4291e-08	1	dd-Smed-v6-11655-0-1	cell adhesion | integrin complex	The attachment of a cell, either to another cell or to an underlying substrate such as the extracellular matrix, via cell adhesion molecules. | A protein complex that is composed of one alpha subunit and one beta subunit, both of which are members of the integrin superfamily of cell adhesion receptors; the complex spans the plasma membrane and binds to extracellular matrix ligands, cell-surface l…	Smed: Smed00025_V2 glutathione S transferase-1	Integrin_alpha2 (1) / FG-GAP (1) / FG-GAP_3 (1)	Integrin alpha (1) / FG-GAP repeat (1) / FG-GAP-like repeat (1)	integrin alpha-V isoform 1 preproprotein [Homo sapiens]	1.84e-27	NP_002201.2	ITGAV	inflated, isoform C [Drosophila melanogaster]	8.59e-24	integrin alpha-V isoform X1 [Mus musculus]	2.01e-24
5.19727e-13	2.58893	0.062	0.011	1.45747e-08	1	dd-Smed-v6-7339-0-1	integral component of membrane | transmembrane transport	The component of a membrane consisting of the gene products and protein complexes having at least some part of their peptide sequence embedded in the hydrophobic region of the membrane. | The process in which a solute is transported from one side of a membrane to the other.	PFAM: MFS_1,	MFS_1 (1)	Major Facilitator Superfamily (1)	monocarboxylate transporter 7 isoform X1 [Homo sapiens]	0.054	XP_024306789.1	SLC16A6	hermes, isoform A [Drosophila melanogaster]	0.000172	monocarboxylate transporter 7 isoform X2 [Mus musculus]	0.041
5.38338e-13	0.597896	0.763	0.559	1.50966e-08	1	dd-Smed-v6-11077-0-1	gap junction	A cell-cell junction that is composed of an array of small channels that permit small molecules to pass from one cell to another. At gap junctions, the membranes of two adjacent cells are separated by a uniform narrow gap of about 2-4 nm that is spanned by channel-forming proteins called connexins, which form hexagonal tubes called connexons.	PFAM: Innexin,	Innexin (1)	Innexin (1)	pannexin-2 isoform 2 [Homo sapiens]	0.023	NP_001153772.1	PANX2	shaking B, isoform A [Drosophila melanogaster]	4.37e-24	pannexin-3 [Mus musculus]	0.002
5.64759e-13	1.40842	0.182	0.067	1.58375e-08	1	dd-Smed-v6-10833-0-1			Human: deleted in lung and esophageal cancer 1 (DLEC1)DLEC1-N1			deleted in lung and esophageal cancer protein 1 isoform DLEC1-N1 [Homo sapiens]	0	NP_031361.2	DLEC1	uncharacterized protein Dmel_CG7536, isoform B [Drosophila melanogaster]	1.2	deleted in lung and esophageal cancer protein 1 homolog isoform X4 [Mus musculus]	0
5.65993e-13	1.70357	0.146	0.048	1.58721e-08	1	dd-Smed-v6-7066-0-1			Human: coiled-coil domain containing 170 (CCDC170)			coiled-coil domain-containing protein 170 isoform X1 [Homo sapiens]	1.92e-47	XP_011534449.1	CCDC170	uncharacterized protein Dmel_CG43338, isoform B [Drosophila melanogaster]	1.58e-11	coiled-coil domain-containing protein 170 isoform 2 [Mus musculus]	2.11e-34
5.77802e-13	1.93411	0.099	0.025	1.62033e-08	1	dd-Smed-v6-14521-0-1						probable inactive ribonuclease-like protein 12 precursor [Homo sapiens]	9.6	NP_001019993.1	RNASE12		NA		NA
5.87866e-13	1.34352	0.226	0.095	1.64855e-08	1	dd-Smed-v6-13116-0-1	metallocarboxypeptidase activity | proteolysis | zinc ion binding	Catalysis of the hydrolysis of C-terminal amino acid residues from a polypeptide chain by a mechanism in which water acts as a nucleophile, one or two metal ions hold the water molecule in place, and charged amino acid side chains are ligands for the metal ions. | The hydrolysis of proteins into smaller polypeptides and/or amino acids by cleavage of their peptide bonds. | Interacting selectively …	Human: ATP/GTP binding protein-like 5 (AGBL5)	Peptidase_M14 (1) / Pepdidase_M14_N (1)	Zinc carboxypeptidase (1) / Cytosolic carboxypeptidase N-terminal domain (1)	cytosolic carboxypeptidase-like protein 5 isoform X2 [Homo sapiens]	3.34e-120	XP_005264534.1	AGBL5	uncharacterized protein Dmel_CG31019, isoform A [Drosophila melanogaster]	1.88e-31	cytosolic carboxypeptidase-like protein 5 isoform 6 [Mus musculus]	6.17e-119
7.15608e-13	1.82338	0.117	0.033	2.00678e-08	1	dd-Smed-v6-13058-0-1	cilium movement | microtubule motor activity | axonemal dynein complex | microtubule-based movement | ATPase activity	The directed, self-propelled movement of a cilium. | Catalysis of movement along a microtubule, coupled to the hydrolysis of a nucleoside triphosphate (usually ATP). | A dynein complex found in eukaryotic cilia and flagella; the motor domain heads interact with adjacent microtubules to generate a sliding force which is converted to a bending motion. May contain two or three dynein heavy chains as…	Human: dynein, axonemal, heavy chain 1 (DNAH1)	DHC_N2 (1) / AAA_6 (1)	Dynein heavy chain (1) / Hydrolytic ATP binding site of dynein motor region (1)	dynein axonemal heavy chain 1 isoform X2 [Homo sapiens]	0	XP_016861619.1	DNAH1	dynein heavy chain at 36C, isoform C [Drosophila melanogaster]	7.01e-150	dynein heavy chain 1, axonemal isoform X1 [Mus musculus]	0
7.74587e-13	6.04022	0.011	0	2.17217e-08	1	dd-Smed-v6-42039-0-1						rhomboid domain-containing protein 2 isoform d [Homo sapiens]	5.6	NP_001333118.1	RHBDD2	methuselah-like 15, isoform D [Drosophila melanogaster]	2.3	rab-3A-interacting protein isoform X4 [Mus musculus]	9.1
7.83155e-13	5.33267	0.011	0	2.1962e-08	1	dd-Smed-v6-47465-0-1							NA			uncharacterized protein Dmel_CG15528 [Drosophila melanogaster]	0.61		NA
8.195e-13	1.10896	0.314	0.152	2.29812e-08	1	dd-Smed-v6-4337-0-1	catalytic activity | metabolic process | biosynthetic process | transferase activity | pyridoxal phosphate binding	Catalysis of a biochemical reaction at physiological temperatures. In biologically catalyzed reactions, the reactants are known as substrates, and the catalysts are naturally occurring macromolecular substances known as enzymes. Enzymes possess specific binding sites for substrates, and are usually composed wholly or largely of protein, but RNA that has catalytic activity (ribozyme) is often also…	Human: serine palmitoyltransferase, long chain base subunit 2 (SPTLC2)	Aminotran_1_2 (1)	Aminotransferase class I and II (1)	serine palmitoyltransferase 2 [Homo sapiens]	0	NP_004854.1	SPTLC2	lace, isoform A [Drosophila melanogaster]	1.07e-155	serine palmitoyltransferase 2 [Mus musculus]	0
8.76189e-13	1.32363	0.212	0.084	2.4571e-08	1	dd-Smed-v6-11800-0-1			Human: CCDC66	CCDC66 (1)	Coiled-coil domain-containing protein 66 (1)	coiled-coil domain-containing protein 66 isoform X9 [Homo sapiens]	0.00025	XP_016861731.1	CCDC66		NA	coiled-coil domain-containing protein 66 isoform X5 [Mus musculus]	8.33e-05
9.2326e-13	1.97023	0.106	0.029	2.5891e-08	1	dd-Smed-v6-14765-0-1			Human: zinc finger protein 474-like (LOC100505841)	zf-C2HC_2 (1) / zinc_ribbon_15 (1) / Ribosomal_L32p (1) / zf-RING_7 (1)	zinc-finger of a C2HC-type (1) / zinc-ribbon family (1) / Ribosomal L32p protein family (1) / C4-type zinc ribbon domain (1)	uncharacterized protein LOC100505841 [Homo sapiens]	2.07e-32	NP_001182464.2	LOC100505841	uncharacterized protein Dmel_CG42675, isoform G [Drosophila melanogaster]	4.2	uncharacterized protein LOC78414 [Mus musculus]	1.97e-34
1.00478e-12	0.781217	0.431	0.235	2.81771e-08	1	dd-Smed-v6-9740-0-1	ion channel activity | voltage-gated potassium channel activity | protein binding | ion transport | potassium ion transport | voltage-gated potassium channel complex | membrane | protein homooligomerization | transmembrane transport	Enables the facilitated diffusion of an ion (by an energy-independent process) by passage through a transmembrane aqueous pore or channel without evidence for a carrier-mediated mechanism. May be either selective (it enables passage of a specific ion only) or non-selective (it enables passage of two or more ions of same charge but different size). | Enables the transmembrane transfer of a potassi…	Human: potassium voltage-gated channel, Shaw-related subfamily, member 1 (KCNC1)B	Ion_trans (1) / BTB_2 (1) / Ion_trans_2 (1)	Ion transport protein (1) / BTB (1) / Ion channel (1)	potassium voltage-gated channel subfamily C member 1 isoform 2 [Homo sapiens]	9.42e-127	NP_004967.1	KCNC1	shaker cognate w, isoform B [Drosophila melanogaster]	0	potassium voltage-gated channel subfamily C member 1 isoform 2 [Mus musculus]	1.03e-126
1.06182e-12	2.06933	0.095	0.024	2.97765e-08	1	dd-Smed-v6-14631-0-1						laminin subunit beta-1 isoform X1 [Homo sapiens]	0.31	XP_016867690.1	LAMB1	uncharacterized protein Dmel_CG33509 [Drosophila melanogaster]	6.2	centrosomal protein of 164 kDa isoform X6 [Mus musculus]	1.3
1.07536e-12	1.81803	0.099	0.025	3.01562e-08	1	dd-Smed-v6-11884-0-1			Human: coiled-coil domain containing 113 (CCDC113)	DUF4201 (1)	Domain of unknown function (DUF4201) (1)	coiled-coil domain-containing protein 113 isoform X1 [Homo sapiens]	4.4e-58	XP_011521340.1	CCDC113	uncharacterized protein Dmel_CG13693 [Drosophila melanogaster]	1.13e-10	coiled-coil domain-containing protein 113 [Mus musculus]	1.35e-57
1.19218e-12	1.81487	0.109	0.03	3.34323e-08	1	dd-Smed-v6-16835-0-1			Human: coiled-coil domain containing 24 (CCDC24)	CCDC24 (1)	Coiled-coil domain-containing protein 24 family (1)	coiled-coil domain-containing protein 24 isoform 1 [Homo sapiens]	1.49e-14	NP_689712.1	CCDC24	mucin related 2B, isoform A [Drosophila melanogaster]	3.6	coiled-coil domain-containing protein 24 isoform X3 [Mus musculus]	2.85e-07
1.22106e-12	1.34562	0.124	0.037	3.42422e-08	1	dd-Smed-v6-12736-0-1			Human: ubiquitin-conjugating enzyme E2, J2 (UBE2J2)	UQ_con (1)	Ubiquitin-conjugating enzyme (1)	ubiquitin-conjugating enzyme E2 J2 isoform X2 [Homo sapiens]	3.57e-28	XP_011538916.1	UBE2J2	uncharacterized protein Dmel_CG5823, isoform A [Drosophila melanogaster]	3.12e-22	ubiquitin-conjugating enzyme E2 J2 isoform b [Mus musculus]	4.35e-28
1.29559e-12	1.56471	0.245	0.111	3.63323e-08	1	dd-Smed-v6-3244-0-1	protein kinase activity | protein serine/threonine kinase activity | ATP binding | protein phosphorylation | transferase activity, transferring phosphorus-containing groups	Catalysis of the phosphorylation of an amino acid residue in a protein, usually according to the reaction: a protein + ATP = a phosphoprotein + ADP. | Catalysis of the reactions: ATP + protein serine = ADP + protein serine phosphate, and ATP + protein threonine = ADP + protein threonine phosphate. | Interacting selectively and non-covalently with ATP, adenosine 5'-triphosphate, a universally impo…	Human: p21 protein (Cdc42/Rac)-activated kinase 2 (PAK2)	Pkinase (1) / PK_Tyr_Ser-Thr (1) / APH (1) / Pkinase_fungal (1) / Kdo (1) / Kinase-like (1) / FTA2 (1) / ABC1 (1)	Protein kinase domain (1) / Protein tyrosine and serine (1) / Phosphotransferase enzyme family (1) / Fungal protein kinase (1) / Lipopolysaccharide kinase (Kdo (1) / Kinase-like (1) / Kinetochore Sim4 complex subunit FTA2 (1) / ABC1 atypical kinase-like domain (1)	serine/threonine-protein kinase PAK 2 isoform X1 [Homo sapiens]	2.23e-19	XP_016861990.1	PAK2	p21-activated kinase, isoform C [Drosophila melanogaster]	4.69e-18	serine/threonine-protein kinase PAK 2 isoform X1 [Mus musculus]	1.93e-19
1.30076e-12	1.40242	0.15	0.05	3.64771e-08	1	dd-Smed-v6-5346-0-1			Human: radial spoke head 4 homolog A (Chlamydomonas) (RSPH4A)	Radial_spoke (1)	Radial spokehead-like protein (1)	radial spoke head protein 4 homolog A isoform 1 [Homo sapiens]	1e-122	NP_001010892.1	RSPH4A	radial spoke head protein 4a [Drosophila melanogaster]	5.07e-29	radial spoke head protein 4 homolog A [Mus musculus]	1.28e-123
1.35906e-12	1.6303	0.128	0.039	3.8112e-08	1	dd-Smed-v6-7268-1-1			Human: PPP1R42			protein phosphatase 1 regulatory subunit 42 isoform 4 [Homo sapiens]	0.051	NP_001351840.1	PPP1R42		NA	protein phosphatase 1 regulatory subunit 42 isoform X2 [Mus musculus]	0.011
1.5086e-12	2.60594	0.047	0.007	4.23058e-08	1	dd-Smed-v6-74289-0-1							NA			component of oligomeric golgi complex 4 [Drosophila melanogaster]	3.6	tetratricopeptide repeat protein 5 isoform a [Mus musculus]	8.5
1.52786e-12	1.88553	0.091	0.022	4.28458e-08	1	dd-Smed-v6-12835-0-1	protein binding	Interacting selectively and non-covalently with any protein or protein complex (a complex of two or more proteins that may include other nonprotein molecules).	Smed: CEP72	LRR_9 (1) / LRR_8 (1) / Flu_NS2 (1)	Leucine-rich repeat (1) / Leucine rich repeat (1) / Influenza non-structural protein (NS2) (1)	centrosomal protein of 72 kDa isoform X1 [Homo sapiens]	4.68e-35	XP_011512365.1	CEP72	uncharacterized protein Dmel_CG13708, isoform A [Drosophila melanogaster]	4.76e-06	centrosomal protein of 72 kDa isoform X4 [Mus musculus]	1.77e-36
1.54489e-12	1.56123	0.157	0.054	4.33234e-08	1	dd-Smed-v6-11000-0-1			Human: chromosome 7 open reading frame 62 (C7orf62)			testis-expressed protein 47 isoform X1 [Homo sapiens]	1.52e-15	XP_011514206.1	TEX47		NA	testis-expressed protein 47 isoform X1 [Mus musculus]	8.31e-12
1.6088e-12	1.77569	0.131	0.041	4.51154e-08	1	dd-Smed-v6-5284-0-1	microtubule associated complex | microtubule-based process	Any multimeric complex connected to a microtubule. | Any cellular process that depends upon or alters the microtubule cytoskeleton, that part of the cytoskeleton comprising microtubules and their associated proteins.	Human: dynein, light chain, LC8-type 2 (DYNLL2)	Dynein_light (1)	Dynein light chain type 1 (1)	dynein light chain 2, cytoplasmic [Homo sapiens]	3.59e-48	NP_542408.1	DYNLL2	cut up, isoform C [Drosophila melanogaster]	2.25e-47	dynein light chain 2, cytoplasmic isoform X1 [Mus musculus]	3.04e-48
1.69806e-12	0.699773	0.376	0.192	4.76187e-08	1	dd-Smed-v6-11753-0-1	protein binding	Interacting selectively and non-covalently with any protein or protein complex (a complex of two or more proteins that may include other nonprotein molecules).	Human: PDZ domain containing 3 (PDZD3)	PDZ (1) / PDZ_6 (1) / Peptidase_M50 (1) / PDZ_2 (1)	PDZ domain (3) / Peptidase family M50 (1)	Na(+)/H(+) exchange regulatory cofactor NHE-RF4 isoform X5 [Homo sapiens]	1.04e-11	XP_016873825.1	PDZD3	discs large 1, isoform K [Drosophila melanogaster]	5.69e-07	Na(+)/H(+) exchange regulatory cofactor NHE-RF4 [Mus musculus]	5.97e-09
1.74584e-12	1.53744	0.157	0.054	4.89586e-08	1	dd-Smed-v6-17219-0-1			Human: axonemal dynein light chain domain containing 1 (AXDND1)	Ax_dynein_light (1)	Axonemal dynein light chain (1)	axonemal dynein light chain domain-containing protein 1 isoform X10 [Homo sapiens]	2.54e-71	XP_011507482.1	AXDND1	dynein axonemal light intermediate chain 1 [Drosophila melanogaster]	0.22	axonemal dynein light chain domain-containing protein 1 isoform X1 [Mus musculus]	1.41e-73
1.7856e-12	1.73343	0.106	0.029	5.00734e-08	1	dd-Smed-v6-6766-0-1			Human: TEX52	DUF4532 (1)	Protein of unknown function (DUF4532) (1)	testis-expressed protein 52 isoform 1 [Homo sapiens]	3.89e-11	NP_001352103.1	TEX52	F-box and WD repeat domain containing 5 [Drosophila melanogaster]	1.6	testis-expressed protein 52 [Mus musculus]	9.28e-15
1.79242e-12	0.645523	0.686	0.484	5.02647e-08	1	dd-Smed-v6-16523-0-1	ion channel activity | ion transport | membrane | transmembrane transport	Enables the facilitated diffusion of an ion (by an energy-independent process) by passage through a transmembrane aqueous pore or channel without evidence for a carrier-mediated mechanism. May be either selective (it enables passage of a specific ion only) or non-selective (it enables passage of two or more ions of same charge but different size). | The directed movement of charged atoms or small…	Human: hyperpolarization activated cyclic nucleotide-gated potassium channel 1 (HCN1)	Ion_trans (1) / Ion_trans_N (1) / cNMP_binding (1) / Ion_trans_2 (1)	Ion transport protein (1) / Ion transport protein N-terminal (1) / Cyclic nucleotide-binding domain (1) / Ion channel (1)	potassium/sodium hyperpolarization-activated cyclic nucleotide-gated channel 1 [Homo sapiens]	0	NP_066550.2	HCN1	I[[h]] channel, isoform B [Drosophila melanogaster]	0	potassium/sodium hyperpolarization-activated cyclic nucleotide-gated channel 1 [Mus musculus]	0
1.81502e-12	1.65825	0.157	0.055	5.08987e-08	1	dd-Smed-v6-10058-0-1			Human: RecName: Full=Uncharacterized protein FLJ43738;	DUF4550 (1)	Domain of unknown function (DUF4550) (1)	uncharacterized protein KIAA1257 isoform X9 [Homo sapiens]	1.5e-34	XP_024309457.1	CFAP92		NA	uncharacterized protein KIAA1257 homolog isoform X2 [Mus musculus]	7.41e-24
1.85757e-12	1.51609	0.146	0.049	5.20918e-08	1	dd-Smed-v6-10158-0-1			Human: SMKR1			small lysine-rich protein 1 [Homo sapiens]	0.013	NP_001182172.1	SMKR1	uncharacterized protein Dmel_CG45122 [Drosophila melanogaster]	0.007		NA
1.98181e-12	1.45958	0.179	0.067	5.55758e-08	1	dd-Smed-v6-12520-0-1	protein binding	Interacting selectively and non-covalently with any protein or protein complex (a complex of two or more proteins that may include other nonprotein molecules).	Human: nephronophthisis 4 (NPHP4)			nephrocystin-4 isoform X10 [Homo sapiens]	4.17e-140	XP_016856492.1	NPHP4		NA	nephrocystin-4 [Mus musculus]	3.8e-166
1.98687e-12	1.24188	0.182	0.068	5.57178e-08	1	dd-Smed-v6-9665-0-1	GTPase activity | signal transducer activity | GTP binding | signal transduction | G-protein coupled receptor signaling pathway | guanyl nucleotide binding | G-protein beta/gamma-subunit complex binding	Catalysis of the reaction: GTP + H2O = GDP + phosphate. | Conveys a signal across a cell to trigger a change in cell function or state. A signal is a physical entity or change in state that is used to transfer information in order to trigger a response. | Interacting selectively and non-covalently with GTP, guanosine triphosphate. | The cellular process in which a signal is conveyed to trigger a …	PFAM: G-alpha, Arf, Miro,	G-alpha (1) / Arf (1) / Gtr1_RagA (1) / Roc (1)	G-protein alpha subunit (1) / ADP-ribosylation factor family (1) / Gtr1 (1) / Ras of Complex (1)	guanine nucleotide-binding protein G(olf) subunit alpha isoform 2 [Homo sapiens]	5.57e-142	NP_001356316.1	GNAL	G protein alpha s subunit, isoform C [Drosophila melanogaster]	2.32e-141	guanine nucleotide-binding protein G(olf) subunit alpha isoform X1 [Mus musculus]	2.2e-142
2.3901e-12	1.67781	0.139	0.045	6.70257e-08	1	dd-Smed-v6-11329-0-1	protein binding | calmodulin binding | cilium assembly	Interacting selectively and non-covalently with any protein or protein complex (a complex of two or more proteins that may include other nonprotein molecules). | Interacting selectively and non-covalently with calmodulin, a calcium-binding protein with many roles, both in the calcium-bound and calcium-free states. | The assembly of a cilium, a specialized eukaryotic organelle that consists of a f…	Human: IQ motif containing B1 (IQCB1)	IQ (1)	IQ calmodulin-binding motif (1)	IQ calmodulin-binding motif-containing protein 1 isoform a [Homo sapiens]	2.33e-35	NP_001306036.1	IQCB1	ubiquitin specific protease 32, isoform I [Drosophila melanogaster]	0.009	IQ calmodulin-binding motif-containing protein 1 isoform X1 [Mus musculus]	8.82e-38
2.39471e-12	1.20299	0.219	0.091	6.71549e-08	1	dd-Smed-v6-8185-0-1	scavenger receptor activity | membrane	Combining with any modified low-density lipoprotein (LDL) or other polyanionic ligand and delivering the ligand into the cell via endocytosis. Ligands include acetylated and oxidized LDL, Gram-positive and Gram-negative bacteria, apoptotic cells, beta-amyloid fibrils, and advanced glycation end products (AGEs). | A lipid bilayer along with all the proteins and protein complexes embedded in it an …	PFAM: SRCR,	SRCR (1)	Scavenger receptor cysteine-rich domain (1)	lysyl oxidase homolog 3 isoform X1 [Homo sapiens]	0.071	XP_024308946.1	LOXL3	glycogen synthase, isoform C [Drosophila melanogaster]	6	CD163 molecule-like 1 isoform X2 [Mus musculus]	0.29
2.77467e-12	1.79902	0.102	0.028	7.78101e-08	1	dd-Smed-v6-13253-0-1			PFAM: Gly_transf_sug,				NA			alpha1,4-galactosyltransferase 1 [Drosophila melanogaster]	3.9		NA
2.79283e-12	1.25208	0.204	0.082	7.83193e-08	1	dd-Smed-v6-11396-0-1	protein kinase activity | MAP kinase activity | ATP binding | protein phosphorylation | transferase activity, transferring phosphorus-containing groups	Catalysis of the phosphorylation of an amino acid residue in a protein, usually according to the reaction: a protein + ATP = a phosphoprotein + ADP. | Catalysis of the reaction: protein + ATP = protein phosphate + ADP. This reaction is the phosphorylation of proteins. Mitogen-activated protein kinase; a family of protein kinases that perform a crucial step in relaying signals from the plasma memb…	Human: mitogen-activated protein kinase 15 (MAPK15)	Pkinase (1) / PK_Tyr_Ser-Thr (1) / Kinase-like (1) / Mei4 (1)	Protein kinase domain (1) / Protein tyrosine and serine (1) / Kinase-like (1) / Meiosis-specific protein Mei4 (1)	mitogen-activated protein kinase 15 isoform X3 [Homo sapiens]	1.65e-134	XP_011515229.1	MAPK15	extracellularly regulated kinase 7, isoform C [Drosophila melanogaster]	1.09e-122	mitogen-activated protein kinase 15 isoform X8 [Mus musculus]	1.9e-129
2.81896e-12	1.26635	0.208	0.084	7.90522e-08	1	dd-Smed-v6-4820-0-1	protein folding | unfolded protein binding	The process of assisting in the covalent and noncovalent assembly of single chain polypeptides or multisubunit complexes into the correct tertiary structure. | Interacting selectively and non-covalently with an unfolded protein.	Human: DnaJ (Hsp40) homolog, subfamily B, member 13 (DNAJB13)	DnaJ_C (1) / DnaJ (1)	DnaJ C terminal domain (1) / DnaJ domain (1)	dnaJ homolog subfamily B member 13 isoform 1 [Homo sapiens]	3.91e-134	NP_705842.2	DNAJB13	uncharacterized protein Dmel_CG5001, isoform C [Drosophila melanogaster]	1.41e-90	dnaJ homolog subfamily B member 13 [Mus musculus]	1.34e-135
2.95344e-12	0.648691	0.869	0.776	8.28235e-08	1	dd-Smed-v6-220-0-1	calcium ion binding | protein binding | endoplasmic reticulum | protein folding | unfolded protein binding	Interacting selectively and non-covalently with calcium ions (Ca2+). | Interacting selectively and non-covalently with any protein or protein complex (a complex of two or more proteins that may include other nonprotein molecules). | The irregular network of unit membranes, visible only by electron microscopy, that occurs in the cytoplasm of many eukaryotic cells. The membranes form a complex mesh…	Smed: Smed00466_V2 calreticulin-1	Calreticulin (1)	Calreticulin family (1)	calreticulin precursor [Homo sapiens]	1.17e-147	NP_004334.1	CALR	calreticulin, isoform A [Drosophila melanogaster]	1.12e-149	calreticulin precursor [Mus musculus]	3.27e-150
3.26808e-12	1.48549	0.15	0.051	9.16468e-08	1	dd-Smed-v6-9187-0-1	protein binding	Interacting selectively and non-covalently with any protein or protein complex (a complex of two or more proteins that may include other nonprotein molecules).	Human: WD repeat domain 63 (WDR63)	WD40 (1)	WD domain (1)	dynein axonemal intermediate chain 3 isoform 1 [Homo sapiens]	0	NP_660155.2	DNAI3	uncharacterized protein Dmel_CG14838 [Drosophila melanogaster]	5.23e-35	WD repeat-containing protein 63 [Mus musculus]	0
3.60211e-12	1.89201	0.12	0.037	1.01014e-07	1	dd-Smed-v6-14559-0-1	protein binding	Interacting selectively and non-covalently with any protein or protein complex (a complex of two or more proteins that may include other nonprotein molecules).	Human: chromosome 21 open reading frame 2 (C21orf2)	LRR_4 (1) / LRR_9 (1) / LRR_8 (1)	Leucine Rich repeats (2 copies) (1) / Leucine-rich repeat (1) / Leucine rich repeat (1)	nuclear encoded mitochondrial protein C21orf2 isoform 1 [Homo sapiens]	2.58e-33	NP_004919.1	CFAP410	uncharacterized protein Dmel_CG14995, isoform F [Drosophila melanogaster]	4.97e-32	cilia- and flagella-associated protein 410 [Mus musculus]	1.25e-34
3.98929e-12	1.20826	0.212	0.086	1.11872e-07	1	dd-Smed-v6-5955-0-1			Human: coiled-coil domain containing 39 (CCDC39)			coiled-coil domain-containing protein 39 [Homo sapiens]	0	NP_852091.1	CCDC39	uncharacterized protein Dmel_CG17387 [Drosophila melanogaster]	1.86e-35	coiled-coil domain-containing protein 39 [Mus musculus]	0
4.00367e-12	1.26179	0.164	0.059	1.12275e-07	1	dd-Smed-v6-15511-0-1	catalytic activity	Catalysis of a biochemical reaction at physiological temperatures. In biologically catalyzed reactions, the reactants are known as substrates, and the catalysts are naturally occurring macromolecular substances known as enzymes. Enzymes possess specific binding sites for substrates, and are usually composed wholly or largely of protein, but RNA that has catalytic activity (ribozyme) is often also…	PFAM: PP2C,	PP2C (1)	Protein phosphatase 2C (1)	progesterone-induced-blocking factor 1 isoform X8 [Homo sapiens]	0.18	XP_016875841.1	PIBF1	Ppm1 [Drosophila melanogaster]	4.2	protein phosphatase 1K, mitochondrial precursor [Mus musculus]	0.096
4.04414e-12	1.70877	0.146	0.05	1.1341e-07	1	dd-Smed-v6-13318-0-1			Human: transmembrane protein 216 (TMEM216)	Transmemb_17 (1)	Predicted membrane protein (1)	transmembrane protein 216 isoform 2 [Homo sapiens]	2.07e-11	NP_001167461.1	TMEM216	transmembrane protein 216, isoform A [Drosophila melanogaster]	3.49e-08	transmembrane protein 216 isoform X1 [Mus musculus]	2.36e-11
4.13247e-12	1.41578	0.212	0.087	1.15887e-07	1	dd-Smed-v6-14291-0-1				KELK (1)	KELK-motif containing domain of MRCK Ser (1)	mitochondria-eating protein isoform X4 [Homo sapiens]	3.3	XP_005265774.1	SPATA18		NA	A disintegrin and metalloproteinase with thrombospondin motifs 8 isoform 1 preproprotein [Mus musculus]	3.2
4.18529e-12	1.8625	0.099	0.026	1.17368e-07	1	dd-Smed-v6-6137-0-1	protein binding	Interacting selectively and non-covalently with any protein or protein complex (a complex of two or more proteins that may include other nonprotein molecules).	PFAM: WD40,	WD40 (1) / NBCH_WD40 (1) / ANAPC4_WD40 (1) / WD40_like (1) / Ge1_WD40 (1)	WD domain (1) / Neurobeachin beta propeller domain (1) / Anaphase-promoting complex subunit 4 WD40 domain (1) / WD40-like domain (1) / WD40 region of Ge1 (1)	sperm-associated antigen 16 protein isoform 1 [Homo sapiens]	4.54e-151	NP_078808.3	SPAG16	will die slowly, isoform A [Drosophila melanogaster]	1.27e-27	sperm-associated antigen 16 protein isoform 1 [Mus musculus]	1.31e-143
4.30436e-12	1.95876	0.124	0.039	1.20707e-07	1	dd-Smed-v6-4888-0-1			Human: rhophilin associated tail protein 1-like (ROPN1L)			ropporin-1-like protein [Homo sapiens]	7.91e-64	NP_114122.2	ROPN1L	uncharacterized protein Dmel_CG14692 [Drosophila melanogaster]	0.042	ropporin-1-like protein [Mus musculus]	2.93e-63
4.33567e-12	1.21095	0.19	0.074	1.21585e-07	1	dd-Smed-v6-12002-0-1				HIP1_clath_bdg (1)	Clathrin-binding domain of Huntingtin-interacting protein 1 (1)	laminin subunit alpha-2 isoform X5 [Homo sapiens]	0.86	XP_016866341.1	LAMA2	LanB1, isoform B [Drosophila melanogaster]	0.58	coiled-coil domain containing 162 isoform X5 [Mus musculus]	1.82e-166
4.43498e-12	1.73657	0.179	0.07	1.2437e-07	1	dd-Smed-v6-7835-0-1	integral component of membrane	The component of a membrane consisting of the gene products and protein complexes having at least some part of their peptide sequence embedded in the hydrophobic region of the membrane.	Human: ELOVL fatty acid elongase 4 (ELOVL4)	ELO (1)	GNS1 (1)	elongation of very long chain fatty acids protein 4 [Homo sapiens]	8.5e-98	NP_073563.1	ELOVL4	uncharacterized protein Dmel_CG31522, isoform D [Drosophila melanogaster]	4.07e-72	elongation of very long chain fatty acids protein 4 [Mus musculus]	1.99e-98
4.50494e-12	2.12439	0.069	0.014	1.26332e-07	1	dd-Smed-v6-13685-0-1	Rho guanyl-nucleotide exchange factor activity | regulation of Rho protein signal transduction	Stimulates the exchange of guanyl nucleotides associated with a GTPase of the Rho family. Under normal cellular physiological conditions, the concentration of GTP is higher than that of GDP, favoring the replacement of GDP by GTP in association with the GTPase. | Any process that modulates the frequency, rate or extent of Rho protein signal transduction.				axonemal dynein light chain domain-containing protein 1 isoform X11 [Homo sapiens]	0.39	XP_016855746.1	AXDND1	Rabconnectin-3A [Drosophila melanogaster]	2		NA
4.93989e-12	0.806353	0.522	0.342	1.38529e-07	1	dd-Smed-v6-4031-0-1	protein binding	Interacting selectively and non-covalently with any protein or protein complex (a complex of two or more proteins that may include other nonprotein molecules).	Human: cell adhesion molecule with homology to L1CAM (close homolog of L1) (CHL1)	Ig_3 (1) / I-set (1) / Ig_2 (1) / ig (1) / fn3 (1) / V-set (1) / Ig_4 (1) / Ig_6 (1) / C2-set_2 (1) / C2-set (1)	Immunoglobulin domain (4) / Immunoglobulin I-set domain (1) / Fibronectin type III domain (1) / Immunoglobulin V-set domain (1) / T-cell surface glycoprotein CD3 delta chain (1) / CD80-like C2-set immunoglobulin domain (1) / Immunoglobulin C2-set domain (1)	neural cell adhesion molecule L1-like protein isoform X2 [Homo sapiens]	4.84e-89	XP_016861060.1	CHL1	neuroglian, isoform C [Drosophila melanogaster]	5.58e-101	neural cell adhesion molecule L1-like protein isoform X4 [Mus musculus]	8.4e-86
4.95634e-12	1.75471	0.102	0.028	1.38991e-07	1	dd-Smed-v6-6744-1-1							NA				NA		NA
5.36589e-12	2.28827	0.066	0.013	1.50476e-07	1	dd-Smed-v6-6146-0-1							NA				NA	cis-retinol/3alpha hydroxysterol short-chain dehydrogenase-like precursor [Mus musculus]	3.4
5.94027e-12	1.2632	0.219	0.093	1.66583e-07	1	dd-Smed-v6-12415-0-1			PFAM: CAP_GLY,			centrosome-associated protein 350 isoform X5 [Homo sapiens]	0.003	XP_011508500.1	CEP350	cytoplasmic linker protein 190, isoform O [Drosophila melanogaster]	0.13	ubiquitin carboxyl-terminal hydrolase CYLD isoform X1 [Mus musculus]	0.61
6.9613e-12	1.751	0.091	0.023	1.95216e-07	1	dd-Smed-v6-33360-0-1	protein binding	Interacting selectively and non-covalently with any protein or protein complex (a complex of two or more proteins that may include other nonprotein molecules).	Smed: wdr82-2	ANAPC4_WD40 (1) / Coatomer_WDAD (1)	Anaphase-promoting complex subunit 4 WD40 domain (1) / Coatomer WD associated region (1)	WD repeat-containing protein 27 isoform X5 [Homo sapiens]	1.81e-36	XP_016866149.1	WDR27	G protein beta-subunit 13F, isoform C [Drosophila melanogaster]	0.021	WD repeat-containing protein 27 isoform X8 [Mus musculus]	2.46e-40
7.0247e-12	1.5657	0.146	0.05	1.96994e-07	1	dd-Smed-v6-10501-0-1			Human: chromosome 10 open reading frame 53 (C10orf53)	UPF0728 (1)	Uncharacterised protein family UPF0728 (1)	UPF0728 protein C10orf53 isoform b [Homo sapiens]	1.6e-16	NP_001035892.1	C10orf53		NA	UPF0728 protein C10orf53 homolog [Mus musculus]	3.38e-18
7.07521e-12	2.95072	0.044	0.006	1.9841e-07	1	dd-Smed-v6-78856-0-1	nucleosome | DNA binding | nucleus | protein heterodimerization activity	A complex comprised of DNA wound around a multisubunit core and associated proteins, which forms the primary packing unit of DNA into higher order structures. | Any molecular function by which a gene product interacts selectively and non-covalently with DNA (deoxyribonucleic acid). | A membrane-bounded organelle of eukaryotic cells in which chromosomes are housed and replicated. In most cells, th…	Human: H2A histone family, member X (H2AFX)			histone H2AX [Homo sapiens]	1.43e-13	NP_002096.1	H2AX	histone H2A [Drosophila melanogaster]	9.06e-13	histone H2AX [Mus musculus]	1.04e-13
7.24749e-12	0.845423	0.372	0.194	2.03241e-07	1	dd-Smed-v6-11374-0-1						putative coiled-coil domain-containing protein 196 isoform X11 [Homo sapiens]	7	XP_024305381.1	CCDC196	tincar, isoform B [Drosophila melanogaster]	0.003	39S ribosomal protein L35, mitochondrial [Mus musculus]	3.6
7.33697e-12	2.80875	0.044	0.006	2.05751e-07	1	dd-Smed-v6-15963-0-1				PAN_2 (1) / PAN_3 (1)	PAN-like domain (2)		NA				NA		NA
1.03803e-11	1.72552	0.113	0.034	2.91094e-07	1	dd-Smed-v6-8141-0-1						EGF-containing fibulin-like extracellular matrix protein 1 isoform X1 [Homo sapiens]	3.2	XP_005264262.1	EFEMP1	transient receptor potential cation channel, mucolipin [Drosophila melanogaster]	7.3		NA
1.07078e-11	1.02365	0.277	0.132	3.00278e-07	1	dd-Smed-v6-12735-0-1			Human: Fas (TNFRSF6) binding factor 1 (FBF1)			fas-binding factor 1 [Homo sapiens]	3.65e-12	NP_001306122.1	FBF1	uncharacterized protein Dmel_CG5964 [Drosophila melanogaster]	1.41e-05	fas-binding factor 1 isoform X4 [Mus musculus]	7.89e-17
1.18445e-11	1.73775	0.12	0.038	3.32156e-07	1	dd-Smed-v6-10124-0-1	protein binding	Interacting selectively and non-covalently with any protein or protein complex (a complex of two or more proteins that may include other nonprotein molecules).	PFAM: LRR_4, LRR_8,	LRR_9 (1) / LRR_4 (1) / LRR_8 (1)	Leucine-rich repeat (1) / Leucine Rich repeats (2 copies) (1) / Leucine rich repeat (1)	dynein axonemal assembly factor 11 isoform a [Homo sapiens]	8.86e-98	NP_036604.2	DNAAF11	touch insensitive larva B [Drosophila melanogaster]	7.25e-79	protein tilB homolog [Mus musculus]	1.15e-97
1.20126e-11	3.70854	0.026	0.002	3.36869e-07	1	dd-Smed-v6-26507-0-1	extracellular ligand-gated ion channel activity | transport | ion transport | membrane | integral component of membrane	Enables the transmembrane transfer of an ion by a channel that opens when a specific extracellular ligand has been bound by the channel complex or one of its constituent parts. | The directed movement of substances (such as macromolecules, small molecules, ions) into, out of or within a cell, or between cells, or within a multicellular organism by means of some agent such as a transporter or pore…	PFAM: Neur_chan_LBD,	Neur_chan_LBD (1) / mRNA_triPase (1)	Neurotransmitter-gated ion-channel ligand binding domain (1) / mRNA capping enzyme (1)	neuronal acetylcholine receptor subunit beta-2 precursor [Homo sapiens]	0.03	NP_000739.1	CHRNB2	Histamine-gated chloride channel subunit 1, isoform C [Drosophila melanogaster]	0.83	neuronal acetylcholine receptor subunit beta-2 precursor [Mus musculus]	0.007
1.20138e-11	1.84335	0.106	0.03	3.36903e-07	1	dd-Smed-v6-39925-0-1	microtubule motor activity | microtubule-based movement	Catalysis of movement along a microtubule, coupled to the hydrolysis of a nucleoside triphosphate (usually ATP). | A microtubule-based process that is mediated by motor proteins and results in the movement of organelles, other microtubules, or other particles along microtubules.	Human: dynein, axonemal, heavy chain 5 (DNAH5)	DHC_N1 (1)	Dynein heavy chain (1)	dynein axonemal heavy chain 5 isoform X9 [Homo sapiens]	7.92e-10	XP_016864673.1	DNAH5	uncharacterized protein Dmel_CG9492, isoform D [Drosophila melanogaster]	0.000266	dynein heavy chain 8, axonemal isoform X1 [Mus musculus]	2.66e-07
1.27811e-11	0.674243	0.54	0.344	3.58421e-07	1	dd-Smed-v6-6467-0-1	calcium ion binding | plasma membrane | cell adhesion | homophilic cell adhesion via plasma membrane adhesion molecules | membrane	Interacting selectively and non-covalently with calcium ions (Ca2+). | The membrane surrounding a cell that separates the cell from its external environment. It consists of a phospholipid bilayer and associated proteins. | The attachment of a cell, either to another cell or to an underlying substrate such as the extracellular matrix, via cell adhesion molecules. | The attachment of a plasma membr…	Human: protocadherin 9 (PCDH9)	Cadherin (1) / Cadherin_3 (1) / Cadherin_2 (1) / RET_CLD1 (1) / Cadherin_pro (1)	Cadherin domain (1) / Cadherin-like (2) / RET Cadherin like domain 1 (1) / Cadherin prodomain like (1)	protocadherin-9 isoform X3 [Homo sapiens]	3.19e-56	XP_011533401.1	PCDH9	dachsous, isoform A [Drosophila melanogaster]	2.14e-53	protocadherin-9 isoform X2 [Mus musculus]	1.1e-56
1.32448e-11	1.61958	0.139	0.047	3.71425e-07	1	dd-Smed-v6-5179-0-1			Human: chromosome 9 open reading frame 171 (C9orf171)	CFAP77 (1)	Cilia- and flagella-associated protein 77 (1)	cilia- and flagella-associated protein 77 isoform 2 [Homo sapiens]	6.11e-22	NP_001269886.1	CFAP77	tubulin tyrosine ligase-like 6A [Drosophila melanogaster]	0.24	cilia- and flagella-associated protein 77 [Mus musculus]	3.22e-23
1.38293e-11	1.19274	0.128	0.041	3.87816e-07	1	dd-Smed-v6-3281-0-1	protein binding | zinc ion binding	Interacting selectively and non-covalently with any protein or protein complex (a complex of two or more proteins that may include other nonprotein molecules). | Interacting selectively and non-covalently with zinc (Zn) ions.	Human: ariadne homolog, ubiquitin-conjugating enzyme E2 binding protein, 1 (Drosophila) (ARIH1)	IBR (1)	IBR domain (1)	E3 ubiquitin-protein ligase ARIH1 [Homo sapiens]	6.98e-13	NP_005735.2	ARIH1	ariadne 1, isoform C [Drosophila melanogaster]	8.35e-12	E3 ubiquitin-protein ligase ARIH1 isoform X2 [Mus musculus]	4.54e-13
1.44326e-11	1.86561	0.109	0.032	4.04732e-07	1	dd-Smed-v6-11524-0-1			Human: centrosomal protein 44kDa (CEP44)	CEP44 (1)	Centrosomal spindle body (1)	centrosomal protein of 44 kDa isoform X3 [Homo sapiens]	5.68e-09	XP_024310003.1	CEP44	uncharacterized protein Dmel_CG11788 [Drosophila melanogaster]	5.1	centrosomal protein of 44 kDa isoform X1 [Mus musculus]	2.1e-09
1.45287e-11	0.813723	0.445	0.26	4.07428e-07	1	dd-Smed-v6-6575-0-1	microtubule motor activity | protein binding | kinesin complex	Catalysis of movement along a microtubule, coupled to the hydrolysis of a nucleoside triphosphate (usually ATP). | Interacting selectively and non-covalently with any protein or protein complex (a complex of two or more proteins that may include other nonprotein molecules). | Any complex that includes a dimer of molecules from the kinesin superfamily, a group of related proteins that contain an e…	Human: kinesin light chain 4 (KLC4)	TPR_10 (1) / TPR_12 (1) / TPR_7 (1) / TPR_1 (1) / TPR_2 (1) / TPR_19 (1) / TPR_16 (1) / TPR_MalT (1) / TPR_8 (1) / ANAPC3 (1) / SHNi-TPR (1) / TPR_11 (1) / TPR_14 (1)	Tetratricopeptide repeat (9) / MalT-like TPR region (1) / Anaphase-promoting complex (1) / SHNi-TPR (1) / TPR repeat (1)	kinesin light chain 1 isoform 8 [Homo sapiens]	2.21e-113	NP_001381765.1	KLC1	kinesin light chain, isoform C [Drosophila melanogaster]	2.5e-113	kinesin light chain 1 isoform 1O [Mus musculus]	2.21e-112
1.46518e-11	1.53264	0.131	0.043	4.10882e-07	1	dd-Smed-v6-9362-0-1	protein binding	Interacting selectively and non-covalently with any protein or protein complex (a complex of two or more proteins that may include other nonprotein molecules).	Human: leucine-rich repeats and guanylate kinase domain containing (LRGUK)	Guanylate_kin (1) / LRR_4 (1) / LRR_9 (1) / LRR_8 (1) / LRR_6 (1)	Guanylate kinase (1) / Leucine Rich repeats (2 copies) (1) / Leucine-rich repeat (1) / Leucine rich repeat (1) / Leucine Rich repeat (1)	leucine-rich repeat and guanylate kinase domain-containing protein isoform X8 [Homo sapiens]	4.97e-101	XP_024302431.1	LRGUK	uncharacterized protein Dmel_CG11811 [Drosophila melanogaster]	3.55e-16	leucine-rich repeat and guanylate kinase domain-containing protein [Mus musculus]	5.12e-93
1.48145e-11	1.79126	0.077	0.018	4.15442e-07	1	dd-Smed-v6-11896-0-1			Human: AK5	Gemini_AL1_M (1)	Geminivirus rep protein central domain (1)	adenylate kinase isoenzyme 5 isoform X4 [Homo sapiens]	0.005	XP_016856501.1	AK5	uncharacterized protein Dmel_CG7579 [Drosophila melanogaster]	6.5	adenylate kinase isoenzyme 5 isoform X4 [Mus musculus]	0.003
1.50101e-11	1.79332	0.106	0.031	4.20929e-07	1	dd-Smed-v6-2893-0-1						synaptotagmin-2 isoform X2 [Homo sapiens]	7.6	XP_016855799.1	SYT2	vacuolar H[+] ATPase 100kD subunit 4 [Drosophila melanogaster]	3	NPC1-like intracellular cholesterol transporter 1 precursor [Mus musculus]	1.1
1.54135e-11	1.54795	0.139	0.047	4.3224e-07	1	dd-Smed-v6-3830-0-1			Human: piggyBac transposable element derived 4 (PGBD4)	DDE_Tnp_1_7 (1)	Transposase IS4 (1)	piggyBac transposable element-derived protein 4 [Homo sapiens]	1.53e-19	NP_689808.2	PGBD4	uncharacterized protein Dmel_CG13151 [Drosophila melanogaster]	7.74e-07		NA
1.58178e-11	1.07505	0.23	0.1	4.43577e-07	1	dd-Smed-v6-11300-0-1	protein binding	Interacting selectively and non-covalently with any protein or protein complex (a complex of two or more proteins that may include other nonprotein molecules).	Human: intraflagellar transport 140 homolog (Chlamydomonas) (IFT140)	Clathrin (1) / Coatomer_WDAD (1) / PPR_2 (1) / ANAPC4_WD40 (1) / TetR_C_10 (1)	Region in Clathrin and VPS (1) / Coatomer WD associated region (1) / PPR repeat family (1) / Anaphase-promoting complex subunit 4 WD40 domain (1) / Tetracyclin repressor-like (1)	intraflagellar transport protein 140 homolog isoform X2 [Homo sapiens]	0	XP_011521068.1	IFT140	reduced mechanoreceptor potential A, isoform C [Drosophila melanogaster]	3.86e-146	intraflagellar transport protein 140 homolog isoform X1 [Mus musculus]	0
1.60013e-11	1.19803	0.223	0.096	4.48725e-07	1	dd-Smed-v6-14065-0-1			Human: CCDC61	TSC22 (1)	TSC-22 (1)	centrosomal protein CCDC61 isoform X2 [Homo sapiens]	1.71e-45	XP_011525559.1	CCDC61	myosin binding subunit, isoform F [Drosophila melanogaster]	0.55	coiled-coil domain-containing protein 61 isoform X2 [Mus musculus]	2.77e-45
1.72924e-11	1.20072	0.219	0.095	4.8493e-07	1	dd-Smed-v6-15129-0-1	protein binding	Interacting selectively and non-covalently with any protein or protein complex (a complex of two or more proteins that may include other nonprotein molecules).	Human: neural cell adhesion molecule 2 (NCAM2)	I-set (1) / Ig_3 (1) / Ig_2 (1) / ig (1) / V-set (1) / Ig_5 (1)	Immunoglobulin I-set domain (1) / Immunoglobulin domain (3) / Immunoglobulin V-set domain (1) / Ig-like domain on T-cell surface glycoprotein CD3 epsilon chain (1)	neural cell adhesion molecule 2 isoform 8 [Homo sapiens]	3.84e-08	NP_001339526.1	NCAM2	vein, isoform A [Drosophila melanogaster]	4.11e-10	pro-neuregulin-2, membrane-bound isoform isoform X2 [Mus musculus]	1.15e-07
1.83424e-11	1.73983	0.146	0.052	5.14376e-07	1	dd-Smed-v6-11291-0-1			Human: cancer susceptibility candidate 1 (CASC1)	Casc1_N (1) / Casc1_C (1)	Cancer susceptibility candidate 1 N-terminus (1) / Cancer susceptibility candidate 1 C-terminal (1)	dynein axonemal intermediate chain 7 isoform X4 [Homo sapiens]	7.9e-50	XP_005253465.1	DNAI7	uncharacterized protein Dmel_CG15373, isoform D [Drosophila melanogaster]	1.55e-10	protein CASC1 isoform X10 [Mus musculus]	2.49e-44
1.8884e-11	0.936844	0.303	0.148	5.29565e-07	1	dd-Smed-v6-12684-0-1	binding	The selective, non-covalent, often stoichiometric, interaction of a molecule with one or more specific sites on another molecule.	Human: armadillo repeat containing 2 (ARMC2)			armadillo repeat-containing protein 2 isoform X1 [Homo sapiens]	1.63e-74	XP_011534468.1	ARMC2	uncharacterized protein Dmel_CG32668 [Drosophila melanogaster]	1.91e-16	armadillo repeat-containing protein 2 isoform X1 [Mus musculus]	5.43e-76
1.90099e-11	1.29067	0.161	0.059	5.33095e-07	1	dd-Smed-v6-10670-0-1	nucleotide binding | magnesium ion binding | phospholipid-translocating ATPase activity | ATP binding | phospholipid transport | integral component of membrane | metal ion binding	Interacting selectively and non-covalently with a nucleotide, any compound consisting of a nucleoside that is esterified with (ortho)phosphate or an oligophosphate at any hydroxyl group on the ribose or deoxyribose. | Interacting selectively and non-covalently with magnesium (Mg) ions. | Catalysis of the movement of phospholipids from one membrane bilayer leaflet to the other, driven by the hydro…	Human: ATPase, class VI, type 11B (ATP11B)	PhoLip_ATPase_C (1) / PhoLip_ATPase_N (1) / Hydrolase (1) / Cation_ATPase (1) / E1-E2_ATPase (1) / Hydrolase_3 (1)	Phospholipid-translocating P-type ATPase C-terminal (1) / Phospholipid-translocating ATPase N-terminal (1) / haloacid dehalogenase-like hydrolase (2) / Cation transport ATPase (P-type) (1) / E1-E2 ATPase (1)	phospholipid-transporting ATPase IF isoform X2 [Homo sapiens]	0	XP_011510895.1	ATP11B	uncharacterized protein Dmel_CG9981, isoform A [Drosophila melanogaster]	0	probable phospholipid-transporting ATPase IF isoform X1 [Mus musculus]	0
2.04186e-11	1.61148	0.139	0.048	5.72598e-07	1	dd-Smed-v6-14985-0-1	protein binding	Interacting selectively and non-covalently with any protein or protein complex (a complex of two or more proteins that may include other nonprotein molecules).	Human: RecName: Full=Leucine-rich repeat-containing protein 63;	LRR_8 (1) / LRR_4 (1) / LRR_1 (1) / LRR_6 (1)	Leucine rich repeat (1) / Leucine Rich repeats (2 copies) (1) / Leucine Rich Repeat (1) / Leucine Rich repeat (1)	leucine-rich repeat-containing protein 63 isoform X11 [Homo sapiens]	2.41e-23	XP_016875919.1	LRRC63	uncharacterized protein Dmel_CG3040 [Drosophila melanogaster]	4.25e-10	leucine-rich repeat-containing protein 63 isoform X1 [Mus musculus]	1.52e-17
2.12576e-11	1.6758	0.095	0.026	5.96127e-07	1	dd-Smed-v6-11277-0-1			Human: chromosome 4 open reading frame 22 (C4orf22)	DUF4464 (1)	Domain of unknown function (DUF4464) (1)	cilia- and flagella-associated protein 299 isoform 2 [Homo sapiens]	2.23e-107	NP_689983.2	CFAP299	uncharacterized protein Dmel_CG14013 [Drosophila melanogaster]	1.2e-28	cilia- and flagella-associated protein 299 [Mus musculus]	9.19e-107
2.27305e-11	1.35783	0.146	0.051	6.3743e-07	1	dd-Smed-v6-11318-0-1	protein oligomerization	The process of creating protein oligomers, compounds composed of a small number, usually between three and ten, of component monomers; protein oligomers may be composed of different or identical monomers. Oligomers may be formed by the polymerization of a number of monomers or the depolymerization of a large protein polymer.	PFAM: DUF1619,	TCTN_DUF1619 (1)	Tectonic domain DUF1619 (1)	tectonic-2 isoform 1 precursor [Homo sapiens]	4.86e-07	NP_079085.2	TCTN2	tectonic [Drosophila melanogaster]	0.45	tectonic-2 precursor [Mus musculus]	5.67e-06
2.30906e-11	2.47048	0.062	0.013	6.47529e-07	1	dd-Smed-v6-32529-0-1	microtubule motor activity | microtubule-based movement	Catalysis of movement along a microtubule, coupled to the hydrolysis of a nucleoside triphosphate (usually ATP). | A microtubule-based process that is mediated by motor proteins and results in the movement of organelles, other microtubules, or other particles along microtubules.	Human: dynein, axonemal, heavy chain 5 (DNAH5)	DHC_N1 (1) / APAF1_C (1)	Dynein heavy chain (1) / APAF-1 helical domain (1)	dynein axonemal heavy chain 5 isoform X12 [Homo sapiens]	5.67e-20	XP_016864676.1	DNAH5	male fertility factor kl3 [Drosophila melanogaster]	4.94e-08	dynein heavy chain 5, axonemal isoform X1 [Mus musculus]	7.99e-21
2.45931e-11	1.83123	0.077	0.018	6.89665e-07	1	dd-Smed-v6-8026-0-1							NA			lethal (2) giant discs 1, isoform B [Drosophila melanogaster]	0.89		NA
2.60027e-11	1.10134	0.197	0.081	7.29193e-07	1	dd-Smed-v6-20769-0-1	extracellular ligand-gated ion channel activity | transport | ion transport | membrane | integral component of membrane	Enables the transmembrane transfer of an ion by a channel that opens when a specific extracellular ligand has been bound by the channel complex or one of its constituent parts. | The directed movement of substances (such as macromolecules, small molecules, ions) into, out of or within a cell, or between cells, or within a multicellular organism by means of some agent such as a transporter or pore…	Human: gamma-aminobutyric acid (GABA) A receptor, beta 1 (GABRB1)	Neur_chan_LBD (1) / Neur_chan_memb (1) / DDE_1 (1)	Neurotransmitter-gated ion-channel ligand binding domain (1) / Neurotransmitter-gated ion-channel transmembrane region (1) / DDE superfamily endonuclease (1)	gamma-aminobutyric acid receptor subunit beta-1 isoform X1 [Homo sapiens]	2.95e-11	XP_024309746.1	GABRB1	uncharacterized protein Dmel_CG6927 [Drosophila melanogaster]	2.79e-13	gamma-aminobutyric acid receptor subunit beta-1 isoform 1 precursor [Mus musculus]	2.81e-11
2.88201e-11	1.55211	0.142	0.05	8.08203e-07	1	dd-Smed-v6-18628-0-1			Human: KIAA1751 (KIAA1751)			cilia- and flagella-associated protein 74 [Homo sapiens]	5.16e-104	NP_001291289.1	CFAP74	parcas [Drosophila melanogaster]	0.35	cilia- and flagella-associated protein 74 isoform X3 [Mus musculus]	0
3.05137e-11	1.63207	0.131	0.044	8.55695e-07	1	dd-Smed-v6-8615-0-1	protein binding	Interacting selectively and non-covalently with any protein or protein complex (a complex of two or more proteins that may include other nonprotein molecules).	PFAM: WD40,	WD40 (1)	WD domain (1)	katanin p80 WD40 repeat-containing subunit B1 [Homo sapiens]	2.92e-06	NP_005877.2	KATNB1	will die slowly, isoform A [Drosophila melanogaster]	0.01	katanin p80 WD40 repeat-containing subunit B1 isoform X1 [Mus musculus]	2.99e-06
3.37229e-11	1.41785	0.157	0.058	9.45693e-07	1	dd-Smed-v6-10544-0-1	protein binding	Interacting selectively and non-covalently with any protein or protein complex (a complex of two or more proteins that may include other nonprotein molecules).	Human: IQ motif containing H (IQCH)	IQ (1)	IQ calmodulin-binding motif (1)	IQ domain-containing protein H isoform 1 [Homo sapiens]	0	NP_001026885.2	IQCH	dyschronic, isoform E [Drosophila melanogaster]	0.42	IQ domain-containing protein H isoform 1 [Mus musculus]	0
3.37981e-11	1.64539	0.131	0.044	9.47801e-07	1	dd-Smed-v6-12338-0-1			Human: SPATA6L	SPATA6 (1)	Spermatogenesis-assoc protein 6 (1)	spermatogenesis associated 6-like protein isoform X4 [Homo sapiens]	0.002	XP_016870374.1	SPATA6L	uncharacterized protein Dmel_CG14079 [Drosophila melanogaster]	0.016	spermatogenesis associated 6-like protein isoform X3 [Mus musculus]	2.31e-05
3.50864e-11	1.716	0.106	0.031	9.83929e-07	1	dd-Smed-v6-9117-0-1			Human: A kinase (PRKA) anchor protein 14 (AKAP14)	AKAP28 (1)	28 kDa A-kinase anchor (1)	A-kinase anchor protein 14 isoform a [Homo sapiens]	1.85e-15	NP_848928.1	AKAP14	uncharacterized protein Dmel_CG8252 [Drosophila melanogaster]	3.3	A-kinase anchor protein 14 [Mus musculus]	5.81e-20
3.65673e-11	1.25394	0.19	0.077	1.02546e-06	1	dd-Smed-v6-8921-0-1			Human: chromosome 10 open reading frame 107 (C10orf107)	CLAMP (1)	Flagellar C1a complex subunit C1a-32 (1)	ciliary-associated calcium-binding coiled-coil protein 1 isoform X2 [Homo sapiens]	4.73e-13	XP_005269655.1	CABCOCO1	lamin, isoform A [Drosophila melanogaster]	3.3	ciliary-associated calcium-binding coiled-coil protein 1 isoform X1 [Mus musculus]	8.89e-13
3.66902e-11	1.39486	0.139	0.048	1.0289e-06	1	dd-Smed-v6-8721-0-1	protein binding	Interacting selectively and non-covalently with any protein or protein complex (a complex of two or more proteins that may include other nonprotein molecules).	Human: WD repeat domain 78 (WDR78)	WD40 (1) / ANAPC4_WD40 (1)	WD domain (1) / Anaphase-promoting complex subunit 4 WD40 domain (1)	dynein axonemal intermediate chain 4 isoform X4 [Homo sapiens]	1.9e-156	XP_024305585.1	DNAI4	uncharacterized protein Dmel_CG9313, isoform A [Drosophila melanogaster]	9.31e-52	WD repeat-containing protein 78 isoform X4 [Mus musculus]	3.29e-151
4.14166e-11	1.89319	0.088	0.023	1.16144e-06	1	dd-Smed-v6-10948-0-1			Human: C17orf97			protein LIAT1 [Homo sapiens]	0.036	NP_001013694.4	C17orf97	uncoordinated 115b, isoform F [Drosophila melanogaster]	4.4	protein LIAT1 isoform X1 [Mus musculus]	0.047
4.65099e-11	4.51293	0.018	0.001	1.30428e-06	1	dd-Smed-v6-14897-0-1				Smim3 (1)	Small integral membrane protein 3 (1)		NA				NA		NA
4.96802e-11	1.73798	0.102	0.03	1.39318e-06	1	dd-Smed-v6-14773-0-1			Human: coiled-coil domain containing 105 (CCDC105)	Tektin (1)	Tektin family (1)	coiled-coil domain-containing protein 105 [Homo sapiens]	3.58e-25	NP_775753.2	CCDC105	centromere identifier [Drosophila melanogaster]	8.6	coiled-coil domain-containing protein 105 [Mus musculus]	2.14e-27
5.07684e-11	1.12147	0.259	0.122	1.4237e-06	1	dd-Smed-v6-20242-0-1	ionotropic glutamate receptor activity | extracellular-glutamate-gated ion channel activity | membrane	Catalysis of the transmembrane transfer of an ion by a channel that opens when glutamate has been bound by the channel complex or one of its constituent parts. | Enables the transmembrane transfer of an ion by a channel that opens when extracellular glutamate has been bound by the channel complex or one of its constituent parts. | A lipid bilayer along with all the proteins and protein complexes …	Human: glutamate receptor, ionotropic, AMPA 1 (GRIA1)	Lig_chan (1) / Lig_chan-Glu_bd (1) / ANF_receptor (1) / SBP_bac_3 (1)	Ligand-gated ion channel (1) / Ligated ion channel L-glutamate- and glycine-binding site (1) / Receptor family ligand binding region (1) / Bacterial extracellular solute-binding proteins (1)	glutamate receptor 1 isoform 2 precursor [Homo sapiens]	7.75e-119	NP_001107655.1	GRIA1	Kainate-type ionotropic glutamate receptor subunit 1D [Drosophila melanogaster]	2.12e-93	glutamate receptor 1 isoform 1 precursor [Mus musculus]	9.54e-118
5.11875e-11	1.70006	0.128	0.043	1.43545e-06	1	dd-Smed-v6-6241-0-1	lipid metabolic process | hydrolase activity, acting on ester bonds	The chemical reactions and pathways involving lipids, compounds soluble in an organic solvent but not, or sparingly, in an aqueous solvent. Includes fatty acids; neutral fats, other fatty-acid esters, and soaps; long-chain (fatty) alcohols and waxes; sphingoids and other long-chain bases; glycolipids, phospholipids and sphingolipids; and carotenes, polyprenols, sterols, terpenes and other isopren…	Human: isoamyl acetate-hydrolyzing esterase 1 homolog (S. cerevisiae) (IAH1)	Lipase_GDSL_2 (1) / Lipase_GDSL (1)	GDSL-like Lipase (2)	isoamyl acetate-hydrolyzing esterase 1 homolog isoform a precursor [Homo sapiens]	1.14e-52	NP_001034702.1	IAH1	HDC15381 [Drosophila melanogaster]	3.3	isoamyl acetate-hydrolyzing esterase 1 homolog [Mus musculus]	5.51e-53
5.1748e-11	5.97506	0.015	0.001	1.45117e-06	1	dd-Smed-v6-87848-0-1						phosphatidylinositol 4-phosphate 3-kinase C2 domain-containing subunit beta isoform 2 [Homo sapiens]	2	NP_001364264.1	PIK3C2B	septin 1 [Drosophila melanogaster]	2.1	phosphatidylinositol 4-phosphate 3-kinase C2 domain-containing subunit beta isoform X2 [Mus musculus]	1.7
5.32499e-11	4.49277	0.015	0.001	1.49329e-06	1	dd-Smed-v6-25426-0-1	nucleic acid binding | DNA integration	Interacting selectively and non-covalently with any nucleic acid. | The process in which a segment of DNA is incorporated into another, usually larger, DNA molecule such as a chromosome.	PFAM: rve,			unconventional myosin-If isoform X3 [Homo sapiens]	1.3	XP_011526328.1	MYO1F		NA	protein NYNRIN-like isoform X1 [Mus musculus]	1
5.3824e-11	3.95316	0.015	0.001	1.50939e-06	1	dd-Smed-v6-32600-0-1						snRNA-activating protein complex subunit 1 [Homo sapiens]	0.81	NP_003073.1	SNAPC1	uncharacterized protein Dmel_CG12379 [Drosophila melanogaster]	1.4		NA
5.77494e-11	1.35491	0.15	0.054	1.61947e-06	1	dd-Smed-v6-4547-0-1			PFAM: RIB43A,	RIB43A (1)	RIB43A (1)	RIB43A-like with coiled-coils protein 2 [Homo sapiens]	2.31e-78	NP_056468.3	RIBC2	uncharacterized protein Dmel_CG7264, isoform A [Drosophila melanogaster]	2.03e-32	RIB43A-like with coiled-coils protein 2 [Mus musculus]	6.45e-63
6.84527e-11	0.556054	0.409	0.228	1.91962e-06	1	dd-Smed-v6-13873-0-1	protein binding	Interacting selectively and non-covalently with any protein or protein complex (a complex of two or more proteins that may include other nonprotein molecules).	Human: copine family member IX (CPNE9)	Copine (1) / C2 (1) / vWA-TerF-like (1)	Copine (1) / C2 domain (1) / vWA found in TerF C terminus (1)	copine-9 isoform 1 [Homo sapiens]	3.78e-115	NP_705899.2	CPNE9	synaptotagmin 7, isoform B [Drosophila melanogaster]	0.032	copine-9 isoform X1 [Mus musculus]	9.43e-116
6.9527e-11	1.35712	0.15	0.054	1.94975e-06	1	dd-Smed-v6-11127-0-1	protein binding	Interacting selectively and non-covalently with any protein or protein complex (a complex of two or more proteins that may include other nonprotein molecules).	Human: WD repeat domain 66 (WDR66)	WD40 (1) / ANAPC4_WD40 (1)	WD domain (1) / Anaphase-promoting complex subunit 4 WD40 domain (1)	cilia- and flagella-associated protein 251 isoform 1 [Homo sapiens]	0	NP_653269.3	CFAP251	uncharacterized protein Dmel_CG11041 [Drosophila melanogaster]	0.001	cilia- and flagella-associated protein 251 isoform X1 [Mus musculus]	0
7.14069e-11	5.43449	0.022	0.002	2.00246e-06	1	dd-Smed-v6-9910-0-1	transcription factor activity, sequence-specific DNA binding | regulation of transcription, DNA-templated | zinc ion binding | sequence-specific DNA binding	Interacting selectively and non-covalently with a specific DNA sequence in order to modulate transcription. The transcription factor may or may not also interact selectively with a protein or macromolecular complex. | Any process that modulates the frequency, rate or extent of cellular DNA-templated transcription. | Interacting selectively and non-covalently with zinc (Zn) ions. | Interacting sel…	Human: GATA binding protein 4 (GATA4)	GATA (1)	GATA zinc finger (1)	transcription factor GATA-4 isoform 3 [Homo sapiens]	2.81e-22	NP_001361202.1	GATA4	grain, isoform A [Drosophila melanogaster]	1.08e-22	transcription factor GATA-5 isoform X1 [Mus musculus]	3.98e-22
7.32224e-11	1.18453	0.15	0.054	2.05338e-06	1	dd-Smed-v6-15015-0-1	protein binding	Interacting selectively and non-covalently with any protein or protein complex (a complex of two or more proteins that may include other nonprotein molecules).	Human: Bardet-Biedl syndrome 7 (BBS7)	BBS2_Mid (1) / PHTB1_N (1)	Ciliary BBSome complex subunit 2 (1) / PTHB1 N-terminus (1)	Bardet-Biedl syndrome 7 protein isoform a [Homo sapiens]	0	NP_789794.1	BBS7	zormin, isoform K [Drosophila melanogaster]	2.4	Bardet-Biedl syndrome 7 protein homolog [Mus musculus]	0
7.49877e-11	0.840684	0.307	0.156	2.10288e-06	1	dd-Smed-v6-17867-0-1	protein binding	Interacting selectively and non-covalently with any protein or protein complex (a complex of two or more proteins that may include other nonprotein molecules).	Human: copine VIII (CPNE8)	C2 (1) / DUF2067 (1)	C2 domain (1) / Uncharacterized protein conserved in archaea (DUF2067) (1)	copine-8 isoform X3 [Homo sapiens]	3.04e-29	XP_011536254.1	CPNE8	Nedd4, isoform M [Drosophila melanogaster]	0.001	copine-8 isoform 1 [Mus musculus]	6.36e-28
7.67972e-11	1.68129	0.109	0.034	2.15362e-06	1	dd-Smed-v6-7020-0-1			Human: MORN repeat containing 5 (MORN5)	MORN (1)	MORN repeat (1)	MORN repeat-containing protein 5 isoform a [Homo sapiens]	4.49e-75	NP_940871.2	MORN5	uncharacterized protein Dmel_CG3222 [Drosophila melanogaster]	4.99e-15	MORN repeat-containing protein 5 [Mus musculus]	7.29e-77
7.98466e-11	2.15576	0.062	0.013	2.23914e-06	1	dd-Smed-v6-12145-0-1			Human: RecName: Full=Uncharacterized protein C1orf222;			cilia- and flagella-associated protein 74 [Homo sapiens]	6.24e-34	NP_001291289.1	CFAP74		NA	cilia- and flagella-associated protein 74 isoform 3 [Mus musculus]	3.55e-34
8.0888e-11	1.45234	0.139	0.049	2.26834e-06	1	dd-Smed-v6-3751-0-1			Human: chromosome 16 open reading frame 80 (C16orf80)	CFA20_dom (1)	CFA20 domain (1)	cilia- and flagella-associated protein 20 [Homo sapiens]	1.14e-127	NP_037374.1	CFAP20	basal body up regulated gene 22 [Drosophila melanogaster]	4.47e-127	cilia- and flagella-associated protein 20 isoform X2 [Mus musculus]	7.92e-129
8.69206e-11	1.80405	0.091	0.025	2.43751e-06	1	dd-Smed-v6-8725-0-1			Human: family with sequence similarity 183, member A (FAM183A)	FAM183 (1)	FAM183A and FAM183B related (1)	protein FAM183A [Homo sapiens]	9.4e-14	NP_001094846.2	FAM183A	uncharacterized protein Dmel_CG34056 [Drosophila melanogaster]	5.1	protein FAM183B isoform 1 [Mus musculus]	1.53e-14
8.78412e-11	1.10922	0.193	0.079	2.46333e-06	1	dd-Smed-v6-12055-0-1			Human: coiled-coil domain containing 13 (CCDC13)	CENP-H (1)	Centromere protein H (CENP-H) (1)	coiled-coil domain-containing protein 13 isoform X4 [Homo sapiens]	1.77e-33	XP_011531722.1	CCDC13	uncharacterized protein Dmel_CG13032 [Drosophila melanogaster]	4.78e-14	coiled-coil domain-containing protein 13 isoform X3 [Mus musculus]	2.66e-34
9.59408e-11	1.92185	0.095	0.027	2.69047e-06	1	dd-Smed-v6-13431-0-1			Human: C10orf67	DUF4709 (1) / ERM_helical (1) / bZIP_1 (1)	Domain of unknown function (DUF4709) (1) / Ezrin (1) / bZIP transcription factor (1)	uncharacterized protein C10orf67, mitochondrial isoform X3 [Homo sapiens]	3.39e-05	XP_011517742.1	C10orf67	laminin B2, isoform A [Drosophila melanogaster]	4.6	TRIO and F-actin-binding protein isoform X5 [Mus musculus]	4.2
9.9618e-11	1.4129	0.135	0.047	2.79359e-06	1	dd-Smed-v6-11523-0-1			Human: chromosome 9 open reading frame 117 (C9orf117)			cilia- and flagella-associated protein 157 isoform X3 [Homo sapiens]	1.36e-31	XP_016870118.2	CFAP157	uncharacterized protein Dmel_CG17122 [Drosophila melanogaster]	2.54e-16	cilia- and flagella-associated protein 157 [Mus musculus]	7.79e-32
1.012e-10	1.914	0.088	0.024	2.83795e-06	1	dd-Smed-v6-5440-0-1			Human: dynein, light chain, roadblock-type 2 (DYNLRB2)	Robl_LC7 (1) / LAMTOR5 (1)	Roadblock (1) / Ragulator complex protein LAMTOR5 (1)	dynein light chain roadblock-type 2 isoform X1 [Homo sapiens]	6.18e-40	XP_006721358.1	DYNLRB2	roadblock [Drosophila melanogaster]	1.7e-39	dynein light chain roadblock-type 2 [Mus musculus]	1.65e-41
1.01521e-10	1.21604	0.197	0.083	2.84694e-06	1	dd-Smed-v6-13093-0-1	intracellular signal transduction	The process in which a signal is passed on to downstream components within the cell, which become activated themselves to further propagate the signal and finally trigger a change in the function or state of the cell.	Human: doublecortin (DCX)	DCX (1)	Doublecortin (1)	neuronal migration protein doublecortin isoform f [Homo sapiens]	8.92e-21	NP_001356303.1	DCX	uncharacterized protein Dmel_CG17528, isoform C [Drosophila melanogaster]	1.36e-20	neuronal migration protein doublecortin isoform X3 [Mus musculus]	9.07e-21
1.17071e-10	2.01843	0.066	0.015	3.28302e-06	1	dd-Smed-v6-10324-0-1			Human: family with sequence similarity 221, member A (FAM221A)	FAM221 (1)	Protein FAM221A (1)	protein FAM221A isoform X1 [Homo sapiens]	1.46e-106	XP_011513671.1	FAM221A	transmembrane channel-like, isoform D [Drosophila melanogaster]	5.9	protein FAM221A isoform X4 [Mus musculus]	1.96e-109
1.17081e-10	1.40358	0.153	0.058	3.2833e-06	1	dd-Smed-v6-9664-0-1	cellular protein modification process | protein polyglycylation	The covalent alteration of one or more amino acids occurring in proteins, peptides and nascent polypeptides (co-translational, post-translational modifications) occurring at the level of an individual cell. Includes the modification of charged tRNAs that are destined to occur in a protein (pre-translation modification). | The addition of glycyl units covalently bound to the gamma carboxyl group p…	Human: tubulin tyrosine ligase-like family, member 10 (TTLL10)	TTL (1) / ATPgrasp_YheCD (1) / ATPgrasp_ST (1) / GSH-S_ATP (1)	Tubulin-tyrosine ligase family (1) / YheC (1) / Sugar-transfer associated ATP-grasp (1) / Prokaryotic glutathione synthetase (1)	inactive polyglycylase TTLL10 isoform X8 [Homo sapiens]	9.08e-102	XP_005244795.1	TTLL10	tubulin tyrosine ligase-like 1B [Drosophila melanogaster]	1.58e-27	protein polyglycylase TTLL10 isoform 1 [Mus musculus]	2.56e-100
1.1785e-10	1.17248	0.186	0.076	3.30487e-06	1	dd-Smed-v6-16356-0-1			Human: C12orf56	DUF4551 (1) / Dcc1 (1)	Protein of unknown function (DUF4551) (1) / Sister chromatid cohesion protein Dcc1 (1)	uncharacterized protein C12orf56 isoform X2 [Homo sapiens]	0.001	XP_024304599.1	C12orf56	Sperm-Leucylaminopeptidase 4 [Drosophila melanogaster]	3.3	uncharacterized protein C12orf56 homolog isoform X4 [Mus musculus]	0.008
1.30641e-10	2.21287	0.069	0.016	3.66356e-06	1	dd-Smed-v6-12156-0-1	transcription coactivator activity | regulation of transcription, DNA-templated	Interacting selectively and non-covalently with a activating transcription factor and also with the basal transcription machinery in order to increase the frequency, rate or extent of transcription. Cofactors generally do not bind the template nucleic acid, but rather mediate protein-protein interactions between activating transcription factors and the basal transcription machinery. | Any process…	Human: c-myc binding protein (MYCBP)			C-Myc-binding protein [Homo sapiens]	4.65e-14	NP_036465.2	MYCBP	uncharacterized protein Dmel_CG4546 [Drosophila melanogaster]	8.78e-07	C-Myc-binding protein [Mus musculus]	7.31e-14
1.45084e-10	1.37538	0.175	0.071	4.0686e-06	1	dd-Smed-v6-9074-0-1	chromatin binding | ATP binding	Interacting selectively and non-covalently with chromatin, the network of fibers of DNA, protein, and sometimes RNA, that make up the chromosomes of the eukaryotic nucleus during interphase. | Interacting selectively and non-covalently with ATP, adenosine 5'-triphosphate, a universally important coenzyme and enzyme regulator.	Human: telomerase-associated protein 1 (TEP1)	DUF4062 (1) / NACHT (1) / NB-ARC (1) / ATPase_2 (1) / AAA_19 (1) / ABC_tran (1) / AAA_16 (1) / AAA_22 (1) / DAP3 (1) / ResIII (1) / AAA_29 (1) / AAA_30 (1) / AAA_7 (1) / cobW (1) / Sigma54_activat (1)	Domain of unknown function (DUF4062) (1) / NACHT domain (1) / NB-ARC domain (1) / ATPase domain predominantly from Archaea (1) / AAA domain (3) / ABC transporter (1) / AAA ATPase domain (1) / Mitochondrial ribosomal death-associated protein 3 (1) / Type III restriction enzyme (1) / P-loop containing region of AAA domain (1) / P-loop containing dynein motor region (1) / CobW (1) / Sigma-54 interac…	telomerase protein component 1 isoform X2 [Homo sapiens]	8.79e-31	XP_011535412.1	TEP1	uncharacterized protein Dmel_CG13367 [Drosophila melanogaster]	3.81e-13	telomerase protein component 1 isoform X1 [Mus musculus]	8e-29
1.4617e-10	1.23082	0.212	0.093	4.09906e-06	1	dd-Smed-v6-10834-0-1	protein binding	Interacting selectively and non-covalently with any protein or protein complex (a complex of two or more proteins that may include other nonprotein molecules).	Human: leucine rich repeat containing 56 (LRRC56)	LRR_4 (1) / LRR_9 (1) / LRR_8 (1) / LRR_6 (1)	Leucine Rich repeats (2 copies) (1) / Leucine-rich repeat (1) / Leucine rich repeat (1) / Leucine Rich repeat (1)	leucine-rich repeat-containing protein 56 isoform X2 [Homo sapiens]	5.05e-50	XP_005252833.1	LRRC56	uncharacterized protein Dmel_CG14185 [Drosophila melanogaster]	3.23e-18	leucine-rich repeat-containing protein 56 isoform X5 [Mus musculus]	2.4e-49
1.48031e-10	1.77539	0.088	0.024	4.15124e-06	1	dd-Smed-v6-26396-0-1						laminin subunit alpha-2 isoform b precursor [Homo sapiens]	0.06	NP_001073291.2	LAMA2	laminin B2, isoform A [Drosophila melanogaster]	3.3	ras-related GTP-binding protein A [Mus musculus]	0.9
1.48193e-10	1.14196	0.179	0.072	4.15578e-06	1	dd-Smed-v6-17966-0-1						carbonic anhydrase 7 isoform X1 [Homo sapiens]	0.1	XP_011521614.1	CA7	arouser, isoform C [Drosophila melanogaster]	2.6	carbonic anhydrase 7 isoform X1 [Mus musculus]	0.009
1.48818e-10	2.5309	0.044	0.007	4.17331e-06	1	dd-Smed-v6-30941-0-1			PFAM: PKD,	PKD (1) / 2-oxogl_dehyd_N (1) / PKD_4 (1)	PKD domain (2) / 2-oxoglutarate dehydrogenase N-terminus (1)	polycystin-1 isoform X4 [Homo sapiens]	1.8	XP_024306067.1	PKD1		NA	mannose-binding protein A isoform X1 [Mus musculus]	0.58
1.48945e-10	2.24329	0.055	0.011	4.17687e-06	1	dd-Smed-v6-3062-0-5	protein binding	Interacting selectively and non-covalently with any protein or protein complex (a complex of two or more proteins that may include other nonprotein molecules).	Smed: slc42a-1	Ank_2 (1) / Ank_4 (1) / Ank_3 (1) / Ank_5 (1) / Ank (1) / CRR7 (1)	Ankyrin repeats (3 copies) (1) / Ankyrin repeats (many copies) (2) / Ankyrin repeat (2) / Protein CHLORORESPIRATORY REDUCTION 7 (1)	receptor-interacting serine/threonine-protein kinase 4 [Homo sapiens]	1.97e-28	NP_065690.2	RIPK4	multiple ankyrin repeats single KH domain, isoform F [Drosophila melanogaster]	3.56e-24	receptor-interacting serine/threonine-protein kinase 4 isoform X1 [Mus musculus]	2.62e-28
1.49276e-10	0.578025	0.547	0.351	4.18615e-06	1	dd-Smed-v6-6712-0-1	protein binding | intracellular signal transduction	Interacting selectively and non-covalently with any protein or protein complex (a complex of two or more proteins that may include other nonprotein molecules). | The process in which a signal is passed on to downstream components within the cell, which become activated themselves to further propagate the signal and finally trigger a change in the function or state of the cell.	PFAM: IQ,	IQ (1) / DCX (1)	IQ calmodulin-binding motif (1) / Doublecortin (1)	serine/threonine-protein kinase DCLK1 isoform X2 [Homo sapiens]	0.14	XP_016876337.1	DCLK1	igloo, isoform A [Drosophila melanogaster]	6.27e-05	IQ domain-containing protein E isoform X18 [Mus musculus]	0.000265
1.54214e-10	2.21263	0.084	0.023	4.32464e-06	1	dd-Smed-v6-1699-0-1						diacylglycerol kinase theta [Homo sapiens]	5.9	NP_001338.2	DGKQ	ADD domain-containing protein 1, isoform A [Drosophila melanogaster]	0.46	structural maintenance of chromosomes flexible hinge domain-containing protein 1 isoform X1 [Mus musculus]	2.5
1.5935e-10	3.67237	0.026	0.002	4.46866e-06	1	dd-Smed-v6-22966-0-1							NA				NA		NA
1.63678e-10	1.39444	0.12	0.04	4.59003e-06	1	dd-Smed-v6-7221-0-1			Human: IQ motif containing G (IQCG)			dynein regulatory complex protein 9 isoform b [Homo sapiens]	1.53e-35	NP_001309957.1	IQCG	uncharacterized protein Dmel_CG13972 [Drosophila melanogaster]	0.008	dynein regulatory complex protein 9 isoform X2 [Mus musculus]	1.09e-32
1.64653e-10	1.34278	0.142	0.051	4.61736e-06	1	dd-Smed-v6-3695-0-1			Human: family with sequence similarity 154, member A (FAM154A)	STOP (1)	STOP protein (1)	stabilizer of axonemal microtubules 2 isoform a [Homo sapiens]	3.35e-59	NP_001335628.1	SAXO2	uncharacterized protein Dmel_CG30069 [Drosophila melanogaster]	0.04	stabilizer of axonemal microtubules 2 isoform X1 [Mus musculus]	5.02e-56
1.69016e-10	1.42263	0.131	0.046	4.73972e-06	1	dd-Smed-v6-15795-0-1	protein binding	Interacting selectively and non-covalently with any protein or protein complex (a complex of two or more proteins that may include other nonprotein molecules).	Human: tetratricopeptide repeat domain 23-like (TTC23L)	TPR_12 (1) / TPR_2 (1) / TPR_1 (1)	Tetratricopeptide repeat (3)	tetratricopeptide repeat protein 23-like isoform 1 [Homo sapiens]	1.3e-17	NP_001304878.1	TTC23L		NA	tetratricopeptide repeat protein 23-like isoform 1 [Mus musculus]	2.37e-16
1.82167e-10	1.65328	0.128	0.044	5.10851e-06	1	dd-Smed-v6-7317-0-1	adenylate kinase activity | ATP binding | nucleobase-containing compound metabolic process | nucleobase-containing compound kinase activity	Catalysis of the reaction: ATP + AMP = 2 ADP. | Interacting selectively and non-covalently with ATP, adenosine 5'-triphosphate, a universally important coenzyme and enzyme regulator. | Any cellular metabolic process involving nucleobases, nucleosides, nucleotides and nucleic acids. | Catalysis of the transfer of a phosphate group, usually from ATP or GTP, to a nucleobase, nucleoside, nucleotide o…	Human: adenylate kinase 8 (AK8)			adenylate kinase 8 isoform 1 [Homo sapiens]	5.7e-131	NP_689785.1	AK8	adenylate kinase 2 [Drosophila melanogaster]	1.52e-19	adenylate kinase 8 [Mus musculus]	2.38e-124
2.06396e-10	1.29508	0.142	0.052	5.78797e-06	1	dd-Smed-v6-20782-0-1	transporter activity | ATP binding | transport | integral component of membrane | ATPase activity	Enables the directed movement of substances (such as macromolecules, small molecules, ions) into, out of or within a cell, or between cells. | Interacting selectively and non-covalently with ATP, adenosine 5'-triphosphate, a universally important coenzyme and enzyme regulator. | The directed movement of substances (such as macromolecules, small molecules, ions) into, out of or within a cell, or b…	Human: ATP-binding cassette, sub-family A (ABC1), member 1 (ABCA1)	ABC2_membrane_3 (1) / ABC_tran (1) / AAA_21 (1) / AAA_13 (1)	ABC-2 family transporter protein (1) / ABC transporter (1) / AAA domain (2)	phospholipid-transporting ATPase ABCA1 [Homo sapiens]	7.22e-151	NP_005493.2	ABCA1	ATP binding cassette subfamily A, isoform D [Drosophila melanogaster]	1.62e-87	phospholipid-transporting ATPase ABCA1 isoform X1 [Mus musculus]	2.29e-151
2.14459e-10	1.23578	0.175	0.071	6.01407e-06	1	dd-Smed-v6-9363-0-1			Human: von Willebrand factor A domain containing 3B (VWA3B)	VWA_3 (1) / VWA (1) / VWA_2 (1)	von Willebrand factor type A domain (3)	von Willebrand factor A domain-containing protein 3B isoform X4 [Homo sapiens]	8.98e-173	XP_011509074.1	VWA3B		NA	von Willebrand factor A domain-containing protein 3B isoform X1 [Mus musculus]	3.87e-159
2.18963e-10	0.885137	0.27	0.133	6.14037e-06	1	dd-Smed-v6-13599-0-1			Human: EVA1C			protein eva-1 homolog C isoform X1 [Homo sapiens]	0.001	XP_016883907.1	EVA1C	uncharacterized protein Dmel_CG42402, isoform D [Drosophila melanogaster]	0.22	protein eva-1 homolog C isoform 1 precursor [Mus musculus]	0.000136
2.22378e-10	1.23637	0.23	0.108	6.23615e-06	1	dd-Smed-v6-7678-0-1	phosphatidylserine biosynthetic process	The chemical reactions and pathways resulting in the formation of phosphatidylserines, any of a class of glycerophospholipids in which the phosphatidyl group is esterified to the hydroxyl group of L-serine.	Human: phosphatidylserine synthase 2 (PTDSS2)	PSS (1)	Phosphatidyl serine synthase (1)	phosphatidylserine synthase 2 isoform 2 [Homo sapiens]	8.55e-169	NP_110410.1	PTDSS2	lethal (3) 77CDf, isoform B [Drosophila melanogaster]	2.1e-81	phosphatidylserine synthase 2 [Mus musculus]	1.02e-170
2.24455e-10	1.83966	0.077	0.019	6.2944e-06	1	dd-Smed-v6-9462-0-1			Human: sperm-tail PG-rich repeat containing 2 (STPG2)	SHIPPO-rpt (1)	Sperm-tail PG-rich repeat (1)	sperm-tail PG-rich repeat-containing protein 2 isoform X1 [Homo sapiens]	1.06e-70	XP_011530188.1	STPG2	uncharacterized protein Dmel_CG8086, isoform P [Drosophila melanogaster]	0.75	sperm-tail PG-rich repeat-containing protein 2 [Mus musculus]	6.46e-59
[truncated: 64,811 more rows]
